# Supplementary material for: Cause and Effectors: Whole-Genome Comparisons Reveal Shared but Rapidly Evolving Effector Sets among Host-Specific Plant-Castrating Fungi
Source: mBio. 2019 Nov 5;10(6):e02391-19. doi: 10.1128/mBio.02391-19 (PMC6831777; doi:10.1128/mBio.02391-19)
Supplement: DATA SET S1 [file mBio.02391-19-sd001.xlsx]

## Sheet: Dataset SF1
ID	SP	Agogue	AnnotR1	length	lengthSP	dn/ds	PS	Pfam	distTE	ripIdx
MldSil1|MvSl-1064-A1-R4_A1g00001	nospR1	xxAgMldSil1	NA*	82	NA	NA	NA	NA	NA	NA		*NA, not available
MldSil1|MvSl-1064-A1-R4_A1g00002	nospR1	ORTHAg01055	NA	97	NA	NA	NA	NA	NA	NA
MldSil1|MvSl-1064-A1-R4_A1g00003	nospR1	ORTHAg11799	NA	1300	NA	NA	NA	NA	NA	NA
MldSil1|MvSl-1064-A1-R4_A1g00004	nospR1	ORTHAg00566	NA	627	NA	NA	NA	NA	NA	NA
MldSil1|MvSl-1064-A1-R4_A1g00005	nospR1	ORTHAg02834	NA	273	NA	NA	NA	NA	NA	NA
MldSil1|MvSl-1064-A1-R4_A1g00006	nospR1	ORTHAg00636	NA	138	NA	NA	NA	NA	NA	NA
MldSil1|MvSl-1064-A1-R4_A1g00007	nospR1	ORTHAg03793	NA	1001	NA	NA	NA	NA	NA	NA
MldSil1|MvSl-1064-A1-R4_A1g00008	nospR1	ORTHAg01143	NA	555	NA	NA	NA	NA	NA	NA
MldSil1|MvSl-1064-A1-R4_A1g00009	nospR1	ORTHAg03863	NA	379	NA	NA	NA	NA	NA	NA
MldSil1|MvSl-1064-A1-R4_A1g00010	SPr1	ORTHAg15118	spspR1	337	25	NA	NA	PF07727.14:RVT_2	16136	0.489755
MldSil1|MvSl-1064-A1-R4_A1g00011	nospR1	ORTHAg08679	NA	180	NA	NA	NA	NA	NA	NA
MldSil1|MvSl-1064-A1-R4_A1g00012	nospR1	xxAgMldSil1	NA	56	NA	NA	NA	NA	NA	NA
MldSil1|MvSl-1064-A1-R4_A1g00013	nospR1	ORTHAg01976	NA	566	NA	NA	NA	NA	NA	NA
MldSil1|MvSl-1064-A1-R4_A1g00014	nospR1	ORTHAg00101	NA	149	NA	NA	NA	NA	NA	NA
MldSil1|MvSl-1064-A1-R4_A1g00015	nospR1	ORTHAg00101	NA	254	NA	NA	NA	NA	NA	NA
MldSil1|MvSl-1064-A1-R4_A1g00016	nospR1	ORTHAg08497	NA	55	NA	NA	NA	NA	NA	NA
MldSil1|MvSl-1064-A1-R4_A1g00017	nospR1	ORTHAg06984	NA	543	NA	NA	NA	NA	NA	NA
MldSil1|MvSl-1064-A1-R4_A1g00018	nospR1	ORTHAg10496	NA	74	NA	NA	NA	NA	NA	NA
MldSil1|MvSl-1064-A1-R4_A1g00019	nospR1	ORTHAg10838	NA	261	NA	NA	NA	NA	NA	NA
MldSil1|MvSl-1064-A1-R4_A1g00020	nospR1	ORTHAg06816	NA	91	NA	NA	NA	NA	NA	NA
MldSil1|MvSl-1064-A1-R4_A1g00021	nospR1	ORTHAg00069	NA	69	NA	NA	NA	NA	NA	NA
MldSil1|MvSl-1064-A1-R4_A1g00022	nospR1	ORTHAg13664	NA	178	NA	NA	NA	NA	NA	NA
MldSil1|MvSl-1064-A1-R4_A1g00023	nospR1	ORTHAg13726	NA	437	NA	NA	NA	NA	NA	NA
MldSil1|MvSl-1064-A1-R4_A1g00024	nospR1	ORTHAg00629	mxspR1	203	NA	NA	NA	PF00933.21:Glyco_hydro_3	1833	0.453846
MldSil1|MvSl-1064-A1-R4_A1g00025	SPr1	ORTHAg06519	monoR1	540	19	0.826505	YES	PF00295.17:Glyco_hydro_28	2256	0.638441
MldSil1|MvSl-1064-A1-R4_A1g00026	nospR1	ORTHAg12487	NA	1405	NA	NA	NA	NA	NA	NA
MldSil1|MvSl-1064-A1-R4_A1g00027	nospR1	ORTHAg01036	NA	313	NA	NA	NA	NA	NA	NA
MldSil1|MvSl-1064-A1-R4_A1g00028	SPr1	ORTHAg07098	spnvR1	167	25	NA	NA	noPfam	6346	0.72
MldSil1|MvSl-1064-A1-R4_A1g00029	nospR1	ORTHAg00104	NA	56	NA	NA	NA	NA	NA	NA
MldSil1|MvSl-1064-A1-R4_A1g00030	nospR1	ORTHAg00008	NA	122	NA	NA	NA	NA	NA	NA
MldSil1|MvSl-1064-A1-R4_A1g00031	nospR1	ORTHAg07333	NA	318	NA	NA	NA	NA	NA	NA
MldSil1|MvSl-1064-A1-R4_A1g00032	nospR1	ORTHAg01910	NA	517	NA	NA	NA	NA	NA	NA
MldSil1|MvSl-1064-A1-R4_A1g00033	nospR1	ORTHAg06529	NA	266	NA	NA	NA	NA	NA	NA
MldSil1|MvSl-1064-A1-R4_A1g00034	nospR1	ORTHAg09752	NA	48	NA	NA	NA	NA	NA	NA
MldSil1|MvSl-1064-A1-R4_A1g00035	nospR1	ORTHAg06960	NA	461	NA	NA	NA	NA	NA	NA
MldSil1|MvSl-1064-A1-R4_A1g00036	nospR1	ORTHAg03016	NA	397	NA	NA	NA	NA	NA	NA
MldSil1|MvSl-1064-A1-R4_A1g00037	nospR1	ORTHAg02467	NA	806	NA	NA	NA	NA	NA	NA
MldSil1|MvSl-1064-A1-R4_A1g00038	SPr1	ORTHAg07154	coreR1	193	24	0.367325	NO	noPfam	6334	0.562061
MldSil1|MvSl-1064-A1-R4_A1g00039	nospR1	ORTHAg02872	NA	611	NA	NA	NA	NA	NA	NA
MldSil1|MvSl-1064-A1-R4_A1g00040	nospR1	ORTHAg06059	NA	360	NA	NA	NA	NA	NA	NA
MldSil1|MvSl-1064-A1-R4_A1g00041	nospR1	ORTHAg13508	NA	63	NA	NA	NA	NA	NA	NA
MldSil1|MvSl-1064-A1-R4_A1g00042	nospR1	ORTHAg07933	NA	175	NA	NA	NA	NA	NA	NA
MldSil1|MvSl-1064-A1-R4_A1g00043	nospR1	ORTHAg10835	NA	135	NA	NA	NA	NA	NA	NA
MldSil1|MvSl-1064-A1-R4_A1g00044	SPr1	ORTHAg05947	monoR1	237	23	1.12873	YES	PF01522.21:Polysacc_deac_1	734	0.574189
MldSil1|MvSl-1064-A1-R4_A1g00045	nospR1	ORTHAg13979	NA	162	NA	NA	NA	NA	NA	NA
MldSil1|MvSl-1064-A1-R4_A1g00046	SPr1	ORTHAg04441	monoR1	292	33	0.1733	NO	PF01522.21:Polysacc_deac_1	4261	0.95119
MldSil1|MvSl-1064-A1-R4_A1g00047	nospR1	ORTHAg00884	NA	299	NA	NA	NA	NA	NA	NA
MldSil1|MvSl-1064-A1-R4_A1g00048	nospR1	ORTHAg06096	NA	523	NA	NA	NA	NA	NA	NA
MldSil1|MvSl-1064-A1-R4_A1g00049	nospR1	ORTHAg03149	NA	873	NA	NA	NA	NA	NA	NA
MldSil1|MvSl-1064-A1-R4_A1g00050	nospR1	ORTHAg01381	NA	1493	NA	NA	NA	NA	NA	NA
MldSil1|MvSl-1064-A1-R4_A1g00051	nospR1	ORTHAg01947	NA	358	NA	NA	NA	NA	NA	NA
MldSil1|MvSl-1064-A1-R4_A1g00052	nospR1	ORTHAg07231	NA	76	NA	NA	NA	NA	NA	NA
MldSil1|MvSl-1064-A1-R4_A1g00053	nospR1	ORTHAg05185	NA	418	NA	NA	NA	NA	NA	NA
MldSil1|MvSl-1064-A1-R4_A1g00054	nospR1	ORTHAg00505	NA	388	NA	NA	NA	NA	NA	NA
MldSil1|MvSl-1064-A1-R4_A1g00055	nospR1	ORTHAg05209	NA	428	NA	NA	NA	NA	NA	NA
MldSil1|MvSl-1064-A1-R4_A1g00056	nospR1	ORTHAg05192	NA	576	NA	NA	NA	NA	NA	NA
MldSil1|MvSl-1064-A1-R4_A1g00057	nospR1	ORTHAg05711	NA	107	NA	NA	NA	NA	NA	NA
MldSil1|MvSl-1064-A1-R4_A1g00058	nospR1	ORTHAg17941	NA	49	NA	NA	NA	NA	NA	NA
MldSil1|MvSl-1064-A1-R4_A1g00059	nospR1	ORTHAg13418	NA	68	NA	NA	NA	NA	NA	NA
MldSil1|MvSl-1064-A1-R4_A1g00060	nospR1	ORTHAg07072	NA	317	NA	NA	NA	NA	NA	NA
MldSil1|MvSl-1064-A1-R4_A1g00061	nospR1	ORTHAg01392	NA	219	NA	NA	NA	NA	NA	NA
MldSil1|MvSl-1064-A1-R4_A1g00062	nospR1	ORTHAg00911	NA	714	NA	NA	NA	NA	NA	NA
MldSil1|MvSl-1064-A1-R4_A1g00063	nospR1	ORTHAg05351	NA	316	NA	NA	NA	NA	NA	NA
MldSil1|MvSl-1064-A1-R4_A1g00064	nospR1	ORTHAg06624	NA	232	NA	NA	NA	NA	NA	NA
MldSil1|MvSl-1064-A1-R4_A1g00065	nospR1	ORTHAg00893	NA	649	NA	NA	NA	NA	NA	NA
MldSil1|MvSl-1064-A1-R4_A1g00066	nospR1	ORTHAg01254	NA	184	NA	NA	NA	NA	NA	NA
MldSil1|MvSl-1064-A1-R4_A1g00067	SPr1	ORTHAg06712	coreR1	451	22	0.326029	NO	noPfam	52114	0.966477
MldSil1|MvSl-1064-A1-R4_A1g00068	nospR1	ORTHAg06307	NA	397	NA	NA	NA	NA	NA	NA
MldSil1|MvSl-1064-A1-R4_A1g00069	nospR1	ORTHAg01797	NA	1429	NA	NA	NA	NA	NA	NA
MldSil1|MvSl-1064-A1-R4_A1g00070	nospR1	ORTHAg01309	NA	918	NA	NA	NA	NA	NA	NA
MldSil1|MvSl-1064-A1-R4_A1g00071	nospR1	ORTHAg07118	NA	495	NA	NA	NA	NA	NA	NA
MldSil1|MvSl-1064-A1-R4_A1g00072	nospR1	ORTHAg03009	NA	663	NA	NA	NA	NA	NA	NA
MldSil1|MvSl-1064-A1-R4_A1g00073	nospR1	ORTHAg06683	NA	375	NA	NA	NA	NA	NA	NA
MldSil1|MvSl-1064-A1-R4_A1g00074	nospR1	ORTHAg04132	NA	613	NA	NA	NA	NA	NA	NA
MldSil1|MvSl-1064-A1-R4_A1g00075	SPr1	ORTHAg06665	coreR1	433	31	0.283759	NO	PF07470.13:Glyco_hydro_88	23126	0.87564
MldSil1|MvSl-1064-A1-R4_A1g00076	nospR1	ORTHAg04404	NA	859	NA	NA	NA	NA	NA	NA
MldSil1|MvSl-1064-A1-R4_A1g00077	nospR1	ORTHAg05783	NA	460	NA	NA	NA	NA	NA	NA
MldSil1|MvSl-1064-A1-R4_A1g00078	nospR1	ORTHAg06085	NA	153	NA	NA	NA	NA	NA	NA
MldSil1|MvSl-1064-A1-R4_A1g00079	nospR1	ORTHAg00868	NA	1388	NA	NA	NA	NA	NA	NA
MldSil1|MvSl-1064-A1-R4_A1g00080	nospR1	ORTHAg00336	NA	151	NA	NA	NA	NA	NA	NA
MldSil1|MvSl-1064-A1-R4_A1g00081	nospR1	ORTHAg10142	NA	363	NA	NA	NA	NA	NA	NA
MldSil1|MvSl-1064-A1-R4_A1g00082	nospR1	ORTHAg15504	NA	63	NA	NA	NA	NA	NA	NA
MldSil1|MvSl-1064-A1-R4_A1g00083	nospR1	ORTHAg00032	NA	343	NA	NA	NA	NA	NA	NA
MldSil1|MvSl-1064-A1-R4_A1g00084	nospR1	ORTHAg09075	NA	106	NA	NA	NA	NA	NA	NA
MldSil1|MvSl-1064-A1-R4_A1g00085	nospR1	ORTHAg00358	NA	61	NA	NA	NA	NA	NA	NA
MldSil1|MvSl-1064-A1-R4_A1g00086	nospR1	xxAgMldSil1	NA	678	NA	NA	NA	NA	NA	NA
MldSil1|MvSl-1064-A1-R4_A1g00087	nospR1	ORTHAg00088	NA	2978	NA	NA	NA	NA	NA	NA
MldSil1|MvSl-1064-A1-R4_A1g00088	nospR1	ORTHAg07457	NA	255	NA	NA	NA	NA	NA	NA
MldSil1|MvSl-1064-A1-R4_A1g00089	nospR1	xxAgMldSil1	NA	43	NA	NA	NA	NA	NA	NA
MldSil1|MvSl-1064-A1-R4_A1g00090	nospR1	ORTHAg06377	NA	82	NA	NA	NA	NA	NA	NA
MldSil1|MvSl-1064-A1-R4_A1g00091	nospR1	ORTHAg09521	NA	215	NA	NA	NA	NA	NA	NA
MldSil1|MvSl-1064-A1-R4_A1g00092	nospR1	ORTHAg00085	NA	195	NA	NA	NA	NA	NA	NA
MldSil1|MvSl-1064-A1-R4_A1g00093	nospR1	xxAgMldSil1	NA	140	NA	NA	NA	NA	NA	NA
MldSil1|MvSl-1064-A1-R4_A1g00094	nospR1	ORTHAg00032	NA	343	NA	NA	NA	NA	NA	NA
MldSil1|MvSl-1064-A1-R4_A1g00095	nospR1	ORTHAg07530	NA	151	NA	NA	NA	NA	NA	NA
MldSil1|MvSl-1064-A1-R4_A1g00096	nospR1	xxAgMldSil1	NA	76	NA	NA	NA	NA	NA	NA
MldSil1|MvSl-1064-A1-R4_A1g00097	nospR1	ORTHAg07462	NA	346	NA	NA	NA	NA	NA	NA
MldSil1|MvSl-1064-A1-R4_A1g00098	nospR1	ORTHAg12595	NA	64	NA	NA	NA	NA	NA	NA
MldSil1|MvSl-1064-A1-R4_A1g00099	nospR1	ORTHAg00189	NA	888	NA	NA	NA	NA	NA	NA
MldSil1|MvSl-1064-A1-R4_A1g00100	nospR1	ORTHAg09680	NA	51	NA	NA	NA	NA	NA	NA
MldSil1|MvSl-1064-A1-R4_A1g00101	nospR1	ORTHAg10237	NA	119	NA	NA	NA	NA	NA	NA
MldSil1|MvSl-1064-A1-R4_A1g00102	nospR1	ORTHAg14714	NA	366	NA	NA	NA	NA	NA	NA
MldSil1|MvSl-1064-A1-R4_A1g00103	nospR1	ORTHAg00032	NA	490	NA	NA	NA	NA	NA	NA
MldSil1|MvSl-1064-A1-R4_A1g00104	nospR1	ORTHAg07992	NA	73	NA	NA	NA	NA	NA	NA
MldSil1|MvSl-1064-A1-R4_A1g00105	nospR1	ORTHAg35193	NA	61	NA	NA	NA	NA	NA	NA
MldSil1|MvSl-1064-A1-R4_A1g00106	nospR1	ORTHAg13787	NA	452	NA	NA	NA	NA	NA	NA
MldSil1|MvSl-1064-A1-R4_A1g00107	nospR1	ORTHAg00032	NA	444	NA	NA	NA	NA	NA	NA
MldSil1|MvSl-1064-A1-R4_A1g00108	nospR1	ORTHAg07855	NA	55	NA	NA	NA	NA	NA	NA
MldSil1|MvSl-1064-A1-R4_A1g00109	nospR1	ORTHAg00672	NA	238	NA	NA	NA	NA	NA	NA
MldSil1|MvSl-1064-A1-R4_A1g00110	nospR1	ORTHAg00752	NA	856	NA	NA	NA	NA	NA	NA
MldSil1|MvSl-1064-A1-R4_A1g00111	nospR1	ORTHAg08134	NA	40	NA	NA	NA	NA	NA	NA
MldSil1|MvSl-1064-A1-R4_A1g00112	nospR1	ORTHAg08489	NA	107	NA	NA	NA	NA	NA	NA
MldSil1|MvSl-1064-A1-R4_A1g00113	nospR1	ORTHAg02766	NA	899	NA	NA	NA	NA	NA	NA
MldSil1|MvSl-1064-A1-R4_A1g00114	nospR1	ORTHAg16525	NA	179	NA	NA	NA	NA	NA	NA
MldSil1|MvSl-1064-A1-R4_A1g00115	nospR1	xxAgMldSil1	NA	800	NA	NA	NA	NA	NA	NA
MldSil1|MvSl-1064-A1-R4_A1g00116	nospR1	ORTHAg00017	NA	1646	NA	NA	NA	NA	NA	NA
MldSil1|MvSl-1064-A1-R4_A1g00117	nospR1	ORTHAg07289	NA	167	NA	NA	NA	NA	NA	NA
MldSil1|MvSl-1064-A1-R4_A1g00118	nospR1	ORTHAg08328	NA	230	NA	NA	NA	NA	NA	NA
MldSil1|MvSl-1064-A1-R4_A1g00119	nospR1	ORTHAg17733	NA	54	NA	NA	NA	NA	NA	NA
MldSil1|MvSl-1064-A1-R4_A1g00120	nospR1	ORTHAg07897	NA	557	NA	NA	NA	NA	NA	NA
MldSil1|MvSl-1064-A1-R4_A1g00121	nospR1	ORTHAg09414	NA	68	NA	NA	NA	NA	NA	NA
MldSil1|MvSl-1064-A1-R4_A1g00122	nospR1	xxAgMldSil1	NA	1638	NA	NA	NA	NA	NA	NA
MldSil1|MvSl-1064-A1-R4_A1g00123	nospR1	ORTHAg17421	NA	162	NA	NA	NA	NA	NA	NA
MldSil1|MvSl-1064-A1-R4_A1g00124	nospR1	ORTHAg13282	NA	139	NA	NA	NA	NA	NA	NA
MldSil1|MvSl-1064-A1-R4_A1g00125	nospR1	ORTHAg09021	NA	412	NA	NA	NA	NA	NA	NA
MldSil1|MvSl-1064-A1-R4_A1g00126	nospR1	ORTHAg00558	NA	226	NA	NA	NA	NA	NA	NA
MldSil1|MvSl-1064-A1-R4_A1g00127	nospR1	ORTHAg06723	NA	63	NA	NA	NA	NA	NA	NA
MldSil1|MvSl-1064-A1-R4_A1g00128	nospR1	xxAgMldSil1	NA	54	NA	NA	NA	NA	NA	NA
MldSil1|MvSl-1064-A1-R4_A1g00129	nospR1	ORTHAg08334	NA	168	NA	NA	NA	NA	NA	NA
MldSil1|MvSl-1064-A1-R4_A1g00130	nospR1	ORTHAg00703	NA	72	NA	NA	NA	NA	NA	NA
MldSil1|MvSl-1064-A1-R4_A1g00131	nospR1	ORTHAg11355	NA	48	NA	NA	NA	NA	NA	NA
MldSil1|MvSl-1064-A1-R4_A1g00132	nospR1	ORTHAg06903	NA	886	NA	NA	NA	NA	NA	NA
MldSil1|MvSl-1064-A1-R4_A1g00133	nospR1	ORTHAg20765	NA	111	NA	NA	NA	NA	NA	NA
MldSil1|MvSl-1064-A1-R4_A1g00134	nospR1	ORTHAg07266	NA	581	NA	NA	NA	NA	NA	NA
MldSil1|MvSl-1064-A1-R4_A1g00135	nospR1	ORTHAg12574	NA	91	NA	NA	NA	NA	NA	NA
MldSil1|MvSl-1064-A1-R4_A1g00136	nospR1	ORTHAg20874	NA	1413	NA	NA	NA	NA	NA	NA
MldSil1|MvSl-1064-A1-R4_A1g00137	nospR1	ORTHAg00361	NA	50	NA	NA	NA	NA	NA	NA
MldSil1|MvSl-1064-A1-R4_A1g00138	nospR1	ORTHAg11380	NA	279	NA	NA	NA	NA	NA	NA
MldSil1|MvSl-1064-A1-R4_A1g00139	nospR1	ORTHAg09037	NA	328	NA	NA	NA	NA	NA	NA
MldSil1|MvSl-1064-A1-R4_A1g00140	nospR1	xxAgMldSil1	NA	99	NA	NA	NA	NA	NA	NA
MldSil1|MvSl-1064-A1-R4_A1g00141	nospR1	ORTHAg07749	NA	165	NA	NA	NA	NA	NA	NA
MldSil1|MvSl-1064-A1-R4_A1g00142	nospR1	ORTHAg09557	NA	510	NA	NA	NA	NA	NA	NA
MldSil1|MvSl-1064-A1-R4_A1g00143	nospR1	ORTHAg11298	NA	327	NA	NA	NA	NA	NA	NA
MldSil1|MvSl-1064-A1-R4_A1g00144	nospR1	ORTHAg05491	NA	157	NA	0.226348	NO	NA	NA	NA
MldSil1|MvSl-1064-A1-R4_A1g00145	nospR1	xxAgMldSil1	NA	123	NA	NA	NA	NA	NA	NA
MldSil1|MvSl-1064-A1-R4_A1g00146	nospR1	xxAgMldSil1	NA	156	NA	NA	NA	NA	NA	NA
MldSil1|MvSl-1064-A1-R4_A1g00147	nospR1	ORTHAg15321	NA	121	NA	NA	NA	NA	NA	NA
MldSil1|MvSl-1064-A1-R4_A1g00148	nospR1	ORTHAg13940	NA	86	NA	NA	NA	NA	NA	NA
MldSil1|MvSl-1064-A1-R4_A1g00149	nospR1	ORTHAg20598	NA	747	NA	NA	NA	NA	NA	NA
MldSil1|MvSl-1064-A1-R4_A1g00150	nospR1	ORTHAg00252	NA	49	NA	NA	NA	NA	NA	NA
MldSil1|MvSl-1064-A1-R4_A1g00151	nospR1	ORTHAg35542	NA	517	NA	NA	NA	NA	NA	NA
MldSil1|MvSl-1064-A1-R4_A1g00152	nospR1	ORTHAg10586	NA	492	NA	NA	NA	NA	NA	NA
MldSil1|MvSl-1064-A1-R4_A1g00153	nospR1	ORTHAg00679	NA	1373	NA	NA	NA	NA	NA	NA
MldSil1|MvSl-1064-A1-R4_A1g00154	nospR1	ORTHAg00525	NA	220	NA	NA	NA	NA	NA	NA
MldSil1|MvSl-1064-A1-R4_A1g00155	nospR1	ORTHAg00491	NA	508	NA	NA	NA	NA	NA	NA
MldSil1|MvSl-1064-A1-R4_A1g00156	nospR1	ORTHAg35261	NA	117	NA	NA	NA	NA	NA	NA
MldSil1|MvSl-1064-A1-R4_A1g00157	nospR1	ORTHAg35333	NA	720	NA	NA	NA	NA	NA	NA
MldSil1|MvSl-1064-A1-R4_A1g00158	SPr1	xxAgMldSil1	spspR1	330	21	NA	NA	noPfam	22935	0.770972
MldSil1|MvSl-1064-A1-R4_A1g00159	nospR1	ORTHAg09916	NA	171	NA	NA	NA	NA	NA	NA
MldSil1|MvSl-1064-A1-R4_A1g00160	nospR1	ORTHAg00188	NA	376	NA	NA	NA	NA	NA	NA
MldSil1|MvSl-1064-A1-R4_A1g00161	nospR1	ORTHAg15210	NA	44	NA	NA	NA	NA	NA	NA
MldSil1|MvSl-1064-A1-R4_A1g00162	nospR1	ORTHAg14888	NA	241	NA	NA	NA	NA	NA	NA
MldSil1|MvSl-1064-A1-R4_A1g00163	nospR1	ORTHAg18001	NA	79	NA	NA	NA	NA	NA	NA
MldSil1|MvSl-1064-A1-R4_A1g00164	nospR1	ORTHAg34172	NA	97	NA	NA	NA	NA	NA	NA
MldSil1|MvSl-1064-A1-R4_A1g00165	nospR1	ORTHAg02867	NA	889	NA	NA	NA	NA	NA	NA
MldSil1|MvSl-1064-A1-R4_A1g00166	nospR1	ORTHAg00187	NA	1363	NA	NA	NA	NA	NA	NA
MldSil1|MvSl-1064-A1-R4_A1g00167	nospR1	ORTHAg35436	NA	417	NA	NA	NA	NA	NA	NA
MldSil1|MvSl-1064-A1-R4_A1g00168	nospR1	ORTHAg00218	NA	534	NA	NA	NA	NA	NA	NA
MldSil1|MvSl-1064-A1-R4_A1g00169	nospR1	ORTHAg16724	NA	278	NA	NA	NA	NA	NA	NA
MldSil1|MvSl-1064-A1-R4_A1g00170	nospR1	ORTHAg19237	NA	177	NA	NA	NA	NA	NA	NA
MldSil1|MvSl-1064-A1-R4_A1g00171	nospR1	ORTHAg20899	NA	57	NA	NA	NA	NA	NA	NA
MldSil1|MvSl-1064-A1-R4_A1g00172	nospR1	ORTHAg14788	NA	488	NA	NA	NA	NA	NA	NA
MldSil1|MvSl-1064-A1-R4_A1g00173	nospR1	ORTHAg17945	NA	75	NA	NA	NA	NA	NA	NA
MldSil1|MvSl-1064-A1-R4_A1g00174	nospR1	ORTHAg06723	NA	63	NA	NA	NA	NA	NA	NA
MldSil1|MvSl-1064-A1-R4_A1g00175	nospR1	ORTHAg00841	NA	840	NA	NA	NA	NA	NA	NA
MldSil1|MvSl-1064-A1-R4_A1g00176	nospR1	ORTHAg10333	NA	202	NA	NA	NA	NA	NA	NA
MldSil1|MvSl-1064-A1-R4_A1g00177	nospR1	xxAgMldSil1	NA	42	NA	NA	NA	NA	NA	NA
MldSil1|MvSl-1064-A1-R4_A1g00178	nospR1	ORTHAg08912	NA	1050	NA	NA	NA	NA	NA	NA
MldSil1|MvSl-1064-A1-R4_A1g00179	nospR1	ORTHAg28203	NA	1514	NA	NA	NA	NA	NA	NA
MldSil1|MvSl-1064-A1-R4_A1g00180	nospR1	ORTHAg35122	NA	940	NA	NA	NA	NA	NA	NA
MldSil1|MvSl-1064-A1-R4_A1g00181	nospR1	ORTHAg11217	NA	732	NA	NA	NA	NA	NA	NA
MldSil1|MvSl-1064-A1-R4_A1g00182	nospR1	ORTHAg07754	NA	566	NA	NA	NA	NA	NA	NA
MldSil1|MvSl-1064-A1-R4_A1g00183	nospR1	ORTHAg09079	NA	356	NA	NA	NA	NA	NA	NA
MldSil1|MvSl-1064-A1-R4_A1g00184	nospR1	ORTHAg02172	contR1	87	NA	0.399195	NO	PF00203.21:Ribosomal_S19	5690	0.524155
MldSil1|MvSl-1064-A1-R4_A1g00185	SPr1	ORTHAg06166	mxspR1	926	24	NA	NA	PF07774.13:EMC1_C	7000	0.512327
MldSil1|MvSl-1064-A1-R4_A1g00186	nospR1	ORTHAg00966	NA	450	27	NA	NA	NA	NA	NA
MldSil1|MvSl-1064-A1-R4_A1g00187	nospR1	ORTHAg12592	NA	432	NA	NA	NA	NA	NA	NA
MldSil1|MvSl-1064-A1-R4_A1g00188	nospR1	ORTHAg17179	NA	49	NA	NA	NA	NA	NA	NA
MldSil1|MvSl-1064-A1-R4_A1g00189	nospR1	ORTHAg07598	NA	1275	NA	NA	NA	NA	NA	NA
MldSil1|MvSl-1064-A1-R4_A1g00190	nospR1	ORTHAg07670	NA	386	NA	NA	NA	NA	NA	NA
MldSil1|MvSl-1064-A1-R4_A1g00191	nospR1	ORTHAg16347	NA	382	NA	NA	NA	NA	NA	NA
MldSil1|MvSl-1064-A1-R4_A1g00192	nospR1	ORTHAg11298	NA	253	NA	NA	NA	NA	NA	NA
MldSil1|MvSl-1064-A1-R4_A1g00193	nospR1	ORTHAg00935	NA	467	NA	NA	NA	NA	NA	NA
MldSil1|MvSl-1064-A1-R4_A1g00194	nospR1	ORTHAg05616	NA	478	NA	NA	NA	NA	NA	NA
MldSil1|MvSl-1064-A1-R4_A1g00195	nospR1	ORTHAg17823	NA	62	NA	NA	NA	NA	NA	NA
MldSil1|MvSl-1064-A1-R4_A1g00196	nospR1	ORTHAg08988	NA	76	NA	NA	NA	NA	NA	NA
MldSil1|MvSl-1064-A1-R4_A1g00197	nospR1	ORTHAg29036	NA	672	NA	NA	NA	NA	NA	NA
MldSil1|MvSl-1064-A1-R4_A1g00198	nospR1	ORTHAg35257	NA	118	NA	NA	NA	NA	NA	NA
MldSil1|MvSl-1064-A1-R4_A1g00199	nospR1	ORTHAg09774	NA	76	NA	NA	NA	NA	NA	NA
MldSil1|MvSl-1064-A1-R4_A1g00200	nospR1	ORTHAg20920	NA	1664	NA	NA	NA	NA	NA	NA
MldSil1|MvSl-1064-A1-R4_A1g00201	nospR1	ORTHAg08488	NA	165	NA	NA	NA	NA	NA	NA
MldSil1|MvSl-1064-A1-R4_A1g00202	nospR1	ORTHAg20302	NA	193	NA	NA	NA	NA	NA	NA
MldSil1|MvSl-1064-A1-R4_A1g00203	nospR1	ORTHAg13742	NA	1360	NA	NA	NA	NA	NA	NA
MldSil1|MvSl-1064-A1-R4_A1g00204	nospR1	ORTHAg12454	mxspR1	52	NA	NA	NA	noPfam	0	1.18857
MldSil1|MvSl-1064-A1-R4_A1g00205	nospR1	ORTHAg13742	NA	1360	NA	NA	NA	NA	NA	NA
MldSil1|MvSl-1064-A1-R4_A1g00206	nospR1	ORTHAg00062	NA	1532	NA	NA	NA	NA	NA	NA
MldSil1|MvSl-1064-A1-R4_A1g00207	nospR1	ORTHAg00128	NA	63	NA	NA	NA	NA	NA	NA
MldSil1|MvSl-1064-A1-R4_A1g00208	nospR1	ORTHAg00218	NA	505	NA	NA	NA	NA	NA	NA
MldSil1|MvSl-1064-A1-R4_A1g00209	nospR1	ORTHAg00205	NA	621	NA	NA	NA	NA	NA	NA
MldSil1|MvSl-1064-A1-R4_A1g00210	nospR1	ORTHAg06017	NA	252	NA	NA	NA	NA	NA	NA
MldSil1|MvSl-1064-A1-R4_A1g00211	nospR1	ORTHAg02521	NA	827	NA	NA	NA	NA	NA	NA
MldSil1|MvSl-1064-A1-R4_A1g00212	nospR1	ORTHAg07682	NA	440	NA	NA	NA	NA	NA	NA
MldSil1|MvSl-1064-A1-R4_A1g00213	nospR1	ORTHAg20816	NA	209	NA	NA	NA	NA	NA	NA
MldSil1|MvSl-1064-A1-R4_A1g00214	nospR1	ORTHAg35551	NA	587	NA	NA	NA	NA	NA	NA
MldSil1|MvSl-1064-A1-R4_A1g00215	nospR1	ORTHAg08552	NA	55	NA	NA	NA	NA	NA	NA
MldSil1|MvSl-1064-A1-R4_A1g00216	nospR1	xxAgMldSil1	NA	325	12	NA	NA	NA	NA	NA
MldSil1|MvSl-1064-A1-R4_A1g00217	nospR1	xxAgMldSil1	NA	2065	NA	NA	NA	NA	NA	NA
MldSil1|MvSl-1064-A1-R4_A1g00218	nospR1	ORTHAg00280	NA	415	NA	NA	NA	NA	NA	NA
MldSil1|MvSl-1064-A1-R4_A1g00219	nospR1	ORTHAg35153	NA	457	NA	NA	NA	NA	NA	NA
MldSil1|MvSl-1064-A1-R4_A1g00220	nospR1	ORTHAg13742	NA	1574	NA	NA	NA	NA	NA	NA
MldSil1|MvSl-1064-A1-R4_A1g00221	nospR1	ORTHAg13033	NA	1304	NA	NA	NA	NA	NA	NA
MldSil1|MvSl-1064-A1-R4_A1g00222	nospR1	ORTHAg14514	NA	618	NA	NA	NA	NA	NA	NA
MldSil1|MvSl-1064-A1-R4_A1g00223	nospR1	ORTHAg35069	NA	350	NA	NA	NA	NA	NA	NA
MldSil1|MvSl-1064-A1-R4_A1g00224	nospR1	ORTHAg20875	NA	48	NA	NA	NA	NA	NA	NA
MldSil1|MvSl-1064-A1-R4_A1g00225	nospR1	ORTHAg15474	NA	85	NA	NA	NA	NA	NA	NA
MldSil1|MvSl-1064-A1-R4_A1g00226	nospR1	ORTHAg07457	NA	227	NA	NA	NA	NA	NA	NA
MldSil1|MvSl-1064-A1-R4_A1g00227	nospR1	ORTHAg06374	NA	354	NA	NA	NA	NA	NA	NA
MldSil1|MvSl-1064-A1-R4_A1g00228	nospR1	ORTHAg00233	NA	1576	NA	NA	NA	NA	NA	NA
MldSil1|MvSl-1064-A1-R4_A1g00229	nospR1	ORTHAg15474	NA	85	NA	NA	NA	NA	NA	NA
MldSil1|MvSl-1064-A1-R4_A1g00230	nospR1	ORTHAg02277	NA	229	NA	NA	NA	NA	NA	NA
MldSil1|MvSl-1064-A1-R4_A1g00231	nospR1	ORTHAg07459	NA	50	NA	NA	NA	NA	NA	NA
MldSil1|MvSl-1064-A1-R4_A1g00232	nospR1	xxAgMldSil1	NA	91	NA	NA	NA	NA	NA	NA
MldSil1|MvSl-1064-A1-R4_A1g00233	nospR1	ORTHAg07864	NA	85	NA	NA	NA	NA	NA	NA
MldSil1|MvSl-1064-A1-R4_A1g00234	nospR1	ORTHAg20715	NA	125	NA	NA	NA	NA	NA	NA
MldSil1|MvSl-1064-A1-R4_A1g00235	nospR1	ORTHAg10448	NA	1020	NA	NA	NA	NA	NA	NA
MldSil1|MvSl-1064-A1-R4_A1g00236	nospR1	ORTHAg12391	NA	799	NA	NA	NA	NA	NA	NA
MldSil1|MvSl-1064-A1-R4_A1g00237	nospR1	ORTHAg07682	NA	458	NA	NA	NA	NA	NA	NA
MldSil1|MvSl-1064-A1-R4_A1g00238	nospR1	ORTHAg20833	NA	52	NA	NA	NA	NA	NA	NA
MldSil1|MvSl-1064-A1-R4_A1g00239	nospR1	ORTHAg10015	NA	149	NA	NA	NA	NA	NA	NA
MldSil1|MvSl-1064-A1-R4_A1g00240	nospR1	ORTHAg16417	NA	487	NA	NA	NA	NA	NA	NA
MldSil1|MvSl-1064-A1-R4_A1g00241	nospR1	ORTHAg05320	NA	346	NA	NA	NA	NA	NA	NA
MldSil1|MvSl-1064-A1-R4_A1g00242	nospR1	ORTHAg00757	NA	191	NA	NA	NA	NA	NA	NA
MldSil1|MvSl-1064-A1-R4_A1g00243	nospR1	ORTHAg06514	NA	130	NA	NA	NA	NA	NA	NA
MldSil1|MvSl-1064-A1-R4_A1g00244	nospR1	ORTHAg06514	NA	450	NA	NA	NA	NA	NA	NA
MldSil1|MvSl-1064-A1-R4_A1g00245	nospR1	ORTHAg00501	NA	94	NA	NA	NA	NA	NA	NA
MldSil1|MvSl-1064-A1-R4_A1g00246	nospR1	ORTHAg00496	NA	344	NA	NA	NA	NA	NA	NA
MldSil1|MvSl-1064-A1-R4_A1g00247	nospR1	ORTHAg00194	NA	594	NA	NA	NA	NA	NA	NA
MldSil1|MvSl-1064-A1-R4_A1g00248	nospR1	ORTHAg00017	NA	3520	NA	NA	NA	NA	NA	NA
MldSil1|MvSl-1064-A1-R4_A1g00249	nospR1	ORTHAg16355	NA	440	NA	NA	NA	NA	NA	NA
MldSil1|MvSl-1064-A1-R4_A1g00250	nospR1	ORTHAg13891	NA	248	NA	NA	NA	NA	NA	NA
MldSil1|MvSl-1064-A1-R4_A1g00251	nospR1	xxAgMldSil1	NA	1315	NA	NA	NA	NA	NA	NA
MldSil1|MvSl-1064-A1-R4_A1g00252	nospR1	ORTHAg07707	NA	489	NA	NA	NA	NA	NA	NA
MldSil1|MvSl-1064-A1-R4_A1g00253	nospR1	ORTHAg00057	NA	780	NA	NA	NA	NA	NA	NA
MldSil1|MvSl-1064-A1-R4_A1g00254	nospR1	ORTHAg07045	NA	738	NA	NA	NA	NA	NA	NA
MldSil1|MvSl-1064-A1-R4_A1g00255	nospR1	ORTHAg20706	NA	82	NA	NA	NA	NA	NA	NA
MldSil1|MvSl-1064-A1-R4_A1g00256	nospR1	ORTHAg20935	NA	280	NA	NA	NA	NA	NA	NA
MldSil1|MvSl-1064-A1-R4_A1g00257	nospR1	ORTHAg09092	NA	139	NA	NA	NA	NA	NA	NA
MldSil1|MvSl-1064-A1-R4_A1g00258	nospR1	ORTHAg20849	NA	42	NA	NA	NA	NA	NA	NA
MldSil1|MvSl-1064-A1-R4_A1g00259	nospR1	ORTHAg15474	NA	85	NA	NA	NA	NA	NA	NA
MldSil1|MvSl-1064-A1-R4_A1g00260	nospR1	ORTHAg35672	NA	2245	NA	NA	NA	NA	NA	NA
MldSil1|MvSl-1064-A1-R4_A1g00261	nospR1	xxAgMldSil1	NA	520	NA	NA	NA	NA	NA	NA
MldSil1|MvSl-1064-A1-R4_A1g00262	nospR1	ORTHAg06908	NA	70	NA	NA	NA	NA	NA	NA
MldSil1|MvSl-1064-A1-R4_A1g00263	nospR1	ORTHAg06961	NA	2491	NA	NA	NA	NA	NA	NA
MldSil1|MvSl-1064-A1-R4_A1g00264	nospR1	ORTHAg07363	NA	45	NA	NA	NA	NA	NA	NA
MldSil1|MvSl-1064-A1-R4_A1g00265	nospR1	ORTHAg08477	NA	37	NA	NA	NA	NA	NA	NA
MldSil1|MvSl-1064-A1-R4_A1g00266	nospR1	ORTHAg05569	NA	280	NA	NA	NA	NA	NA	NA
MldSil1|MvSl-1064-A1-R4_A1g00267	nospR1	ORTHAg20922	NA	69	NA	NA	NA	NA	NA	NA
MldSil1|MvSl-1064-A1-R4_A1g00268	nospR1	ORTHAg10515	NA	92	NA	NA	NA	NA	NA	NA
MldSil1|MvSl-1064-A1-R4_A1g00269	nospR1	ORTHAg06843	NA	1021	NA	NA	NA	NA	NA	NA
MldSil1|MvSl-1064-A1-R4_A1g00270	nospR1	ORTHAg05637	NA	380	NA	NA	NA	NA	NA	NA
MldSil1|MvSl-1064-A1-R4_A1g00271	nospR1	ORTHAg35453	NA	205	NA	NA	NA	NA	NA	NA
MldSil1|MvSl-1064-A1-R4_A1g00272	nospR1	ORTHAg07379	NA	69	NA	NA	NA	NA	NA	NA
MldSil1|MvSl-1064-A1-R4_A1g00273	nospR1	ORTHAg10841	NA	386	NA	NA	NA	NA	NA	NA
MldSil1|MvSl-1064-A1-R4_A1g00274	nospR1	ORTHAg07695	NA	388	NA	NA	NA	NA	NA	NA
MldSil1|MvSl-1064-A1-R4_A1g00275	nospR1	ORTHAg09913	NA	1646	NA	NA	NA	NA	NA	NA
MldSil1|MvSl-1064-A1-R4_A1g00276	nospR1	ORTHAg10473	NA	83	NA	NA	NA	NA	NA	NA
MldSil1|MvSl-1064-A1-R4_A1g00277	nospR1	ORTHAg07583	NA	367	NA	NA	NA	NA	NA	NA
MldSil1|MvSl-1064-A1-R4_A1g00278	nospR1	ORTHAg11409	NA	115	NA	NA	NA	NA	NA	NA
MldSil1|MvSl-1064-A1-R4_A1g00279	nospR1	ORTHAg20837	NA	132	NA	NA	NA	NA	NA	NA
MldSil1|MvSl-1064-A1-R4_A1g00280	nospR1	ORTHAg01937	NA	1470	NA	NA	NA	NA	NA	NA
MldSil1|MvSl-1064-A1-R4_A1g00281	nospR1	ORTHAg04687	NA	1324	NA	NA	NA	NA	NA	NA
MldSil1|MvSl-1064-A1-R4_A1g00282	nospR1	ORTHAg15445	NA	60	NA	NA	NA	NA	NA	NA
MldSil1|MvSl-1064-A1-R4_A1g00283	nospR1	ORTHAg10865	NA	1625	NA	NA	NA	NA	NA	NA
MldSil1|MvSl-1064-A1-R4_A1g00284	nospR1	ORTHAg35619	NA	76	NA	NA	NA	NA	NA	NA
MldSil1|MvSl-1064-A1-R4_A1g00285	nospR1	ORTHAg35641	NA	440	NA	NA	NA	NA	NA	NA
MldSil1|MvSl-1064-A1-R4_A1g00286	nospR1	xxAgMldSil1	NA	43	19	NA	NA	NA	NA	NA
MldSil1|MvSl-1064-A1-R4_A1g00287	nospR1	xxAgMldSil1	NA	1238	NA	NA	NA	NA	NA	NA
MldSil1|MvSl-1064-A1-R4_A1g00288	nospR1	ORTHAg00013	NA	114	NA	NA	NA	NA	NA	NA
MldSil1|MvSl-1064-A1-R4_A1g00289	nospR1	ORTHAg00346	NA	377	NA	NA	NA	NA	NA	NA
MldSil1|MvSl-1064-A1-R4_A1g00290	nospR1	ORTHAg04590	NA	1078	NA	NA	NA	NA	NA	NA
MldSil1|MvSl-1064-A1-R4_A1g00291	nospR1	ORTHAg06661	NA	1741	NA	NA	NA	NA	NA	NA
MldSil1|MvSl-1064-A1-R4_A1g00292	nospR1	ORTHAg00954	NA	547	NA	NA	NA	NA	NA	NA
MldSil1|MvSl-1064-A1-R4_A1g00293	SPr1	ORTHAg12567	spspR1	151	25	NA	NA	noPfam	194	0.666667
MldSil1|MvSl-1064-A1-R4_A1g00294	nospR1	ORTHAg13387	NA	586	NA	NA	NA	NA	NA	NA
MldSil1|MvSl-1064-A1-R4_A1g00295	nospR1	ORTHAg35463	NA	414	NA	NA	NA	NA	NA	NA
MldSil1|MvSl-1064-A1-R4_A1g00296	nospR1	ORTHAg09589	NA	315	NA	NA	NA	NA	NA	NA
MldSil1|MvSl-1064-A1-R4_A1g00297	nospR1	ORTHAg07577	NA	139	NA	NA	NA	NA	NA	NA
MldSil1|MvSl-1064-A1-R4_A1g00298	nospR1	ORTHAg20890	NA	114	NA	NA	NA	NA	NA	NA
MldSil1|MvSl-1064-A1-R4_A1g00299	nospR1	ORTHAg11328	NA	71	NA	NA	NA	NA	NA	NA
MldSil1|MvSl-1064-A1-R4_A1g00300	nospR1	ORTHAg08761	NA	356	NA	NA	NA	NA	NA	NA
MldSil1|MvSl-1064-A1-R4_A1g00301	nospR1	xxAgMldSil1	NA	154	NA	NA	NA	NA	NA	NA
MldSil1|MvSl-1064-A1-R4_A1g00302	nospR1	ORTHAg20903	NA	597	NA	NA	NA	NA	NA	NA
MldSil1|MvSl-1064-A1-R4_A1g00303	nospR1	ORTHAg35200	NA	103	18	NA	NA	NA	NA	NA
MldSil1|MvSl-1064-A1-R4_A1g00304	nospR1	ORTHAg35060	NA	96	NA	NA	NA	NA	NA	NA
MldSil1|MvSl-1064-A1-R4_A1g00305	nospR1	ORTHAg00053	NA	332	NA	NA	NA	NA	NA	NA
MldSil1|MvSl-1064-A1-R4_A1g00306	nospR1	ORTHAg04542	NA	396	NA	NA	NA	NA	NA	NA
MldSil1|MvSl-1064-A1-R4_A1g00307	nospR1	ORTHAg06502	NA	287	NA	NA	NA	NA	NA	NA
MldSil1|MvSl-1064-A1-R4_A1g00308	nospR1	ORTHAg20229	NA	213	NA	NA	NA	NA	NA	NA
MldSil1|MvSl-1064-A1-R4_A1g00309	nospR1	ORTHAg00210	NA	90	NA	NA	NA	NA	NA	NA
MldSil1|MvSl-1064-A1-R4_A1g00310	nospR1	ORTHAg00117	NA	722	NA	NA	NA	NA	NA	NA
MldSil1|MvSl-1064-A1-R4_A1g00311	nospR1	ORTHAg00581	NA	1497	NA	NA	NA	NA	NA	NA
MldSil1|MvSl-1064-A1-R4_A1g00312	nospR1	ORTHAg00443	NA	159	NA	NA	NA	NA	NA	NA
MldSil1|MvSl-1064-A1-R4_A1g00313	nospR1	ORTHAg08317	NA	436	NA	NA	NA	NA	NA	NA
MldSil1|MvSl-1064-A1-R4_A1g00314	nospR1	ORTHAg09981	NA	210	NA	NA	NA	NA	NA	NA
MldSil1|MvSl-1064-A1-R4_A1g00315	nospR1	ORTHAg35335	NA	99	NA	NA	NA	NA	NA	NA
MldSil1|MvSl-1064-A1-R4_A1g00316	nospR1	ORTHAg09921	NA	428	NA	NA	NA	NA	NA	NA
MldSil1|MvSl-1064-A1-R4_A1g00317	nospR1	ORTHAg34233	NA	93	NA	NA	NA	NA	NA	NA
MldSil1|MvSl-1064-A1-R4_A1g00318	nospR1	ORTHAg07252	NA	68	NA	NA	NA	NA	NA	NA
MldSil1|MvSl-1064-A1-R4_A1g00319	nospR1	ORTHAg35581	NA	828	NA	NA	NA	NA	NA	NA
MldSil1|MvSl-1064-A1-R4_A1g00320	nospR1	ORTHAg09909	NA	319	NA	NA	NA	NA	NA	NA
MldSil1|MvSl-1064-A1-R4_A1g00321	nospR1	ORTHAg00231	NA	212	NA	NA	NA	NA	NA	NA
MldSil1|MvSl-1064-A1-R4_A1g00322	nospR1	xxAgMldSil1	NA	476	NA	NA	NA	NA	NA	NA
MldSil1|MvSl-1064-A1-R4_A1g00323	nospR1	ORTHAg08885	NA	56	NA	NA	NA	NA	NA	NA
MldSil1|MvSl-1064-A1-R4_A1g00324	nospR1	ORTHAg35265	NA	98	NA	NA	NA	NA	NA	NA
MldSil1|MvSl-1064-A1-R4_A1g00325	nospR1	ORTHAg07161	NA	311	NA	NA	NA	NA	NA	NA
MldSil1|MvSl-1064-A1-R4_A1g00326	nospR1	ORTHAg04618	NA	196	NA	NA	NA	NA	NA	NA
MldSil1|MvSl-1064-A1-R4_A1g00327	nospR1	ORTHAg00744	NA	207	NA	NA	NA	NA	NA	NA
MldSil1|MvSl-1064-A1-R4_A1g00328	nospR1	ORTHAg02211	NA	175	NA	NA	NA	NA	NA	NA
MldSil1|MvSl-1064-A1-R4_A1g00329	nospR1	ORTHAg20908	NA	90	23	NA	NA	NA	NA	NA
MldSil1|MvSl-1064-A1-R4_A1g00330	nospR1	ORTHAg07226	NA	188	NA	NA	NA	NA	NA	NA
MldSil1|MvSl-1064-A1-R4_A1g00331	nospR1	ORTHAg08758	NA	1341	NA	NA	NA	NA	NA	NA
MldSil1|MvSl-1064-A1-R4_A1g00332	nospR1	ORTHAg07226	NA	200	NA	NA	NA	NA	NA	NA
MldSil1|MvSl-1064-A1-R4_A1g00333	nospR1	ORTHAg06373	NA	421	NA	NA	NA	NA	NA	NA
MldSil1|MvSl-1064-A1-R4_A1g00334	nospR1	ORTHAg06375	NA	51	NA	NA	NA	NA	NA	NA
MldSil1|MvSl-1064-A1-R4_A1g00335	nospR1	ORTHAg06961	NA	1458	NA	NA	NA	NA	NA	NA
MldSil1|MvSl-1064-A1-R4_A1g00336	nospR1	ORTHAg07297	NA	268	NA	NA	NA	NA	NA	NA
MldSil1|MvSl-1064-A1-R4_A1g00337	nospR1	ORTHAg12501	NA	111	NA	NA	NA	NA	NA	NA
MldSil1|MvSl-1064-A1-R4_A1g00338	nospR1	ORTHAg07297	NA	559	NA	NA	NA	NA	NA	NA
MldSil1|MvSl-1064-A1-R4_A1g00339	nospR1	ORTHAg07297	NA	386	NA	NA	NA	NA	NA	NA
MldSil1|MvSl-1064-A1-R4_A1g00340	nospR1	ORTHAg16772	NA	105	NA	NA	NA	NA	NA	NA
MldSil1|MvSl-1064-A1-R4_A1g00341	nospR1	ORTHAg06904	NA	99	NA	NA	NA	NA	NA	NA
MldSil1|MvSl-1064-A1-R4_A1g00342	nospR1	ORTHAg08076	NA	76	NA	NA	NA	NA	NA	NA
MldSil1|MvSl-1064-A1-R4_A1g00343	nospR1	ORTHAg04628	NA	312	NA	NA	NA	NA	NA	NA
MldSil1|MvSl-1064-A1-R4_A1g00344	nospR1	ORTHAg00304	NA	204	NA	NA	NA	NA	NA	NA
MldSil1|MvSl-1064-A1-R4_A1g00345	nospR1	ORTHAg00179	NA	71	NA	NA	NA	NA	NA	NA
MldSil1|MvSl-1064-A1-R4_A1g00346	nospR1	ORTHAg00157	NA	368	NA	NA	NA	NA	NA	NA
MldSil1|MvSl-1064-A1-R4_A1g00347	nospR1	ORTHAg00233	NA	1604	NA	NA	NA	NA	NA	NA
MldSil1|MvSl-1064-A1-R4_A1g00348	SPr1	ORTHAg06384	mxspR1	517	22	NA	NA	noPfam	15843	0.674074
MldSil1|MvSl-1064-A1-R4_A1g00349	nospR1	ORTHAg07027	NA	290	NA	NA	NA	NA	NA	NA
MldSil1|MvSl-1064-A1-R4_A1g00350	nospR1	ORTHAg04115	NA	824	NA	NA	NA	NA	NA	NA
MldSil1|MvSl-1064-A1-R4_A1g00351	nospR1	ORTHAg00877	NA	1299	NA	NA	NA	NA	NA	NA
MldSil1|MvSl-1064-A1-R4_A1g00352	nospR1	ORTHAg00508	NA	263	NA	NA	NA	NA	NA	NA
MldSil1|MvSl-1064-A1-R4_A1g00353	nospR1	ORTHAg17470	NA	563	NA	NA	NA	NA	NA	NA
MldSil1|MvSl-1064-A1-R4_A1g00354	nospR1	ORTHAg08076	NA	52	NA	NA	NA	NA	NA	NA
MldSil1|MvSl-1064-A1-R4_A1g00355	nospR1	ORTHAg07595	NA	194	NA	NA	NA	NA	NA	NA
MldSil1|MvSl-1064-A1-R4_A1g00356	nospR1	ORTHAg17760	NA	57	NA	NA	NA	NA	NA	NA
MldSil1|MvSl-1064-A1-R4_A1g00357	nospR1	ORTHAg20869	NA	1366	NA	NA	NA	NA	NA	NA
MldSil1|MvSl-1064-A1-R4_A1g00358	nospR1	ORTHAg00019	NA	2067	NA	NA	NA	NA	NA	NA
MldSil1|MvSl-1064-A1-R4_A1g00359	nospR1	ORTHAg01723	NA	340	NA	NA	NA	NA	NA	NA
MldSil1|MvSl-1064-A1-R4_A1g00360	nospR1	ORTHAg30965	NA	469	NA	NA	NA	NA	NA	NA
MldSil1|MvSl-1064-A1-R4_A1g00361	nospR1	ORTHAg00419	NA	1543	NA	NA	NA	NA	NA	NA
MldSil1|MvSl-1064-A1-R4_A1g00362	nospR1	ORTHAg35408	NA	141	NA	NA	NA	NA	NA	NA
MldSil1|MvSl-1064-A1-R4_A1g00363	nospR1	ORTHAg28457	NA	255	NA	NA	NA	NA	NA	NA
MldSil1|MvSl-1064-A1-R4_A1g00364	nospR1	ORTHAg10926	NA	165	NA	NA	NA	NA	NA	NA
MldSil1|MvSl-1064-A1-R4_A1g00365	nospR1	ORTHAg16413	NA	60	NA	NA	NA	NA	NA	NA
MldSil1|MvSl-1064-A1-R4_A1g00366	nospR1	ORTHAg35185	NA	583	NA	NA	NA	NA	NA	NA
MldSil1|MvSl-1064-A1-R4_A1g00367	nospR1	ORTHAg06731	NA	543	NA	NA	NA	NA	NA	NA
MldSil1|MvSl-1064-A1-R4_A1g00368	nospR1	ORTHAg04558	NA	400	NA	NA	NA	NA	NA	NA
MldSil1|MvSl-1064-A1-R4_A1g00369	nospR1	ORTHAg02205	NA	649	NA	NA	NA	NA	NA	NA
MldSil1|MvSl-1064-A1-R4_A1g00370	nospR1	ORTHAg01219	NA	678	NA	NA	NA	NA	NA	NA
MldSil1|MvSl-1064-A1-R4_A1g00371	nospR1	ORTHAg01026	NA	1141	NA	NA	NA	NA	NA	NA
MldSil1|MvSl-1064-A1-R4_A1g00372	nospR1	ORTHAg03968	NA	877	NA	NA	NA	NA	NA	NA
MldSil1|MvSl-1064-A1-R4_A1g00373	nospR1	ORTHAg00592	NA	354	NA	NA	NA	NA	NA	NA
MldSil1|MvSl-1064-A1-R4_A1g00374	nospR1	ORTHAg00971	NA	703	NA	NA	NA	NA	NA	NA
MldSil1|MvSl-1064-A1-R4_A1g00375	nospR1	ORTHAg13967	NA	133	NA	NA	NA	NA	NA	NA
MldSil1|MvSl-1064-A1-R4_A1g00376	nospR1	ORTHAg00166	NA	342	NA	NA	NA	NA	NA	NA
MldSil1|MvSl-1064-A1-R4_A1g00377	nospR1	ORTHAg11998	NA	218	NA	NA	NA	NA	NA	NA
MldSil1|MvSl-1064-A1-R4_A1g00378	nospR1	ORTHAg11349	NA	72	NA	NA	NA	NA	NA	NA
MldSil1|MvSl-1064-A1-R4_A1g00379	nospR1	ORTHAg08232	NA	56	NA	NA	NA	NA	NA	NA
MldSil1|MvSl-1064-A1-R4_A1g00380	nospR1	ORTHAg06576	NA	72	NA	NA	NA	NA	NA	NA
MldSil1|MvSl-1064-A1-R4_A1g00381	nospR1	ORTHAg35081	NA	59	NA	NA	NA	NA	NA	NA
MldSil1|MvSl-1064-A1-R4_A1g00382	nospR1	ORTHAg17477	NA	386	NA	NA	NA	NA	NA	NA
MldSil1|MvSl-1064-A1-R4_A1g00383	nospR1	ORTHAg13843	NA	162	NA	NA	NA	NA	NA	NA
MldSil1|MvSl-1064-A1-R4_A1g00384	nospR1	ORTHAg00533	NA	74	NA	NA	NA	NA	NA	NA
MldSil1|MvSl-1064-A1-R4_A1g00385	nospR1	ORTHAg08409	NA	52	NA	NA	NA	NA	NA	NA
MldSil1|MvSl-1064-A1-R4_A1g00386	nospR1	ORTHAg08409	NA	52	NA	NA	NA	NA	NA	NA
MldSil1|MvSl-1064-A1-R4_A1g00387	nospR1	ORTHAg19883	NA	454	NA	NA	NA	NA	NA	NA
MldSil1|MvSl-1064-A1-R4_A1g00388	nospR1	ORTHAg00148	NA	255	NA	NA	NA	NA	NA	NA
MldSil1|MvSl-1064-A1-R4_A1g00389	nospR1	ORTHAg00845	NA	385	NA	NA	NA	NA	NA	NA
MldSil1|MvSl-1064-A1-R4_A1g00390	nospR1	ORTHAg05673	NA	377	NA	NA	NA	NA	NA	NA
MldSil1|MvSl-1064-A1-R4_A1g00391	nospR1	ORTHAg00860	NA	588	NA	NA	NA	NA	NA	NA
MldSil1|MvSl-1064-A1-R4_A1g00392	nospR1	ORTHAg00927	NA	65	NA	NA	NA	NA	NA	NA
MldSil1|MvSl-1064-A1-R4_A1g00393	nospR1	ORTHAg00927	NA	67	NA	NA	NA	NA	NA	NA
MldSil1|MvSl-1064-A1-R4_A1g00394	nospR1	ORTHAg03715	NA	114	NA	NA	NA	NA	NA	NA
MldSil1|MvSl-1064-A1-R4_A1g00395	nospR1	ORTHAg01436	NA	1363	NA	NA	NA	NA	NA	NA
MldSil1|MvSl-1064-A1-R4_A1g00396	nospR1	ORTHAg03118	NA	293	NA	NA	NA	NA	NA	NA
MldSil1|MvSl-1064-A1-R4_A1g00397	nospR1	ORTHAg02346	NA	124	NA	NA	NA	NA	NA	NA
MldSil1|MvSl-1064-A1-R4_A1g00398	nospR1	ORTHAg04236	NA	123	NA	NA	NA	NA	NA	NA
MldSil1|MvSl-1064-A1-R4_A1g00399	nospR1	ORTHAg01963	NA	160	NA	NA	NA	NA	NA	NA
MldSil1|MvSl-1064-A1-R4_A1g00400	nospR1	ORTHAg03563	NA	787	NA	NA	NA	NA	NA	NA
MldSil1|MvSl-1064-A1-R4_A1g00401	nospR1	ORTHAg02469	NA	331	NA	NA	NA	NA	NA	NA
MldSil1|MvSl-1064-A1-R4_A1g00402	nospR1	ORTHAg01567	NA	1560	NA	NA	NA	NA	NA	NA
MldSil1|MvSl-1064-A1-R4_A1g00403	nospR1	ORTHAg02159	NA	1342	NA	NA	NA	NA	NA	NA
MldSil1|MvSl-1064-A1-R4_A1g00404	nospR1	ORTHAg00913	contR1	266	NA	0.539173	NO	PF08241.12:Methyltransf_11	5530	0.459596
MldSil1|MvSl-1064-A1-R4_A1g00405	nospR1	ORTHAg00274	NA	548	NA	NA	NA	NA	NA	NA
MldSil1|MvSl-1064-A1-R4_A1g00406	nospR1	ORTHAg02555	NA	179	NA	NA	NA	NA	NA	NA
MldSil1|MvSl-1064-A1-R4_A1g00407	nospR1	ORTHAg00464	NA	263	NA	NA	NA	NA	NA	NA
MldSil1|MvSl-1064-A1-R4_A1g00408	nospR1	ORTHAg20923	NA	106	NA	NA	NA	NA	NA	NA
MldSil1|MvSl-1064-A1-R4_A1g00409	nospR1	ORTHAg13281	NA	273	NA	NA	NA	NA	NA	NA
MldSil1|MvSl-1064-A1-R4_A1g00410	nospR1	xxAgMldSil1	NA	102	NA	NA	NA	NA	NA	NA
MldSil1|MvSl-1064-A1-R4_A1g00411	nospR1	xxAgMldSil1	NA	759	NA	NA	NA	NA	NA	NA
MldSil1|MvSl-1064-A1-R4_A1g00412	nospR1	ORTHAg11036	NA	79	NA	NA	NA	NA	NA	NA
MldSil1|MvSl-1064-A1-R4_A1g00413	nospR1	xxAgMldSil1	NA	88	NA	NA	NA	NA	NA	NA
MldSil1|MvSl-1064-A1-R4_A1g00414	nospR1	ORTHAg19183	NA	798	NA	NA	NA	NA	NA	NA
MldSil1|MvSl-1064-A1-R4_A1g00415	nospR1	ORTHAg13749	NA	57	NA	NA	NA	NA	NA	NA
MldSil1|MvSl-1064-A1-R4_A1g00416	nospR1	ORTHAg11167	NA	326	NA	NA	NA	NA	NA	NA
MldSil1|MvSl-1064-A1-R4_A1g00417	nospR1	ORTHAg27432	NA	396	NA	NA	NA	NA	NA	NA
MldSil1|MvSl-1064-A1-R4_A1g00418	nospR1	ORTHAg19117	NA	460	NA	NA	NA	NA	NA	NA
MldSil1|MvSl-1064-A1-R4_A1g00419	nospR1	ORTHAg20947	NA	53	NA	NA	NA	NA	NA	NA
MldSil1|MvSl-1064-A1-R4_A1g00420	nospR1	ORTHAg06376	NA	316	NA	NA	NA	NA	NA	NA
MldSil1|MvSl-1064-A1-R4_A1g00421	nospR1	ORTHAg09437	NA	63	NA	NA	NA	NA	NA	NA
MldSil1|MvSl-1064-A1-R4_A1g00422	nospR1	ORTHAg34496	NA	2647	NA	NA	NA	NA	NA	NA
MldSil1|MvSl-1064-A1-R4_A1g00423	nospR1	ORTHAg08926	NA	585	NA	NA	NA	NA	NA	NA
MldSil1|MvSl-1064-A1-R4_A1g00424	nospR1	ORTHAg19889	NA	67	NA	NA	NA	NA	NA	NA
MldSil1|MvSl-1064-A1-R4_A1g00425	nospR1	ORTHAg00539	NA	284	NA	NA	NA	NA	NA	NA
MldSil1|MvSl-1064-A1-R4_A1g00426	nospR1	ORTHAg13199	NA	172	NA	NA	NA	NA	NA	NA
MldSil1|MvSl-1064-A1-R4_A1g00427	nospR1	ORTHAg00092	NA	1528	NA	NA	NA	NA	NA	NA
MldSil1|MvSl-1064-A1-R4_A1g00428	nospR1	ORTHAg35098	NA	856	NA	NA	NA	NA	NA	NA
MldSil1|MvSl-1064-A1-R4_A1g00429	nospR1	ORTHAg13142	NA	113	NA	NA	NA	NA	NA	NA
MldSil1|MvSl-1064-A1-R4_A1g00430	nospR1	ORTHAg20902	NA	1654	NA	NA	NA	NA	NA	NA
MldSil1|MvSl-1064-A1-R4_A1g00431	nospR1	ORTHAg08244	NA	246	NA	NA	NA	NA	NA	NA
MldSil1|MvSl-1064-A1-R4_A1g00432	nospR1	ORTHAg04502	NA	97	NA	NA	NA	NA	NA	NA
MldSil1|MvSl-1064-A1-R4_A1g00433	nospR1	ORTHAg01417	NA	565	NA	NA	NA	NA	NA	NA
MldSil1|MvSl-1064-A1-R4_A1g00434	nospR1	ORTHAg20871	NA	484	NA	NA	NA	NA	NA	NA
MldSil1|MvSl-1064-A1-R4_A1g00435	SPr1	ORTHAg12567	spspR1	167	25	NA	NA	noPfam	606	0.637659
MldSil1|MvSl-1064-A1-R4_A1g00436	nospR1	ORTHAg07059	NA	802	NA	NA	NA	NA	NA	NA
MldSil1|MvSl-1064-A1-R4_A1g00437	nospR1	ORTHAg09437	NA	63	NA	NA	NA	NA	NA	NA
MldSil1|MvSl-1064-A1-R4_A1g00438	nospR1	ORTHAg20896	NA	342	NA	NA	NA	NA	NA	NA
MldSil1|MvSl-1064-A1-R4_A1g00439	nospR1	ORTHAg06386	NA	128	NA	NA	NA	NA	NA	NA
MldSil1|MvSl-1064-A1-R4_A1g00440	nospR1	xxAgMldSil1	NA	356	NA	NA	NA	NA	NA	NA
MldSil1|MvSl-1064-A1-R4_A1g00441	nospR1	ORTHAg00790	NA	342	NA	NA	NA	NA	NA	NA
MldSil1|MvSl-1064-A1-R4_A1g00442	nospR1	ORTHAg08104	NA	91	NA	NA	NA	NA	NA	NA
MldSil1|MvSl-1064-A1-R4_A1g00443	nospR1	ORTHAg09592	NA	78	NA	NA	NA	NA	NA	NA
MldSil1|MvSl-1064-A1-R4_A1g00444	nospR1	ORTHAg11139	NA	169	NA	NA	NA	NA	NA	NA
MldSil1|MvSl-1064-A1-R4_A1g00445	nospR1	ORTHAg12188	NA	66	NA	NA	NA	NA	NA	NA
MldSil1|MvSl-1064-A1-R4_A1g00446	nospR1	xxAgMldSil1	NA	677	NA	NA	NA	NA	NA	NA
MldSil1|MvSl-1064-A1-R4_A1g00447	nospR1	xxAgMldSil1	NA	475	NA	NA	NA	NA	NA	NA
MldSil1|MvSl-1064-A1-R4_A1g00448	nospR1	ORTHAg05820	NA	513	NA	NA	NA	NA	NA	NA
MldSil1|MvSl-1064-A1-R4_A1g00449	nospR1	ORTHAg07663	NA	52	NA	NA	NA	NA	NA	NA
MldSil1|MvSl-1064-A1-R4_A1g00450	nospR1	ORTHAg00069	NA	80	NA	NA	NA	NA	NA	NA
MldSil1|MvSl-1064-A1-R4_A1g00451	nospR1	ORTHAg35546	NA	79	NA	NA	NA	NA	NA	NA
MldSil1|MvSl-1064-A1-R4_A1g00452	nospR1	ORTHAg00302	NA	79	NA	NA	NA	NA	NA	NA
MldSil1|MvSl-1064-A1-R4_A1g00453	nospR1	ORTHAg20433	NA	129	NA	NA	NA	NA	NA	NA
MldSil1|MvSl-1064-A1-R4_A1g00454	nospR1	ORTHAg35434	NA	545	NA	NA	NA	NA	NA	NA
MldSil1|MvSl-1064-A1-R4_A1g00455	nospR1	ORTHAg35577	NA	66	NA	NA	NA	NA	NA	NA
MldSil1|MvSl-1064-A1-R4_A1g00456	nospR1	ORTHAg10844	NA	110	NA	NA	NA	NA	NA	NA
MldSil1|MvSl-1064-A1-R4_A1g00457	nospR1	ORTHAg35306	NA	71	NA	NA	NA	NA	NA	NA
MldSil1|MvSl-1064-A1-R4_A1g00458	nospR1	ORTHAg35273	NA	705	NA	NA	NA	NA	NA	NA
MldSil1|MvSl-1064-A1-R4_A1g00459	nospR1	ORTHAg35510	NA	1082	NA	NA	NA	NA	NA	NA
MldSil1|MvSl-1064-A1-R4_A1g00460	nospR1	ORTHAg35325	NA	181	NA	NA	NA	NA	NA	NA
MldSil1|MvSl-1064-A1-R4_A1g00461	nospR1	ORTHAg09586	NA	60	NA	NA	NA	NA	NA	NA
MldSil1|MvSl-1064-A1-R4_A1g00462	nospR1	ORTHAg20855	NA	110	NA	NA	NA	NA	NA	NA
MldSil1|MvSl-1064-A1-R4_A1g00463	nospR1	ORTHAg08243	NA	429	NA	NA	NA	NA	NA	NA
MldSil1|MvSl-1064-A1-R4_A1g00464	nospR1	ORTHAg00167	NA	746	NA	NA	NA	NA	NA	NA
MldSil1|MvSl-1064-A1-R4_A1g00465	nospR1	ORTHAg20831	NA	370	NA	NA	NA	NA	NA	NA
MldSil1|MvSl-1064-A1-R4_A1g00466	nospR1	xxAgMldSil1	NA	408	NA	NA	NA	NA	NA	NA
MldSil1|MvSl-1064-A1-R4_A1g00467	nospR1	ORTHAg17579	NA	305	NA	NA	NA	NA	NA	NA
MldSil1|MvSl-1064-A1-R4_A1g00468	nospR1	ORTHAg20831	NA	370	NA	NA	NA	NA	NA	NA
MldSil1|MvSl-1064-A1-R4_A1g00469	nospR1	ORTHAg00167	NA	746	NA	NA	NA	NA	NA	NA
MldSil1|MvSl-1064-A1-R4_A1g00470	nospR1	ORTHAg08243	NA	429	NA	NA	NA	NA	NA	NA
MldSil1|MvSl-1064-A1-R4_A1g00471	nospR1	ORTHAg08493	NA	99	NA	NA	NA	NA	NA	NA
MldSil1|MvSl-1064-A1-R4_A1g00472	nospR1	ORTHAg12090	NA	83	NA	NA	NA	NA	NA	NA
MldSil1|MvSl-1064-A1-R4_A1g00473	nospR1	ORTHAg17028	NA	64	NA	NA	NA	NA	NA	NA
MldSil1|MvSl-1064-A1-R4_A1g00474	nospR1	ORTHAg35252	NA	96	NA	NA	NA	NA	NA	NA
MldSil1|MvSl-1064-A1-R4_A1g00475	nospR1	ORTHAg08524	NA	46	NA	NA	NA	NA	NA	NA
MldSil1|MvSl-1064-A1-R4_A1g00476	nospR1	ORTHAg06375	NA	64	NA	NA	NA	NA	NA	NA
MldSil1|MvSl-1064-A1-R4_A1g00477	nospR1	ORTHAg19479	NA	51	NA	NA	NA	NA	NA	NA
MldSil1|MvSl-1064-A1-R4_A1g00478	nospR1	ORTHAg05413	NA	739	NA	NA	NA	NA	NA	NA
MldSil1|MvSl-1064-A1-R4_A1g00479	nospR1	ORTHAg35617	NA	112	NA	NA	NA	NA	NA	NA
MldSil1|MvSl-1064-A1-R4_A1g00480	nospR1	ORTHAg11161	NA	145	NA	NA	NA	NA	NA	NA
MldSil1|MvSl-1064-A1-R4_A1g00481	nospR1	ORTHAg11500	NA	182	NA	NA	NA	NA	NA	NA
MldSil1|MvSl-1064-A1-R4_A1g00482	nospR1	ORTHAg16852	NA	1315	NA	NA	NA	NA	NA	NA
MldSil1|MvSl-1064-A1-R4_A1g00483	nospR1	ORTHAg13368	NA	315	NA	NA	NA	NA	NA	NA
MldSil1|MvSl-1064-A1-R4_A1g00484	nospR1	ORTHAg10222	NA	445	NA	NA	NA	NA	NA	NA
MldSil1|MvSl-1064-A1-R4_A1g00485	nospR1	ORTHAg00069	NA	65	NA	NA	NA	NA	NA	NA
MldSil1|MvSl-1064-A1-R4_A1g00486	nospR1	ORTHAg35235	NA	69	NA	NA	NA	NA	NA	NA
MldSil1|MvSl-1064-A1-R4_A1g00487	nospR1	ORTHAg10017	NA	420	NA	NA	NA	NA	NA	NA
MldSil1|MvSl-1064-A1-R4_A1g00488	nospR1	xxAgMldSil1	NA	100	NA	NA	NA	NA	NA	NA
MldSil1|MvSl-1064-A1-R4_A1g00489	nospR1	ORTHAg20680	NA	681	NA	NA	NA	NA	NA	NA
MldSil1|MvSl-1064-A1-R4_A1g00490	nospR1	xxAgMldSil1	NA	1982	NA	NA	NA	NA	NA	NA
MldSil1|MvSl-1064-A1-R4_A1g00491	nospR1	ORTHAg35221	NA	2316	NA	NA	NA	NA	NA	NA
MldSil1|MvSl-1064-A1-R4_A1g00492	nospR1	ORTHAg00119	NA	1483	NA	NA	NA	NA	NA	NA
MldSil1|MvSl-1064-A1-R4_A1g00493	nospR1	ORTHAg20892	NA	120	NA	NA	NA	NA	NA	NA
MldSil1|MvSl-1064-A1-R4_A1g00494	nospR1	ORTHAg11015	NA	62	NA	NA	NA	NA	NA	NA
MldSil1|MvSl-1064-A1-R4_A1g00495	nospR1	ORTHAg02969	NA	342	NA	NA	NA	NA	NA	NA
MldSil1|MvSl-1064-A1-R4_A1g00496	nospR1	ORTHAg09866	NA	571	NA	NA	NA	NA	NA	NA
MldSil1|MvSl-1064-A1-R4_A1g00497	nospR1	ORTHAg11044	NA	82	NA	NA	NA	NA	NA	NA
MldSil1|MvSl-1064-A1-R4_A1g00498	nospR1	ORTHAg16689	NA	155	NA	NA	NA	NA	NA	NA
MldSil1|MvSl-1064-A1-R4_A1g00499	nospR1	ORTHAg11034	NA	158	NA	NA	NA	NA	NA	NA
MldSil1|MvSl-1064-A1-R4_A1g00500	nospR1	ORTHAg07462	NA	466	NA	NA	NA	NA	NA	NA
MldSil1|MvSl-1064-A1-R4_A1g00501	nospR1	ORTHAg00002	NA	76	NA	NA	NA	NA	NA	NA
MldSil1|MvSl-1064-A1-R4_A1g00502	nospR1	ORTHAg17883	NA	65	NA	NA	NA	NA	NA	NA
MldSil1|MvSl-1064-A1-R4_A1g00503	nospR1	ORTHAg00397	NA	651	NA	NA	NA	NA	NA	NA
MldSil1|MvSl-1064-A1-R4_A1g00504	nospR1	ORTHAg07123	NA	319	NA	NA	NA	NA	NA	NA
MldSil1|MvSl-1064-A1-R4_A1g00505	nospR1	ORTHAg03056	NA	991	NA	NA	NA	NA	NA	NA
MldSil1|MvSl-1064-A1-R4_A1g00506	nospR1	ORTHAg00910	NA	463	NA	NA	NA	NA	NA	NA
MldSil1|MvSl-1064-A1-R4_A1g00507	nospR1	ORTHAg03794	NA	1401	NA	NA	NA	NA	NA	NA
MldSil1|MvSl-1064-A1-R4_A1g00508	nospR1	ORTHAg00546	NA	614	NA	NA	NA	NA	NA	NA
MldSil1|MvSl-1064-A1-R4_A1g00509	nospR1	ORTHAg05747	NA	418	NA	NA	NA	NA	NA	NA
MldSil1|MvSl-1064-A1-R4_A1g00510	nospR1	ORTHAg00735	NA	319	NA	NA	NA	NA	NA	NA
MldSil1|MvSl-1064-A1-R4_A1g00511	nospR1	ORTHAg02511	NA	353	NA	NA	NA	NA	NA	NA
MldSil1|MvSl-1064-A1-R4_A1g00512	nospR1	ORTHAg02827	NA	207	NA	NA	NA	NA	NA	NA
MldSil1|MvSl-1064-A1-R4_A1g00513	nospR1	ORTHAg05336	NA	575	NA	NA	NA	NA	NA	NA
MldSil1|MvSl-1064-A1-R4_A1g00514	nospR1	ORTHAg01290	NA	1572	NA	NA	NA	NA	NA	NA
MldSil1|MvSl-1064-A1-R4_A1g00515	nospR1	ORTHAg03319	NA	1039	NA	NA	NA	NA	NA	NA
MldSil1|MvSl-1064-A1-R4_A1g00516	nospR1	ORTHAg00492	NA	327	NA	NA	NA	NA	NA	NA
MldSil1|MvSl-1064-A1-R4_A1g00517	nospR1	ORTHAg07625	NA	78	NA	NA	NA	NA	NA	NA
MldSil1|MvSl-1064-A1-R4_A1g00518	nospR1	ORTHAg04405	NA	424	NA	NA	NA	NA	NA	NA
MldSil1|MvSl-1064-A1-R4_A1g00519	nospR1	ORTHAg00993	NA	695	NA	NA	NA	NA	NA	NA
MldSil1|MvSl-1064-A1-R4_A1g00520	nospR1	ORTHAg06326	NA	655	NA	NA	NA	NA	NA	NA
MldSil1|MvSl-1064-A1-R4_A1g00521	nospR1	ORTHAg05507	NA	888	23	NA	NA	NA	NA	NA
MldSil1|MvSl-1064-A1-R4_A1g00522	nospR1	ORTHAg07622	NA	418	NA	NA	NA	NA	NA	NA
MldSil1|MvSl-1064-A1-R4_A1g00523	nospR1	ORTHAg09006	NA	80	NA	NA	NA	NA	NA	NA
MldSil1|MvSl-1064-A1-R4_A1g00524	nospR1	ORTHAg20929	NA	42	NA	NA	NA	NA	NA	NA
MldSil1|MvSl-1064-A1-R4_A1g00525	nospR1	ORTHAg05190	NA	342	NA	NA	NA	NA	NA	NA
MldSil1|MvSl-1064-A1-R4_A1g00526	nospR1	ORTHAg08468	NA	443	NA	NA	NA	NA	NA	NA
MldSil1|MvSl-1064-A1-R4_A1g00527	nospR1	ORTHAg04983	NA	542	NA	NA	NA	NA	NA	NA
MldSil1|MvSl-1064-A1-R4_A1g00528	nospR1	ORTHAg06515	NA	169	NA	NA	NA	NA	NA	NA
MldSil1|MvSl-1064-A1-R4_A1g00529	nospR1	ORTHAg13671	NA	77	NA	NA	NA	NA	NA	NA
MldSil1|MvSl-1064-A1-R4_A1g00530	nospR1	ORTHAg00739	NA	869	NA	NA	NA	NA	NA	NA
MldSil1|MvSl-1064-A1-R4_A1g00531	nospR1	ORTHAg06938	NA	334	NA	NA	NA	NA	NA	NA
MldSil1|MvSl-1064-A1-R4_A1g00532	SPr1	ORTHAg04175	monoR1	620	20	0.238839	NO	PF03407.16:Nucleotid_trans	1646	0.60943
MldSil1|MvSl-1064-A1-R4_A1g00533	nospR1	ORTHAg00293	NA	318	NA	NA	NA	NA	NA	NA
MldSil1|MvSl-1064-A1-R4_A1g00534	nospR1	ORTHAg02644	NA	377	NA	NA	NA	NA	NA	NA
MldSil1|MvSl-1064-A1-R4_A1g00535	nospR1	ORTHAg35666	NA	355	NA	NA	NA	NA	NA	NA
MldSil1|MvSl-1064-A1-R4_A1g00536	nospR1	ORTHAg35494	NA	162	NA	NA	NA	NA	NA	NA
MldSil1|MvSl-1064-A1-R4_A1g00537	nospR1	ORTHAg00167	NA	204	NA	NA	NA	NA	NA	NA
MldSil1|MvSl-1064-A1-R4_A1g00538	nospR1	ORTHAg35202	NA	332	NA	NA	NA	NA	NA	NA
MldSil1|MvSl-1064-A1-R4_A1g00539	nospR1	ORTHAg35206	NA	53	NA	NA	NA	NA	NA	NA
MldSil1|MvSl-1064-A1-R4_A1g00540	nospR1	ORTHAg26135	NA	1085	NA	NA	NA	NA	NA	NA
MldSil1|MvSl-1064-A1-R4_A1g00541	nospR1	ORTHAg05313	NA	2042	NA	NA	NA	NA	NA	NA
MldSil1|MvSl-1064-A1-R4_A1g00542	nospR1	ORTHAg00334	NA	390	NA	NA	NA	NA	NA	NA
MldSil1|MvSl-1064-A1-R4_A1g00543	nospR1	ORTHAg02835	NA	729	NA	NA	NA	NA	NA	NA
MldSil1|MvSl-1064-A1-R4_A1g00544	nospR1	ORTHAg00375	NA	580	NA	NA	NA	NA	NA	NA
MldSil1|MvSl-1064-A1-R4_A1g00545	SPr1	ORTHAg07003	mxspR1	145	20	NA	NA	noPfam	5961	0.511825
MldSil1|MvSl-1064-A1-R4_A1g00546	nospR1	ORTHAg00689	NA	114	NA	NA	NA	NA	NA	NA
MldSil1|MvSl-1064-A1-R4_A1g00547	nospR1	ORTHAg20134	NA	84	NA	NA	NA	NA	NA	NA
MldSil1|MvSl-1064-A1-R4_A1g00548	nospR1	ORTHAg15252	NA	305	NA	NA	NA	NA	NA	NA
MldSil1|MvSl-1064-A1-R4_A1g00549	nospR1	ORTHAg12350	NA	547	NA	NA	NA	NA	NA	NA
MldSil1|MvSl-1064-A1-R4_A1g00550	nospR1	ORTHAg35102	NA	89	NA	NA	NA	NA	NA	NA
MldSil1|MvSl-1064-A1-R4_A1g00551	nospR1	ORTHAg12902	NA	360	NA	NA	NA	NA	NA	NA
MldSil1|MvSl-1064-A1-R4_A1g00552	nospR1	ORTHAg17493	NA	209	NA	NA	NA	NA	NA	NA
MldSil1|MvSl-1064-A1-R4_A1g00553	nospR1	ORTHAg09285	NA	231	NA	NA	NA	NA	NA	NA
MldSil1|MvSl-1064-A1-R4_A1g00554	nospR1	ORTHAg28314	NA	1167	NA	NA	NA	NA	NA	NA
MldSil1|MvSl-1064-A1-R4_A1g00555	nospR1	ORTHAg15510	NA	149	NA	NA	NA	NA	NA	NA
MldSil1|MvSl-1064-A1-R4_A1g00556	nospR1	ORTHAg09583	NA	170	NA	NA	NA	NA	NA	NA
MldSil1|MvSl-1064-A1-R4_A1g00557	nospR1	ORTHAg35595	NA	243	NA	NA	NA	NA	NA	NA
MldSil1|MvSl-1064-A1-R4_A1g00558	nospR1	ORTHAg35210	NA	1316	NA	NA	NA	NA	NA	NA
MldSil1|MvSl-1064-A1-R4_A1g00559	nospR1	ORTHAg07443	NA	574	NA	NA	NA	NA	NA	NA
MldSil1|MvSl-1064-A1-R4_A1g00560	nospR1	ORTHAg16695	NA	363	NA	NA	NA	NA	NA	NA
MldSil1|MvSl-1064-A1-R4_A1g00561	nospR1	ORTHAg10930	NA	73	NA	NA	NA	NA	NA	NA
MldSil1|MvSl-1064-A1-R4_A1g00562	nospR1	ORTHAg35422	NA	353	NA	NA	NA	NA	NA	NA
MldSil1|MvSl-1064-A1-R4_A1g00563	nospR1	xxAgMldSil1	NA	1258	NA	NA	NA	NA	NA	NA
MldSil1|MvSl-1064-A1-R4_A1g00564	nospR1	ORTHAg00013	NA	114	NA	NA	NA	NA	NA	NA
MldSil1|MvSl-1064-A1-R4_A1g00565	nospR1	xxAgMldSil1	NA	331	NA	NA	NA	NA	NA	NA
MldSil1|MvSl-1064-A1-R4_A1g00566	nospR1	ORTHAg35478	NA	54	NA	NA	NA	NA	NA	NA
MldSil1|MvSl-1064-A1-R4_A1g00567	nospR1	ORTHAg00072	NA	303	NA	NA	NA	NA	NA	NA
MldSil1|MvSl-1064-A1-R4_A1g00568	nospR1	ORTHAg10149	NA	131	NA	NA	NA	NA	NA	NA
MldSil1|MvSl-1064-A1-R4_A1g00569	nospR1	ORTHAg00699	NA	286	NA	NA	NA	NA	NA	NA
MldSil1|MvSl-1064-A1-R4_A1g00570	nospR1	ORTHAg35118	NA	1192	NA	NA	NA	NA	NA	NA
MldSil1|MvSl-1064-A1-R4_A1g00571	nospR1	ORTHAg33913	NA	99	NA	NA	NA	NA	NA	NA
MldSil1|MvSl-1064-A1-R4_A1g00572	nospR1	ORTHAg35545	NA	1860	NA	NA	NA	NA	NA	NA
MldSil1|MvSl-1064-A1-R4_A1g00573	nospR1	xxAgMldSil1	NA	1010	NA	NA	NA	NA	NA	NA
MldSil1|MvSl-1064-A1-R4_A1g00574	nospR1	ORTHAg00699	NA	78	NA	NA	NA	NA	NA	NA
MldSil1|MvSl-1064-A1-R4_A1g00575	nospR1	ORTHAg03754	NA	991	NA	NA	NA	NA	NA	NA
MldSil1|MvSl-1064-A1-R4_A1g00576	nospR1	ORTHAg07522	NA	161	NA	NA	NA	NA	NA	NA
MldSil1|MvSl-1064-A1-R4_A1g00577	nospR1	ORTHAg08250	NA	105	NA	NA	NA	NA	NA	NA
MldSil1|MvSl-1064-A1-R4_A1g00578	nospR1	ORTHAg08981	NA	72	NA	0.83701	NO	NA	NA	NA
MldSil1|MvSl-1064-A1-R4_A1g00579	nospR1	ORTHAg10633	NA	134	NA	NA	NA	NA	NA	NA
MldSil1|MvSl-1064-A1-R4_A1g00580	nospR1	xxAgMldSil1	NA	272	NA	NA	NA	NA	NA	NA
MldSil1|MvSl-1064-A1-R4_A1g00581	nospR1	ORTHAg11407	NA	96	NA	NA	NA	NA	NA	NA
MldSil1|MvSl-1064-A1-R4_A1g00582	nospR1	ORTHAg14772	NA	142	NA	NA	NA	NA	NA	NA
MldSil1|MvSl-1064-A1-R4_A1g00583	nospR1	xxAgMldSil1	NA	404	NA	NA	NA	NA	NA	NA
MldSil1|MvSl-1064-A1-R4_A1g00584	nospR1	ORTHAg35277	NA	883	NA	NA	NA	NA	NA	NA
MldSil1|MvSl-1064-A1-R4_A1g00585	nospR1	ORTHAg35158	NA	62	NA	NA	NA	NA	NA	NA
MldSil1|MvSl-1064-A1-R4_A1g00586	nospR1	xxAgMldSil1	NA	66	NA	NA	NA	NA	NA	NA
MldSil1|MvSl-1064-A1-R4_A1g00587	nospR1	ORTHAg05608	mxspR1	69	20	NA	NA	noPfam	1086	3.17308
MldSil1|MvSl-1064-A1-R4_A1g00588	nospR1	ORTHAg07005	NA	223	NA	NA	NA	NA	NA	NA
MldSil1|MvSl-1064-A1-R4_A1g00589	nospR1	ORTHAg06888	NA	89	NA	NA	NA	NA	NA	NA
MldSil1|MvSl-1064-A1-R4_A1g00590	nospR1	xxAgMldSil1	NA	318	NA	NA	NA	NA	NA	NA
MldSil1|MvSl-1064-A1-R4_A1g00591	nospR1	ORTHAg05187	NA	443	NA	NA	NA	NA	NA	NA
MldSil1|MvSl-1064-A1-R4_A1g00592	nospR1	ORTHAg02311	NA	487	NA	NA	NA	NA	NA	NA
MldSil1|MvSl-1064-A1-R4_A1g00593	nospR1	ORTHAg04488	NA	1188	NA	NA	NA	NA	NA	NA
MldSil1|MvSl-1064-A1-R4_A1g00594	nospR1	ORTHAg09362	NA	467	NA	NA	NA	NA	NA	NA
MldSil1|MvSl-1064-A1-R4_A1g00595	nospR1	ORTHAg12971	NA	437	NA	NA	NA	NA	NA	NA
MldSil1|MvSl-1064-A1-R4_A1g00596	nospR1	ORTHAg35123	NA	44	NA	NA	NA	NA	NA	NA
MldSil1|MvSl-1064-A1-R4_A1g00597	nospR1	xxAgMldSil1	NA	73	NA	NA	NA	NA	NA	NA
MldSil1|MvSl-1064-A1-R4_A1g00598	nospR1	xxAgMldSil1	NA	1144	NA	NA	NA	NA	NA	NA
MldSil1|MvSl-1064-A1-R4_A1g00599	nospR1	ORTHAg19289	NA	443	NA	NA	NA	NA	NA	NA
MldSil1|MvSl-1064-A1-R4_A1g00600	nospR1	ORTHAg09782	NA	64	NA	NA	NA	NA	NA	NA
MldSil1|MvSl-1064-A1-R4_A1g00601	nospR1	ORTHAg17645	NA	71	NA	NA	NA	NA	NA	NA
MldSil1|MvSl-1064-A1-R4_A1g00602	nospR1	ORTHAg20249	NA	53	NA	NA	NA	NA	NA	NA
MldSil1|MvSl-1064-A1-R4_A1g00603	nospR1	ORTHAg35198	NA	592	NA	NA	NA	NA	NA	NA
MldSil1|MvSl-1064-A1-R4_A1g00604	nospR1	ORTHAg09566	NA	127	NA	NA	NA	NA	NA	NA
MldSil1|MvSl-1064-A1-R4_A1g00605	nospR1	ORTHAg35571	NA	1423	NA	NA	NA	NA	NA	NA
MldSil1|MvSl-1064-A1-R4_A1g00606	nospR1	ORTHAg12108	NA	275	NA	NA	NA	NA	NA	NA
MldSil1|MvSl-1064-A1-R4_A1g00607	nospR1	ORTHAg00665	NA	130	NA	NA	NA	NA	NA	NA
MldSil1|MvSl-1064-A1-R4_A1g00608	nospR1	ORTHAg00234	NA	83	NA	NA	NA	NA	NA	NA
MldSil1|MvSl-1064-A1-R4_A1g00609	nospR1	ORTHAg16711	NA	159	NA	NA	NA	NA	NA	NA
MldSil1|MvSl-1064-A1-R4_A1g00610	nospR1	ORTHAg08226	NA	220	NA	NA	NA	NA	NA	NA
MldSil1|MvSl-1064-A1-R4_A1g00611	nospR1	ORTHAg00194	NA	407	NA	NA	NA	NA	NA	NA
MldSil1|MvSl-1064-A1-R4_A1g00612	nospR1	xxAgMldSil1	NA	89	NA	NA	NA	NA	NA	NA
MldSil1|MvSl-1064-A1-R4_A1g00613	nospR1	xxAgMldSil1	NA	756	NA	NA	NA	NA	NA	NA
MldSil1|MvSl-1064-A1-R4_A1g00614	nospR1	ORTHAg00283	NA	749	NA	NA	NA	NA	NA	NA
MldSil1|MvSl-1064-A1-R4_A1g00615	nospR1	ORTHAg11352	NA	340	NA	NA	NA	NA	NA	NA
MldSil1|MvSl-1064-A1-R4_A1g00616	nospR1	xxAgMldSil1	NA	1453	NA	NA	NA	NA	NA	NA
MldSil1|MvSl-1064-A1-R4_A1g00617	nospR1	xxAgMldSil1	NA	156	NA	NA	NA	NA	NA	NA
MldSil1|MvSl-1064-A1-R4_A1g00618	nospR1	xxAgMldSil1	NA	128	NA	NA	NA	NA	NA	NA
MldSil1|MvSl-1064-A1-R4_A1g00619	nospR1	ORTHAg07178	NA	333	NA	NA	NA	NA	NA	NA
MldSil1|MvSl-1064-A1-R4_A1g00620	nospR1	ORTHAg13003	NA	114	NA	NA	NA	NA	NA	NA
MldSil1|MvSl-1064-A1-R4_A1g00621	nospR1	ORTHAg11818	NA	127	NA	NA	NA	NA	NA	NA
MldSil1|MvSl-1064-A1-R4_A1g00622	nospR1	ORTHAg16391	NA	276	NA	NA	NA	NA	NA	NA
MldSil1|MvSl-1064-A1-R4_A1g00623	nospR1	ORTHAg16976	NA	61	NA	NA	NA	NA	NA	NA
MldSil1|MvSl-1064-A1-R4_A1g00624	nospR1	ORTHAg05391	NA	256	NA	NA	NA	NA	NA	NA
MldSil1|MvSl-1064-A1-R4_A1g00625	nospR1	ORTHAg09015	NA	101	NA	NA	NA	NA	NA	NA
MldSil1|MvSl-1064-A1-R4_A1g00626	nospR1	ORTHAg19350	NA	680	NA	NA	NA	NA	NA	NA
MldSil1|MvSl-1064-A1-R4_A1g00627	nospR1	ORTHAg00114	NA	1581	NA	NA	NA	NA	NA	NA
MldSil1|MvSl-1064-A1-R4_A1g00628	nospR1	ORTHAg07996	NA	176	NA	NA	NA	NA	NA	NA
MldSil1|MvSl-1064-A1-R4_A1g00629	nospR1	ORTHAg17691	NA	131	NA	NA	NA	NA	NA	NA
MldSil1|MvSl-1064-A1-R4_A1g00630	nospR1	ORTHAg07534	NA	576	NA	NA	NA	NA	NA	NA
MldSil1|MvSl-1064-A1-R4_A1g00631	nospR1	ORTHAg08333	NA	265	NA	NA	NA	NA	NA	NA
MldSil1|MvSl-1064-A1-R4_A1g00632	nospR1	ORTHAg07107	NA	103	NA	NA	NA	NA	NA	NA
MldSil1|MvSl-1064-A1-R4_A1g00633	nospR1	ORTHAg08994	NA	473	NA	NA	NA	NA	NA	NA
MldSil1|MvSl-1064-A1-R4_A1g00634	nospR1	ORTHAg07768	NA	51	NA	NA	NA	NA	NA	NA
MldSil1|MvSl-1064-A1-R4_A1g00635	nospR1	ORTHAg00058	NA	628	NA	NA	NA	NA	NA	NA
MldSil1|MvSl-1064-A1-R4_A1g00636	nospR1	ORTHAg16603	NA	123	NA	NA	NA	NA	NA	NA
MldSil1|MvSl-1064-A1-R4_A1g00637	SPr1	ORTHAg09628	monoR1	194	17	0.872956	NO	noPfam	11766	1.00079
MldSil1|MvSl-1064-A1-R4_A1g00638	nospR1	ORTHAg10230	NA	141	NA	NA	NA	NA	NA	NA
MldSil1|MvSl-1064-A1-R4_A1g00639	nospR1	ORTHAg10029	NA	150	NA	NA	NA	NA	NA	NA
MldSil1|MvSl-1064-A1-R4_A1g00640	nospR1	ORTHAg07465	NA	100	NA	NA	NA	NA	NA	NA
MldSil1|MvSl-1064-A1-R4_A1g00641	nospR1	ORTHAg07971	NA	53	NA	NA	NA	NA	NA	NA
MldSil1|MvSl-1064-A1-R4_A1g00642	nospR1	ORTHAg00487	NA	69	NA	NA	NA	NA	NA	NA
MldSil1|MvSl-1064-A1-R4_A1g00643	nospR1	ORTHAg07626	NA	61	NA	NA	NA	NA	NA	NA
MldSil1|MvSl-1064-A1-R4_A1g00644	nospR1	ORTHAg05172	NA	789	NA	NA	NA	NA	NA	NA
MldSil1|MvSl-1064-A1-R4_A1g00645	nospR1	ORTHAg06319	NA	842	NA	NA	NA	NA	NA	NA
MldSil1|MvSl-1064-A1-R4_A1g00646	nospR1	ORTHAg00517	NA	696	NA	NA	NA	NA	NA	NA
MldSil1|MvSl-1064-A1-R4_A1g00647	nospR1	ORTHAg00514	NA	286	NA	NA	NA	NA	NA	NA
MldSil1|MvSl-1064-A1-R4_A1g00648	nospR1	ORTHAg00930	NA	502	NA	NA	NA	NA	NA	NA
MldSil1|MvSl-1064-A1-R4_A1g00649	nospR1	ORTHAg13702	NA	474	NA	NA	NA	NA	NA	NA
MldSil1|MvSl-1064-A1-R4_A1g00650	nospR1	ORTHAg33936	NA	121	NA	NA	NA	NA	NA	NA
MldSil1|MvSl-1064-A1-R4_A1g00651	nospR1	ORTHAg09768	NA	52	NA	NA	NA	NA	NA	NA
MldSil1|MvSl-1064-A1-R4_A1g00652	nospR1	ORTHAg10951	NA	432	NA	NA	NA	NA	NA	NA
MldSil1|MvSl-1064-A1-R4_A1g00653	nospR1	ORTHAg09182	mxspR1	58	NA	NA	NA	noPfam	0	0.676692
MldSil1|MvSl-1064-A1-R4_A1g00654	nospR1	ORTHAg08469	NA	145	NA	NA	NA	NA	NA	NA
MldSil1|MvSl-1064-A1-R4_A1g00655	nospR1	ORTHAg07975	NA	71	NA	NA	NA	NA	NA	NA
MldSil1|MvSl-1064-A1-R4_A1g00656	nospR1	ORTHAg28415	NA	1194	NA	NA	NA	NA	NA	NA
MldSil1|MvSl-1064-A1-R4_A1g00657	nospR1	ORTHAg13103	NA	156	NA	NA	NA	NA	NA	NA
MldSil1|MvSl-1064-A1-R4_A1g00658	nospR1	ORTHAg08674	NA	60	NA	NA	NA	NA	NA	NA
MldSil1|MvSl-1064-A1-R4_A1g00659	nospR1	ORTHAg00381	NA	570	NA	NA	NA	NA	NA	NA
MldSil1|MvSl-1064-A1-R4_A1g00660	nospR1	ORTHAg00147	NA	517	NA	NA	NA	NA	NA	NA
MldSil1|MvSl-1064-A1-R4_A1g00661	nospR1	ORTHAg08023	NA	609	NA	NA	NA	NA	NA	NA
MldSil1|MvSl-1064-A1-R4_A1g00662	nospR1	xxAgMldSil1	NA	415	NA	NA	NA	NA	NA	NA
MldSil1|MvSl-1064-A1-R4_A1g00663	nospR1	ORTHAg35361	NA	544	NA	NA	NA	NA	NA	NA
MldSil1|MvSl-1064-A1-R4_A1g00664	nospR1	ORTHAg09466	NA	55	NA	NA	NA	NA	NA	NA
MldSil1|MvSl-1064-A1-R4_A1g00665	nospR1	ORTHAg00359	NA	66	NA	NA	NA	NA	NA	NA
MldSil1|MvSl-1064-A1-R4_A1g00666	nospR1	ORTHAg00483	NA	312	NA	NA	NA	NA	NA	NA
MldSil1|MvSl-1064-A1-R4_A1g00667	nospR1	ORTHAg35556	NA	866	NA	NA	NA	NA	NA	NA
MldSil1|MvSl-1064-A1-R4_A1g00668	nospR1	ORTHAg05344	NA	651	18	NA	NA	NA	NA	NA
MldSil1|MvSl-1064-A1-R4_A1g00669	nospR1	ORTHAg00944	NA	711	NA	NA	NA	NA	NA	NA
MldSil1|MvSl-1064-A1-R4_A1g00670	nospR1	ORTHAg00230	NA	575	NA	NA	NA	NA	NA	NA
MldSil1|MvSl-1064-A1-R4_A1g00671	nospR1	ORTHAg19687	NA	559	NA	NA	NA	NA	NA	NA
MldSil1|MvSl-1064-A1-R4_A1g00672	nospR1	ORTHAg35396	NA	653	NA	NA	NA	NA	NA	NA
MldSil1|MvSl-1064-A1-R4_A1g00673	nospR1	ORTHAg30696	NA	93	NA	NA	NA	NA	NA	NA
MldSil1|MvSl-1064-A1-R4_A1g00674	nospR1	ORTHAg15097	NA	251	NA	NA	NA	NA	NA	NA
MldSil1|MvSl-1064-A1-R4_A1g00675	nospR1	ORTHAg09409	NA	54	NA	NA	NA	NA	NA	NA
MldSil1|MvSl-1064-A1-R4_A1g00676	nospR1	ORTHAg11621	NA	139	NA	NA	NA	NA	NA	NA
MldSil1|MvSl-1064-A1-R4_A1g00677	nospR1	ORTHAg06657	NA	560	NA	NA	NA	NA	NA	NA
MldSil1|MvSl-1064-A1-R4_A1g00678	nospR1	ORTHAg35085	NA	1032	NA	NA	NA	NA	NA	NA
MldSil1|MvSl-1064-A1-R4_A1g00679	nospR1	ORTHAg20824	NA	296	NA	NA	NA	NA	NA	NA
MldSil1|MvSl-1064-A1-R4_A1g00680	nospR1	ORTHAg35033	NA	63	NA	NA	NA	NA	NA	NA
MldSil1|MvSl-1064-A1-R4_A1g00681	nospR1	ORTHAg20825	NA	84	NA	NA	NA	NA	NA	NA
MldSil1|MvSl-1064-A1-R4_A1g00682	nospR1	ORTHAg35034	NA	368	NA	NA	NA	NA	NA	NA
MldSil1|MvSl-1064-A1-R4_A1g00683	nospR1	ORTHAg06386	NA	85	NA	NA	NA	NA	NA	NA
MldSil1|MvSl-1064-A1-R4_A1g00684	nospR1	ORTHAg20944	NA	210	NA	NA	NA	NA	NA	NA
MldSil1|MvSl-1064-A1-R4_A1g00685	nospR1	ORTHAg17732	NA	82	NA	NA	NA	NA	NA	NA
MldSil1|MvSl-1064-A1-R4_A1g00686	nospR1	xxAgMldSil1	NA	100	NA	NA	NA	NA	NA	NA
MldSil1|MvSl-1064-A1-R4_A1g00687	nospR1	ORTHAg06997	NA	61	NA	NA	NA	NA	NA	NA
MldSil1|MvSl-1064-A1-R4_A1g00688	nospR1	ORTHAg10821	NA	83	NA	NA	NA	NA	NA	NA
MldSil1|MvSl-1064-A1-R4_A1g00689	nospR1	ORTHAg35267	NA	135	NA	NA	NA	NA	NA	NA
MldSil1|MvSl-1064-A1-R4_A1g00690	nospR1	ORTHAg16768	NA	234	NA	NA	NA	NA	NA	NA
MldSil1|MvSl-1064-A1-R4_A1g00691	nospR1	xxAgMldSil1	NA	701	NA	NA	NA	NA	NA	NA
MldSil1|MvSl-1064-A1-R4_A1g00692	nospR1	ORTHAg35160	NA	721	NA	NA	NA	NA	NA	NA
MldSil1|MvSl-1064-A1-R4_A1g00693	nospR1	ORTHAg01365	NA	334	NA	NA	NA	NA	NA	NA
MldSil1|MvSl-1064-A1-R4_A1g00694	nospR1	ORTHAg01615	NA	781	NA	NA	NA	NA	NA	NA
MldSil1|MvSl-1064-A1-R4_A1g00695	nospR1	ORTHAg08426	NA	177	NA	NA	NA	NA	NA	NA
MldSil1|MvSl-1064-A1-R4_A1g00696	nospR1	ORTHAg00259	NA	379	NA	NA	NA	NA	NA	NA
MldSil1|MvSl-1064-A1-R4_A1g00697	nospR1	ORTHAg09293	NA	143	NA	NA	NA	NA	NA	NA
MldSil1|MvSl-1064-A1-R4_A1g00698	nospR1	ORTHAg08627	NA	218	NA	NA	NA	NA	NA	NA
MldSil1|MvSl-1064-A1-R4_A1g00699	nospR1	ORTHAg00711	NA	293	NA	NA	NA	NA	NA	NA
MldSil1|MvSl-1064-A1-R4_A1g00700	nospR1	ORTHAg00305	NA	1099	NA	NA	NA	NA	NA	NA
MldSil1|MvSl-1064-A1-R4_A1g00701	nospR1	ORTHAg00328	NA	34	NA	NA	NA	NA	NA	NA
MldSil1|MvSl-1064-A1-R4_A1g00702	nospR1	ORTHAg00707	NA	217	NA	NA	NA	NA	NA	NA
MldSil1|MvSl-1064-A1-R4_A1g00703	nospR1	ORTHAg00310	NA	50	NA	NA	NA	NA	NA	NA
MldSil1|MvSl-1064-A1-R4_A1g00704	nospR1	ORTHAg10588	NA	79	NA	NA	NA	NA	NA	NA
MldSil1|MvSl-1064-A1-R4_A1g00705	nospR1	ORTHAg00531	NA	479	NA	NA	NA	NA	NA	NA
MldSil1|MvSl-1064-A1-R4_A1g00706	nospR1	ORTHAg20937	NA	181	NA	NA	NA	NA	NA	NA
MldSil1|MvSl-1064-A1-R4_A1g00707	nospR1	ORTHAg14546	NA	325	NA	NA	NA	NA	NA	NA
MldSil1|MvSl-1064-A1-R4_A1g00708	nospR1	ORTHAg35144	NA	63	NA	NA	NA	NA	NA	NA
MldSil1|MvSl-1064-A1-R4_A1g00709	nospR1	ORTHAg35035	NA	55	NA	NA	NA	NA	NA	NA
MldSil1|MvSl-1064-A1-R4_A1g00710	nospR1	ORTHAg20716	NA	239	NA	NA	NA	NA	NA	NA
MldSil1|MvSl-1064-A1-R4_A1g00711	nospR1	ORTHAg00031	NA	1090	NA	NA	NA	NA	NA	NA
MldSil1|MvSl-1064-A1-R4_A1g00712	nospR1	ORTHAg05604	NA	156	NA	NA	NA	NA	NA	NA
MldSil1|MvSl-1064-A1-R4_A1g00713	nospR1	ORTHAg10661	NA	142	NA	NA	NA	NA	NA	NA
MldSil1|MvSl-1064-A1-R4_A1g00714	nospR1	ORTHAg00170	NA	189	NA	NA	NA	NA	NA	NA
MldSil1|MvSl-1064-A1-R4_A1g00715	nospR1	ORTHAg20838	NA	256	NA	NA	NA	NA	NA	NA
MldSil1|MvSl-1064-A1-R4_A1g00716	nospR1	ORTHAg00104	NA	54	NA	NA	NA	NA	NA	NA
MldSil1|MvSl-1064-A1-R4_A1g00717	nospR1	ORTHAg10326	NA	67	NA	NA	NA	NA	NA	NA
MldSil1|MvSl-1064-A1-R4_A1g00718	nospR1	ORTHAg00414	NA	460	NA	NA	NA	NA	NA	NA
MldSil1|MvSl-1064-A1-R4_A1g00719	nospR1	ORTHAg35555	NA	1209	NA	NA	NA	NA	NA	NA
MldSil1|MvSl-1064-A1-R4_A1g00720	nospR1	ORTHAg05702	NA	149	NA	NA	NA	NA	NA	NA
MldSil1|MvSl-1064-A1-R4_A1g00721	nospR1	ORTHAg10661	NA	142	NA	NA	NA	NA	NA	NA
MldSil1|MvSl-1064-A1-R4_A1g00722	nospR1	ORTHAg00170	NA	189	NA	NA	NA	NA	NA	NA
MldSil1|MvSl-1064-A1-R4_A1g00723	nospR1	ORTHAg20186	NA	196	NA	NA	NA	NA	NA	NA
MldSil1|MvSl-1064-A1-R4_A1g00724	nospR1	ORTHAg08804	NA	360	NA	NA	NA	NA	NA	NA
MldSil1|MvSl-1064-A1-R4_A1g00725	nospR1	ORTHAg20886	NA	111	NA	NA	NA	NA	NA	NA
MldSil1|MvSl-1064-A1-R4_A1g00726	nospR1	ORTHAg03646	NA	261	NA	NA	NA	NA	NA	NA
MldSil1|MvSl-1064-A1-R4_A1g00727	nospR1	ORTHAg13702	NA	365	NA	NA	NA	NA	NA	NA
MldSil1|MvSl-1064-A1-R4_A1g00728	nospR1	ORTHAg06386	NA	99	NA	NA	NA	NA	NA	NA
MldSil1|MvSl-1064-A1-R4_A1g00729	nospR1	ORTHAg35217	NA	394	NA	NA	NA	NA	NA	NA
MldSil1|MvSl-1064-A1-R4_A1g00730	nospR1	xxAgMldSil1	NA	54	NA	NA	NA	NA	NA	NA
MldSil1|MvSl-1064-A1-R4_A1g00731	nospR1	ORTHAg10715	NA	734	NA	NA	NA	NA	NA	NA
MldSil1|MvSl-1064-A1-R4_A1g00732	nospR1	ORTHAg00922	NA	422	NA	NA	NA	NA	NA	NA
MldSil1|MvSl-1064-A1-R4_A1g00733	nospR1	ORTHAg07809	NA	273	NA	NA	NA	NA	NA	NA
MldSil1|MvSl-1064-A1-R4_A1g00734	nospR1	ORTHAg17628	NA	132	NA	NA	NA	NA	NA	NA
MldSil1|MvSl-1064-A1-R4_A1g00735	nospR1	ORTHAg06386	NA	99	NA	NA	NA	NA	NA	NA
MldSil1|MvSl-1064-A1-R4_A1g00736	nospR1	ORTHAg20847	NA	397	NA	NA	NA	NA	NA	NA
MldSil1|MvSl-1064-A1-R4_A1g00737	nospR1	ORTHAg20824	NA	296	NA	NA	NA	NA	NA	NA
MldSil1|MvSl-1064-A1-R4_A1g00738	nospR1	ORTHAg35033	NA	63	NA	NA	NA	NA	NA	NA
MldSil1|MvSl-1064-A1-R4_A1g00739	nospR1	ORTHAg20825	NA	84	NA	NA	NA	NA	NA	NA
MldSil1|MvSl-1064-A1-R4_A1g00740	nospR1	ORTHAg35034	NA	368	NA	NA	NA	NA	NA	NA
MldSil1|MvSl-1064-A1-R4_A1g00741	nospR1	ORTHAg06386	NA	85	NA	NA	NA	NA	NA	NA
MldSil1|MvSl-1064-A1-R4_A1g00742	nospR1	ORTHAg20716	NA	239	NA	NA	NA	NA	NA	NA
MldSil1|MvSl-1064-A1-R4_A1g00743	nospR1	ORTHAg35035	NA	55	NA	NA	NA	NA	NA	NA
MldSil1|MvSl-1064-A1-R4_A1g00744	nospR1	ORTHAg26193	NA	911	NA	NA	NA	NA	NA	NA
MldSil1|MvSl-1064-A1-R4_A1g00745	SPr1	ORTHAg07441	spnvR1	164	25	NA	NA	noPfam	0	0.758581
MldSil1|MvSl-1064-A1-R4_A1g00746	nospR1	ORTHAg08425	NA	1813	NA	NA	NA	NA	NA	NA
MldSil1|MvSl-1064-A1-R4_A1g00747	nospR1	ORTHAg12281	NA	238	NA	NA	NA	NA	NA	NA
MldSil1|MvSl-1064-A1-R4_A1g00748	nospR1	ORTHAg34904	NA	90	NA	NA	NA	NA	NA	NA
MldSil1|MvSl-1064-A1-R4_A1g00749	nospR1	ORTHAg06543	NA	1116	NA	NA	NA	NA	NA	NA
MldSil1|MvSl-1064-A1-R4_A1g00750	nospR1	ORTHAg00444	NA	728	NA	NA	NA	NA	NA	NA
MldSil1|MvSl-1064-A1-R4_A1g00751	nospR1	ORTHAg00670	NA	972	NA	NA	NA	NA	NA	NA
MldSil1|MvSl-1064-A1-R4_A1g00752	nospR1	ORTHAg06524	NA	410	NA	NA	NA	NA	NA	NA
MldSil1|MvSl-1064-A1-R4_A1g00753	nospR1	ORTHAg16927	NA	2404	NA	NA	NA	NA	NA	NA
MldSil1|MvSl-1064-A1-R4_A1g00754	SPr1	ORTHAg35392	spspR1	429	16	NA	NA	PF00628.29:PHD	0	1.03673
MldSil1|MvSl-1064-A1-R4_A1g00755	nospR1	ORTHAg07165	NA	291	NA	NA	NA	NA	NA	NA
MldSil1|MvSl-1064-A1-R4_A1g00756	nospR1	ORTHAg09567	NA	71	NA	NA	NA	NA	NA	NA
MldSil1|MvSl-1064-A1-R4_A1g00757	nospR1	ORTHAg13824	NA	297	NA	NA	NA	NA	NA	NA
MldSil1|MvSl-1064-A1-R4_A1g00758	nospR1	ORTHAg20948	NA	126	NA	NA	NA	NA	NA	NA
MldSil1|MvSl-1064-A1-R4_A1g00759	nospR1	ORTHAg20912	NA	249	NA	NA	NA	NA	NA	NA
MldSil1|MvSl-1064-A1-R4_A1g00760	nospR1	ORTHAg20880	NA	75	NA	NA	NA	NA	NA	NA
MldSil1|MvSl-1064-A1-R4_A1g00761	nospR1	ORTHAg35654	NA	127	NA	NA	NA	NA	NA	NA
MldSil1|MvSl-1064-A1-R4_A1g00762	nospR1	ORTHAg00418	NA	50	NA	NA	NA	NA	NA	NA
MldSil1|MvSl-1064-A1-R4_A1g00763	nospR1	ORTHAg00092	NA	1235	NA	NA	NA	NA	NA	NA
MldSil1|MvSl-1064-A1-R4_A1g00764	nospR1	ORTHAg01031	NA	354	NA	NA	NA	NA	NA	NA
MldSil1|MvSl-1064-A1-R4_A1g00765	nospR1	xxAgMldSil1	NA	130	NA	NA	NA	NA	NA	NA
MldSil1|MvSl-1064-A1-R4_A1g00766	nospR1	ORTHAg35559	NA	708	NA	NA	NA	NA	NA	NA
MldSil1|MvSl-1064-A1-R4_A1g00767	nospR1	ORTHAg35673	NA	1240	NA	NA	NA	NA	NA	NA
MldSil1|MvSl-1064-A1-R4_A1g00768	nospR1	ORTHAg00015	NA	1993	NA	NA	NA	NA	NA	NA
MldSil1|MvSl-1064-A1-R4_A1g00769	nospR1	ORTHAg07404	NA	150	NA	NA	NA	NA	NA	NA
MldSil1|MvSl-1064-A1-R4_A1g00770	nospR1	ORTHAg35355	NA	126	NA	NA	NA	NA	NA	NA
MldSil1|MvSl-1064-A1-R4_A1g00771	nospR1	ORTHAg35093	NA	233	NA	NA	NA	NA	NA	NA
MldSil1|MvSl-1064-A1-R4_A1g00772	nospR1	ORTHAg05301	contR1	343	NA	0.408806	NO	PF00076.22:RRM_1	2952	1.06364
MldSil1|MvSl-1064-A1-R4_A1g00773	nospR1	ORTHAg08552	NA	55	NA	NA	NA	NA	NA	NA
MldSil1|MvSl-1064-A1-R4_A1g00774	nospR1	ORTHAg35188	NA	130	NA	NA	NA	NA	NA	NA
MldSil1|MvSl-1064-A1-R4_A1g00775	nospR1	ORTHAg35549	NA	232	NA	NA	NA	NA	NA	NA
MldSil1|MvSl-1064-A1-R4_A1g00776	nospR1	ORTHAg20909	NA	104	NA	NA	NA	NA	NA	NA
MldSil1|MvSl-1064-A1-R4_A1g00777	nospR1	ORTHAg08250	NA	123	NA	NA	NA	NA	NA	NA
MldSil1|MvSl-1064-A1-R4_A1g00778	nospR1	ORTHAg00872	NA	827	NA	NA	NA	NA	NA	NA
MldSil1|MvSl-1064-A1-R4_A1g00779	nospR1	ORTHAg05329	NA	1011	NA	NA	NA	NA	NA	NA
MldSil1|MvSl-1064-A1-R4_A1g00780	nospR1	xxAgMldSil1	NA	365	NA	NA	NA	NA	NA	NA
MldSil1|MvSl-1064-A1-R4_A1g00781	nospR1	ORTHAg08227	NA	80	NA	NA	NA	NA	NA	NA
MldSil1|MvSl-1064-A1-R4_A1g00782	nospR1	ORTHAg35307	NA	440	NA	NA	NA	NA	NA	NA
MldSil1|MvSl-1064-A1-R4_A1g00783	nospR1	ORTHAg16998	NA	772	NA	NA	NA	NA	NA	NA
MldSil1|MvSl-1064-A1-R4_A1g00784	nospR1	ORTHAg08753	NA	1520	NA	NA	NA	NA	NA	NA
MldSil1|MvSl-1064-A1-R4_A1g00785	nospR1	ORTHAg06648	NA	441	NA	NA	NA	NA	NA	NA
MldSil1|MvSl-1064-A1-R4_A1g00786	nospR1	ORTHAg11033	NA	1180	NA	NA	NA	NA	NA	NA
MldSil1|MvSl-1064-A1-R4_A1g00787	nospR1	ORTHAg10908	NA	229	NA	NA	NA	NA	NA	NA
MldSil1|MvSl-1064-A1-R4_A1g00788	nospR1	ORTHAg10473	NA	81	NA	NA	NA	NA	NA	NA
MldSil1|MvSl-1064-A1-R4_A1g00789	nospR1	ORTHAg35560	NA	1543	NA	NA	NA	NA	NA	NA
MldSil1|MvSl-1064-A1-R4_A1g00790	nospR1	ORTHAg16368	NA	110	NA	NA	NA	NA	NA	NA
MldSil1|MvSl-1064-A1-R4_A1g00791	nospR1	ORTHAg10053	NA	58	NA	NA	NA	NA	NA	NA
MldSil1|MvSl-1064-A1-R4_A1g00792	nospR1	ORTHAg14980	NA	473	NA	NA	NA	NA	NA	NA
MldSil1|MvSl-1064-A1-R4_A1g00793	nospR1	ORTHAg16832	NA	82	NA	NA	NA	NA	NA	NA
MldSil1|MvSl-1064-A1-R4_A1g00794	nospR1	ORTHAg04817	NA	113	NA	NA	NA	NA	NA	NA
MldSil1|MvSl-1064-A1-R4_A1g00795	nospR1	ORTHAg17793	NA	50	NA	NA	NA	NA	NA	NA
MldSil1|MvSl-1064-A1-R4_A1g00796	nospR1	ORTHAg01023	NA	754	NA	NA	NA	NA	NA	NA
MldSil1|MvSl-1064-A1-R4_A1g00797	nospR1	ORTHAg11255	NA	66	NA	NA	NA	NA	NA	NA
MldSil1|MvSl-1064-A1-R4_A1g00798	nospR1	ORTHAg20926	NA	419	NA	NA	NA	NA	NA	NA
MldSil1|MvSl-1064-A1-R4_A1g00799	nospR1	ORTHAg04632	NA	216	NA	NA	NA	NA	NA	NA
MldSil1|MvSl-1064-A1-R4_A1g00800	nospR1	ORTHAg15544	NA	445	NA	NA	NA	NA	NA	NA
MldSil1|MvSl-1064-A1-R4_A1g00801	nospR1	ORTHAg00490	NA	348	NA	NA	NA	NA	NA	NA
MldSil1|MvSl-1064-A1-R4_A1g00802	nospR1	ORTHAg35374	NA	768	NA	NA	NA	NA	NA	NA
MldSil1|MvSl-1064-A1-R4_A1g00803	nospR1	ORTHAg08522	NA	417	NA	NA	NA	NA	NA	NA
MldSil1|MvSl-1064-A1-R4_A1g00804	nospR1	ORTHAg07105	NA	1423	NA	NA	NA	NA	NA	NA
MldSil1|MvSl-1064-A1-R4_A1g00805	nospR1	ORTHAg20924	NA	519	NA	NA	NA	NA	NA	NA
MldSil1|MvSl-1064-A1-R4_A1g00806	nospR1	ORTHAg10715	NA	822	NA	NA	NA	NA	NA	NA
MldSil1|MvSl-1064-A1-R4_A1g00807	nospR1	ORTHAg07278	NA	714	NA	NA	NA	NA	NA	NA
MldSil1|MvSl-1064-A1-R4_A1g00808	nospR1	ORTHAg06888	NA	180	NA	NA	NA	NA	NA	NA
MldSil1|MvSl-1064-A1-R4_A1g00809	nospR1	ORTHAg07982	NA	136	NA	NA	NA	NA	NA	NA
MldSil1|MvSl-1064-A1-R4_A1g00810	nospR1	ORTHAg12424	NA	146	NA	NA	NA	NA	NA	NA
MldSil1|MvSl-1064-A1-R4_A1g00811	nospR1	ORTHAg07909	NA	85	NA	NA	NA	NA	NA	NA
MldSil1|MvSl-1064-A1-R4_A1g00812	nospR1	ORTHAg35161	NA	596	NA	NA	NA	NA	NA	NA
MldSil1|MvSl-1064-A1-R4_A1g00813	nospR1	ORTHAg20938	NA	165	NA	NA	NA	NA	NA	NA
MldSil1|MvSl-1064-A1-R4_A1g00814	SPr1	xxAgMldSil1	spspR1	51	32	NA	NA	noPfam	1478	1.90476
MldSil1|MvSl-1064-A1-R4_A1g00815	nospR1	ORTHAg07290	NA	232	NA	NA	NA	NA	NA	NA
MldSil1|MvSl-1064-A1-R4_A1g00816	nospR1	ORTHAg35182	NA	38	NA	NA	NA	NA	NA	NA
MldSil1|MvSl-1064-A1-R4_A1g00817	nospR1	ORTHAg09823	NA	1008	27	NA	NA	NA	NA	NA
MldSil1|MvSl-1064-A1-R4_A1g00818	nospR1	ORTHAg10648	NA	328	NA	NA	NA	NA	NA	NA
MldSil1|MvSl-1064-A1-R4_A1g00819	nospR1	ORTHAg12197	NA	969	NA	NA	NA	NA	NA	NA
MldSil1|MvSl-1064-A1-R4_A1g00820	nospR1	ORTHAg06915	NA	115	NA	NA	NA	NA	NA	NA
MldSil1|MvSl-1064-A1-R4_A1g00821	nospR1	ORTHAg07404	NA	151	NA	NA	NA	NA	NA	NA
MldSil1|MvSl-1064-A1-R4_A1g00822	nospR1	ORTHAg35554	NA	1145	NA	NA	NA	NA	NA	NA
MldSil1|MvSl-1064-A1-R4_A1g00823	nospR1	ORTHAg11770	NA	58	NA	NA	NA	NA	NA	NA
MldSil1|MvSl-1064-A1-R4_A1g00824	nospR1	ORTHAg08825	NA	220	NA	NA	NA	NA	NA	NA
MldSil1|MvSl-1064-A1-R4_A1g00825	nospR1	ORTHAg20843	NA	328	NA	NA	NA	NA	NA	NA
MldSil1|MvSl-1064-A1-R4_A1g00826	nospR1	ORTHAg17910	NA	57	NA	NA	NA	NA	NA	NA
MldSil1|MvSl-1064-A1-R4_A1g00827	nospR1	ORTHAg20889	NA	158	NA	NA	NA	NA	NA	NA
MldSil1|MvSl-1064-A1-R4_A1g00828	nospR1	ORTHAg35568	NA	55	NA	NA	NA	NA	NA	NA
MldSil1|MvSl-1064-A1-R4_A1g00829	nospR1	ORTHAg00707	NA	197	NA	NA	NA	NA	NA	NA
MldSil1|MvSl-1064-A1-R4_A1g00830	SPr1	ORTHAg01054	mxspR1	33	18	NA	NA	noPfam	8691	1.66667
MldSil1|MvSl-1064-A1-R4_A1g00831	nospR1	ORTHAg35522	NA	33	NA	NA	NA	NA	NA	NA
MldSil1|MvSl-1064-A1-R4_A1g00832	nospR1	ORTHAg02637	NA	785	NA	NA	NA	NA	NA	NA
MldSil1|MvSl-1064-A1-R4_A1g00833	nospR1	ORTHAg08210	NA	93	NA	NA	NA	NA	NA	NA
MldSil1|MvSl-1064-A1-R4_A1g00834	nospR1	ORTHAg00235	NA	1045	NA	NA	NA	NA	NA	NA
MldSil1|MvSl-1064-A1-R4_A1g00835	nospR1	ORTHAg00210	NA	90	NA	NA	NA	NA	NA	NA
MldSil1|MvSl-1064-A1-R4_A1g00836	nospR1	ORTHAg20915	NA	248	NA	NA	NA	NA	NA	NA
MldSil1|MvSl-1064-A1-R4_A1g00837	nospR1	ORTHAg09181	NA	1379	NA	NA	NA	NA	NA	NA
MldSil1|MvSl-1064-A1-R4_A1g00838	nospR1	ORTHAg35174	NA	168	NA	NA	NA	NA	NA	NA
MldSil1|MvSl-1064-A1-R4_A1g00839	nospR1	ORTHAg05605	NA	1151	NA	NA	NA	NA	NA	NA
MldSil1|MvSl-1064-A1-R4_A1g00840	nospR1	ORTHAg07144	NA	575	NA	NA	NA	NA	NA	NA
MldSil1|MvSl-1064-A1-R4_A1g00841	nospR1	ORTHAg07495	NA	345	NA	NA	NA	NA	NA	NA
MldSil1|MvSl-1064-A1-R4_A1g00842	nospR1	ORTHAg01927	NA	466	NA	NA	NA	NA	NA	NA
MldSil1|MvSl-1064-A1-R4_A1g00843	nospR1	ORTHAg01629	NA	371	NA	NA	NA	NA	NA	NA
MldSil1|MvSl-1064-A1-R4_A1g00844	nospR1	ORTHAg06369	NA	258	NA	NA	NA	NA	NA	NA
MldSil1|MvSl-1064-A1-R4_A1g00845	nospR1	ORTHAg00886	NA	1538	NA	NA	NA	NA	NA	NA
MldSil1|MvSl-1064-A1-R4_A1g00846	nospR1	ORTHAg00015	NA	1903	NA	NA	NA	NA	NA	NA
MldSil1|MvSl-1064-A1-R4_A1g00847	nospR1	xxAgMldSil1	NA	579	NA	NA	NA	NA	NA	NA
MldSil1|MvSl-1064-A1-R4_A1g00848	nospR1	xxAgMldSil1	NA	2031	NA	NA	NA	NA	NA	NA
MldSil1|MvSl-1064-A1-R4_A1g00849	nospR1	ORTHAg09717	NA	66	NA	NA	NA	NA	NA	NA
MldSil1|MvSl-1064-A1-R4_A1g00850	nospR1	ORTHAg00077	NA	3850	NA	NA	NA	NA	NA	NA
MldSil1|MvSl-1064-A1-R4_A1g00851	nospR1	ORTHAg16100	NA	336	NA	NA	NA	NA	NA	NA
MldSil1|MvSl-1064-A1-R4_A1g00852	nospR1	ORTHAg00179	NA	74	NA	NA	NA	NA	NA	NA
MldSil1|MvSl-1064-A1-R4_A1g00853	nospR1	ORTHAg02730	NA	872	NA	NA	NA	NA	NA	NA
MldSil1|MvSl-1064-A1-R4_A1g00854	nospR1	ORTHAg04051	NA	900	NA	NA	NA	NA	NA	NA
MldSil1|MvSl-1064-A1-R4_A1g00855	nospR1	ORTHAg02975	NA	123	NA	NA	NA	NA	NA	NA
MldSil1|MvSl-1064-A1-R4_A1g00856	nospR1	ORTHAg00686	NA	319	NA	NA	NA	NA	NA	NA
MldSil1|MvSl-1064-A1-R4_A1g00857	nospR1	ORTHAg17984	NA	140	NA	NA	NA	NA	NA	NA
MldSil1|MvSl-1064-A1-R4_A1g00858	nospR1	ORTHAg12997	NA	480	NA	NA	NA	NA	NA	NA
MldSil1|MvSl-1064-A1-R4_A1g00859	nospR1	ORTHAg11292	NA	343	NA	NA	NA	NA	NA	NA
MldSil1|MvSl-1064-A1-R4_A1g00860	nospR1	ORTHAg09977	NA	120	NA	1.33709	YES	NA	NA	NA
MldSil1|MvSl-1064-A1-R4_A1g00861	nospR1	ORTHAg07778	NA	122	NA	NA	NA	NA	NA	NA
MldSil1|MvSl-1064-A1-R4_A1g00862	nospR1	ORTHAg17024	NA	1128	NA	NA	NA	NA	NA	NA
MldSil1|MvSl-1064-A1-R4_A1g00863	nospR1	ORTHAg20734	NA	301	NA	NA	NA	NA	NA	NA
MldSil1|MvSl-1064-A1-R4_A1g00864	nospR1	ORTHAg00487	NA	53	NA	NA	NA	NA	NA	NA
MldSil1|MvSl-1064-A1-R4_A1g00865	nospR1	ORTHAg35429	NA	243	NA	NA	NA	NA	NA	NA
MldSil1|MvSl-1064-A1-R4_A1g00866	nospR1	ORTHAg10860	NA	1339	NA	NA	NA	NA	NA	NA
MldSil1|MvSl-1064-A1-R4_A1g00867	nospR1	ORTHAg34057	NA	432	NA	NA	NA	NA	NA	NA
MldSil1|MvSl-1064-A1-R4_A1g00868	nospR1	ORTHAg08992	NA	430	NA	NA	NA	NA	NA	NA
MldSil1|MvSl-1064-A1-R4_A1g00869	nospR1	ORTHAg03459	NA	609	NA	NA	NA	NA	NA	NA
MldSil1|MvSl-1064-A1-R4_A1g00870	nospR1	ORTHAg35442	NA	43	NA	NA	NA	NA	NA	NA
MldSil1|MvSl-1064-A1-R4_A1g00871	nospR1	xxAgMldSil1	NA	100	NA	NA	NA	NA	NA	NA
MldSil1|MvSl-1064-A1-R4_A1g00872	nospR1	ORTHAg16684	NA	108	NA	NA	NA	NA	NA	NA
MldSil1|MvSl-1064-A1-R4_A1g00873	nospR1	ORTHAg07283	NA	458	NA	NA	NA	NA	NA	NA
MldSil1|MvSl-1064-A1-R4_A1g00874	nospR1	ORTHAg20857	NA	51	NA	NA	NA	NA	NA	NA
MldSil1|MvSl-1064-A1-R4_A1g00875	nospR1	ORTHAg09526	NA	89	NA	NA	NA	NA	NA	NA
MldSil1|MvSl-1064-A1-R4_A1g00876	nospR1	ORTHAg35191	NA	1130	NA	NA	NA	NA	NA	NA
MldSil1|MvSl-1064-A1-R4_A1g00877	nospR1	ORTHAg16400	NA	185	NA	NA	NA	NA	NA	NA
MldSil1|MvSl-1064-A1-R4_A1g00878	nospR1	ORTHAg20946	NA	50	NA	NA	NA	NA	NA	NA
MldSil1|MvSl-1064-A1-R4_A1g00879	nospR1	ORTHAg35536	NA	904	NA	NA	NA	NA	NA	NA
MldSil1|MvSl-1064-A1-R4_A1g00880	nospR1	ORTHAg35653	NA	676	NA	NA	NA	NA	NA	NA
MldSil1|MvSl-1064-A1-R4_A1g00881	nospR1	ORTHAg31255	NA	89	NA	NA	NA	NA	NA	NA
MldSil1|MvSl-1064-A1-R4_A1g00882	nospR1	ORTHAg15356	NA	460	NA	NA	NA	NA	NA	NA
MldSil1|MvSl-1064-A1-R4_A1g00883	nospR1	ORTHAg17620	NA	1225	NA	NA	NA	NA	NA	NA
MldSil1|MvSl-1064-A1-R4_A1g00884	nospR1	ORTHAg13348	NA	216	NA	NA	NA	NA	NA	NA
MldSil1|MvSl-1064-A1-R4_A1g00885	nospR1	ORTHAg09524	NA	116	NA	NA	NA	NA	NA	NA
MldSil1|MvSl-1064-A1-R4_A1g00886	nospR1	ORTHAg00185	NA	611	NA	NA	NA	NA	NA	NA
MldSil1|MvSl-1064-A1-R4_A1g00887	nospR1	ORTHAg15548	NA	50	NA	NA	NA	NA	NA	NA
MldSil1|MvSl-1064-A1-R4_A1g00888	nospR1	ORTHAg35129	NA	1395	NA	NA	NA	NA	NA	NA
MldSil1|MvSl-1064-A1-R4_A1g00889	nospR1	ORTHAg07396	NA	244	NA	NA	NA	NA	NA	NA
MldSil1|MvSl-1064-A1-R4_A1g00890	nospR1	ORTHAg07572	NA	962	NA	NA	NA	NA	NA	NA
MldSil1|MvSl-1064-A1-R4_A1g00891	nospR1	ORTHAg20062	NA	390	NA	NA	NA	NA	NA	NA
MldSil1|MvSl-1064-A1-R4_A1g00892	nospR1	ORTHAg28352	NA	519	NA	NA	NA	NA	NA	NA
MldSil1|MvSl-1064-A1-R4_A1g00893	nospR1	ORTHAg00230	NA	570	NA	NA	NA	NA	NA	NA
MldSil1|MvSl-1064-A1-R4_A1g00894	nospR1	xxAgMldSil1	NA	599	NA	NA	NA	NA	NA	NA
MldSil1|MvSl-1064-A1-R4_A1g00895	nospR1	ORTHAg06017	NA	250	NA	NA	NA	NA	NA	NA
MldSil1|MvSl-1064-A1-R4_A1g00896	nospR1	xxAgMldSil1	NA	143	NA	NA	NA	NA	NA	NA
MldSil1|MvSl-1064-A1-R4_A1g00897	nospR1	ORTHAg35514	NA	374	NA	NA	NA	NA	NA	NA
MldSil1|MvSl-1064-A1-R4_A1g00898	nospR1	ORTHAg35108	NA	63	NA	NA	NA	NA	NA	NA
MldSil1|MvSl-1064-A1-R4_A1g00899	nospR1	ORTHAg35157	NA	970	NA	NA	NA	NA	NA	NA
MldSil1|MvSl-1064-A1-R4_A1g00900	nospR1	ORTHAg11404	NA	155	NA	NA	NA	NA	NA	NA
MldSil1|MvSl-1064-A1-R4_A1g00901	nospR1	ORTHAg19729	NA	53	NA	NA	NA	NA	NA	NA
MldSil1|MvSl-1064-A1-R4_A1g00902	nospR1	ORTHAg01022	NA	854	NA	NA	NA	NA	NA	NA
MldSil1|MvSl-1064-A1-R4_A1g00903	nospR1	ORTHAg08512	NA	755	NA	NA	NA	NA	NA	NA
MldSil1|MvSl-1064-A1-R4_A1g00904	nospR1	ORTHAg35064	NA	138	NA	NA	NA	NA	NA	NA
MldSil1|MvSl-1064-A1-R4_A1g00905	nospR1	ORTHAg07984	NA	1187	NA	NA	NA	NA	NA	NA
MldSil1|MvSl-1064-A1-R4_A1g00906	nospR1	ORTHAg08729	NA	138	NA	NA	NA	NA	NA	NA
MldSil1|MvSl-1064-A1-R4_A1g00907	nospR1	ORTHAg07202	NA	1170	NA	NA	NA	NA	NA	NA
MldSil1|MvSl-1064-A1-R4_A1g00908	nospR1	ORTHAg09095	NA	910	NA	NA	NA	NA	NA	NA
MldSil1|MvSl-1064-A1-R4_A1g00909	nospR1	ORTHAg08353	NA	54	NA	NA	NA	NA	NA	NA
MldSil1|MvSl-1064-A1-R4_A1g00910	nospR1	ORTHAg09625	NA	312	NA	NA	NA	NA	NA	NA
MldSil1|MvSl-1064-A1-R4_A1g00911	nospR1	ORTHAg02275	NA	87	NA	NA	NA	NA	NA	NA
MldSil1|MvSl-1064-A1-R4_A1g00912	nospR1	ORTHAg04104	NA	341	NA	NA	NA	NA	NA	NA
MldSil1|MvSl-1064-A1-R4_A1g00913	nospR1	ORTHAg03104	NA	1231	NA	NA	NA	NA	NA	NA
MldSil1|MvSl-1064-A1-R4_A1g00914	nospR1	ORTHAg11631	NA	437	NA	NA	NA	NA	NA	NA
MldSil1|MvSl-1064-A1-R4_A1g00915	nospR1	ORTHAg15520	NA	52	NA	NA	NA	NA	NA	NA
MldSil1|MvSl-1064-A1-R4_A1g00916	nospR1	ORTHAg35523	NA	170	NA	NA	NA	NA	NA	NA
MldSil1|MvSl-1064-A1-R4_A1g00917	nospR1	ORTHAg09098	NA	69	NA	NA	NA	NA	NA	NA
MldSil1|MvSl-1064-A1-R4_A1g00918	nospR1	ORTHAg11030	NA	418	NA	NA	NA	NA	NA	NA
MldSil1|MvSl-1064-A1-R4_A1g00919	nospR1	ORTHAg20919	NA	98	NA	NA	NA	NA	NA	NA
MldSil1|MvSl-1064-A1-R4_A1g00920	nospR1	ORTHAg04584	NA	1991	NA	NA	NA	NA	NA	NA
MldSil1|MvSl-1064-A1-R4_A1g00921	nospR1	ORTHAg04383	NA	552	NA	NA	NA	NA	NA	NA
MldSil1|MvSl-1064-A1-R4_A1g00922	nospR1	ORTHAg05837	NA	456	NA	NA	NA	NA	NA	NA
MldSil1|MvSl-1064-A1-R4_A1g00923	nospR1	ORTHAg08447	NA	103	NA	NA	NA	NA	NA	NA
MldSil1|MvSl-1064-A1-R4_A1g00924	nospR1	ORTHAg35435	NA	724	NA	NA	NA	NA	NA	NA
MldSil1|MvSl-1064-A1-R4_A1g00925	nospR1	ORTHAg35362	NA	259	NA	NA	NA	NA	NA	NA
MldSil1|MvSl-1064-A1-R4_A1g00926	nospR1	ORTHAg35423	NA	139	NA	NA	NA	NA	NA	NA
MldSil1|MvSl-1064-A1-R4_A1g00927	nospR1	ORTHAg20928	NA	454	NA	NA	NA	NA	NA	NA
MldSil1|MvSl-1064-A1-R4_A1g00928	nospR1	ORTHAg08916	NA	394	NA	NA	NA	NA	NA	NA
MldSil1|MvSl-1064-A1-R4_A1g00929	nospR1	ORTHAg07296	NA	210	NA	NA	NA	NA	NA	NA
MldSil1|MvSl-1064-A1-R4_A1g00930	nospR1	ORTHAg06969	NA	703	NA	NA	NA	NA	NA	NA
MldSil1|MvSl-1064-A1-R4_A1g00931	nospR1	ORTHAg20124	NA	435	NA	NA	NA	NA	NA	NA
MldSil1|MvSl-1064-A1-R4_A1g00932	nospR1	ORTHAg35502	NA	137	NA	NA	NA	NA	NA	NA
MldSil1|MvSl-1064-A1-R4_A1g00933	nospR1	ORTHAg35268	NA	561	NA	NA	NA	NA	NA	NA
MldSil1|MvSl-1064-A1-R4_A1g00934	nospR1	ORTHAg14589	NA	620	NA	NA	NA	NA	NA	NA
MldSil1|MvSl-1064-A1-R4_A1g00935	nospR1	ORTHAg15533	NA	159	NA	NA	NA	NA	NA	NA
MldSil1|MvSl-1064-A1-R4_A1g00936	nospR1	ORTHAg35230	NA	57	NA	NA	NA	NA	NA	NA
MldSil1|MvSl-1064-A1-R4_A1g00937	nospR1	ORTHAg35135	NA	235	NA	NA	NA	NA	NA	NA
MldSil1|MvSl-1064-A1-R4_A1g00938	nospR1	ORTHAg35593	NA	130	NA	NA	NA	NA	NA	NA
MldSil1|MvSl-1064-A1-R4_A1g00939	nospR1	ORTHAg35164	NA	155	NA	NA	NA	NA	NA	NA
MldSil1|MvSl-1064-A1-R4_A1g00940	nospR1	ORTHAg08944	NA	1972	NA	NA	NA	NA	NA	NA
MldSil1|MvSl-1064-A1-R4_A1g00941	nospR1	ORTHAg15531	NA	476	NA	NA	NA	NA	NA	NA
MldSil1|MvSl-1064-A1-R4_A1g00942	nospR1	xxAgMldSil1	NA	311	NA	NA	NA	NA	NA	NA
MldSil1|MvSl-1064-A1-R4_A1g00943	nospR1	ORTHAg07075	NA	178	NA	NA	NA	NA	NA	NA
MldSil1|MvSl-1064-A1-R4_A1g00944	nospR1	ORTHAg15486	NA	972	NA	NA	NA	NA	NA	NA
MldSil1|MvSl-1064-A1-R4_A1g00945	nospR1	ORTHAg35573	NA	332	NA	NA	NA	NA	NA	NA
MldSil1|MvSl-1064-A1-R4_A1g00946	nospR1	ORTHAg07017	NA	136	NA	NA	NA	NA	NA	NA
MldSil1|MvSl-1064-A1-R4_A1g00947	nospR1	ORTHAg10390	NA	388	NA	NA	NA	NA	NA	NA
MldSil1|MvSl-1064-A1-R4_A1g00948	nospR1	ORTHAg15526	NA	433	NA	NA	NA	NA	NA	NA
MldSil1|MvSl-1064-A1-R4_A1g00949	nospR1	ORTHAg11808	NA	235	NA	NA	NA	NA	NA	NA
MldSil1|MvSl-1064-A1-R4_A1g00950	nospR1	ORTHAg35420	NA	133	NA	NA	NA	NA	NA	NA
MldSil1|MvSl-1064-A1-R4_A1g00951	nospR1	ORTHAg05564	NA	317	NA	NA	NA	NA	NA	NA
MldSil1|MvSl-1064-A1-R4_A1g00952	nospR1	ORTHAg20927	NA	932	NA	NA	NA	NA	NA	NA
MldSil1|MvSl-1064-A1-R4_A1g00953	nospR1	ORTHAg09412	NA	213	NA	NA	NA	NA	NA	NA
MldSil1|MvSl-1064-A1-R4_A1g00954	nospR1	ORTHAg35588	NA	80	NA	NA	NA	NA	NA	NA
MldSil1|MvSl-1064-A1-R4_A1g00955	nospR1	ORTHAg02027	NA	86	NA	NA	NA	NA	NA	NA
MldSil1|MvSl-1064-A1-R4_A1g00956	nospR1	ORTHAg05596	NA	766	NA	NA	NA	NA	NA	NA
MldSil1|MvSl-1064-A1-R4_A1g00957	nospR1	ORTHAg00614	NA	237	NA	NA	NA	NA	NA	NA
MldSil1|MvSl-1064-A1-R4_A1g00958	nospR1	ORTHAg00657	NA	649	NA	NA	NA	NA	NA	NA
MldSil1|MvSl-1064-A1-R4_A1g00959	nospR1	ORTHAg15478	NA	37	NA	NA	NA	NA	NA	NA
MldSil1|MvSl-1064-A1-R4_A1g00960	nospR1	ORTHAg00936	NA	227	NA	NA	NA	NA	NA	NA
MldSil1|MvSl-1064-A1-R4_A1g00961	nospR1	ORTHAg00244	NA	572	NA	NA	NA	NA	NA	NA
MldSil1|MvSl-1064-A1-R4_A1g00962	nospR1	xxAgMldSil1	NA	1054	NA	NA	NA	NA	NA	NA
MldSil1|MvSl-1064-A1-R4_A1g00963	nospR1	ORTHAg07743	NA	313	NA	NA	NA	NA	NA	NA
MldSil1|MvSl-1064-A1-R4_A1g00964	nospR1	ORTHAg35562	NA	809	NA	NA	NA	NA	NA	NA
MldSil1|MvSl-1064-A1-R4_A1g00965	nospR1	ORTHAg20863	NA	1668	NA	NA	NA	NA	NA	NA
MldSil1|MvSl-1064-A1-R4_A1g00966	nospR1	ORTHAg15517	NA	669	NA	NA	NA	NA	NA	NA
MldSil1|MvSl-1064-A1-R4_A1g00967	nospR1	ORTHAg08394	NA	144	NA	NA	NA	NA	NA	NA
MldSil1|MvSl-1064-A1-R4_A1g00968	nospR1	ORTHAg00340	NA	243	NA	NA	NA	NA	NA	NA
MldSil1|MvSl-1064-A1-R4_A1g00969	nospR1	ORTHAg13814	NA	78	NA	NA	NA	NA	NA	NA
MldSil1|MvSl-1064-A1-R4_A1g00970	nospR1	ORTHAg03306	NA	470	NA	NA	NA	NA	NA	NA
MldSil1|MvSl-1064-A1-R4_A1g00971	nospR1	ORTHAg04274	NA	265	NA	NA	NA	NA	NA	NA
MldSil1|MvSl-1064-A1-R4_A1g00972	nospR1	ORTHAg04876	NA	382	NA	NA	NA	NA	NA	NA
MldSil1|MvSl-1064-A1-R4_A1g00973	nospR1	ORTHAg11217	NA	679	NA	NA	NA	NA	NA	NA
MldSil1|MvSl-1064-A1-R4_A1g00974	nospR1	ORTHAg35150	NA	1001	NA	NA	NA	NA	NA	NA
MldSil1|MvSl-1064-A1-R4_A1g00975	nospR1	ORTHAg00712	NA	84	NA	NA	NA	NA	NA	NA
MldSil1|MvSl-1064-A1-R4_A1g00976	nospR1	ORTHAg35415	NA	145	NA	NA	NA	NA	NA	NA
MldSil1|MvSl-1064-A1-R4_A1g00977	nospR1	ORTHAg08485	NA	359	NA	NA	NA	NA	NA	NA
MldSil1|MvSl-1064-A1-R4_A1g00978	nospR1	ORTHAg00252	NA	51	NA	NA	NA	NA	NA	NA
MldSil1|MvSl-1064-A1-R4_A1g00979	nospR1	ORTHAg11417	NA	855	NA	NA	NA	NA	NA	NA
MldSil1|MvSl-1064-A1-R4_A1g00980	nospR1	ORTHAg35586	NA	391	NA	NA	NA	NA	NA	NA
MldSil1|MvSl-1064-A1-R4_A1g00981	nospR1	xxAgMldSil1	NA	159	NA	NA	NA	NA	NA	NA
MldSil1|MvSl-1064-A1-R4_A1g00982	SPr1	ORTHAg35609	spspR1	60	24	NA	NA	noPfam	2563	0.718954
MldSil1|MvSl-1064-A1-R4_A1g00983	nospR1	xxAgMldSil1	NA	448	NA	NA	NA	NA	NA	NA
MldSil1|MvSl-1064-A1-R4_A1g00984	nospR1	xxAgMldSil1	NA	137	NA	NA	NA	NA	NA	NA
MldSil1|MvSl-1064-A1-R4_A1g00985	nospR1	ORTHAg08182	NA	423	NA	NA	NA	NA	NA	NA
MldSil1|MvSl-1064-A1-R4_A1g00986	nospR1	xxAgMldSil1	NA	1503	NA	NA	NA	NA	NA	NA
MldSil1|MvSl-1064-A1-R4_A1g00987	nospR1	ORTHAg07413	NA	312	NA	NA	NA	NA	NA	NA
MldSil1|MvSl-1064-A1-R4_A1g00988	nospR1	xxAgMldSil1	NA	1374	NA	NA	NA	NA	NA	NA
MldSil1|MvSl-1064-A1-R4_A1g00989	nospR1	ORTHAg35582	NA	122	NA	NA	NA	NA	NA	NA
MldSil1|MvSl-1064-A1-R4_A1g00990	nospR1	ORTHAg05569	NA	212	NA	NA	NA	NA	NA	NA
MldSil1|MvSl-1064-A1-R4_A1g00991	nospR1	ORTHAg08207	NA	570	NA	NA	NA	NA	NA	NA
MldSil1|MvSl-1064-A1-R4_A1g00992	nospR1	ORTHAg00195	NA	201	NA	NA	NA	NA	NA	NA
MldSil1|MvSl-1064-A1-R4_A1g00993	nospR1	ORTHAg16374	NA	218	NA	NA	NA	NA	NA	NA
MldSil1|MvSl-1064-A1-R4_A1g00994	nospR1	ORTHAg15529	NA	134	NA	NA	NA	NA	NA	NA
MldSil1|MvSl-1064-A1-R4_A1g00995	nospR1	ORTHAg35322	NA	509	NA	NA	NA	NA	NA	NA
MldSil1|MvSl-1064-A1-R4_A1g00996	SPr1	ORTHAg00629	mxspR1	659	20	NA	NA	PF01915.22:Glyco_hydro_3_C	7232	0.841707
MldSil1|MvSl-1064-A1-R4_A1g00997	nospR1	ORTHAg00800	NA	628	NA	NA	NA	NA	NA	NA
MldSil1|MvSl-1064-A1-R4_A1g00998	nospR1	ORTHAg00640	NA	230	NA	NA	NA	NA	NA	NA
MldSil1|MvSl-1064-A1-R4_A1g00999	nospR1	ORTHAg00206	NA	193	NA	NA	NA	NA	NA	NA
MldSil1|MvSl-1064-A1-R4_A1g01000	nospR1	ORTHAg10375	NA	234	NA	NA	NA	NA	NA	NA
MldSil1|MvSl-1064-A1-R4_A1g01001	nospR1	ORTHAg14630	NA	464	NA	NA	NA	NA	NA	NA
MldSil1|MvSl-1064-A1-R4_A1g01002	nospR1	ORTHAg09717	NA	66	NA	NA	NA	NA	NA	NA
MldSil1|MvSl-1064-A1-R4_A1g01003	nospR1	ORTHAg14737	NA	3016	NA	NA	NA	NA	NA	NA
MldSil1|MvSl-1064-A1-R4_A1g01004	nospR1	ORTHAg35449	NA	361	NA	NA	NA	NA	NA	NA
MldSil1|MvSl-1064-A1-R4_A1g01005	nospR1	ORTHAg07743	NA	318	NA	NA	NA	NA	NA	NA
MldSil1|MvSl-1064-A1-R4_A1g01006	nospR1	ORTHAg11173	NA	506	NA	NA	NA	NA	NA	NA
MldSil1|MvSl-1064-A1-R4_A1g01007	nospR1	ORTHAg11975	NA	1968	NA	NA	NA	NA	NA	NA
MldSil1|MvSl-1064-A1-R4_A1g01008	nospR1	ORTHAg27718	NA	471	NA	NA	NA	NA	NA	NA
MldSil1|MvSl-1064-A1-R4_A1g01009	nospR1	ORTHAg15348	NA	1867	NA	NA	NA	NA	NA	NA
MldSil1|MvSl-1064-A1-R4_A1g01010	nospR1	ORTHAg35105	NA	146	NA	NA	NA	NA	NA	NA
MldSil1|MvSl-1064-A1-R4_A1g01011	nospR1	ORTHAg35264	NA	290	NA	NA	NA	NA	NA	NA
MldSil1|MvSl-1064-A1-R4_A1g01012	nospR1	ORTHAg06378	NA	66	NA	NA	NA	NA	NA	NA
MldSil1|MvSl-1064-A1-R4_A1g01013	nospR1	ORTHAg08221	NA	580	NA	NA	NA	NA	NA	NA
MldSil1|MvSl-1064-A1-R4_A1g01014	nospR1	ORTHAg08507	NA	160	NA	NA	NA	NA	NA	NA
MldSil1|MvSl-1064-A1-R4_A1g01015	nospR1	ORTHAg20856	NA	878	NA	NA	NA	NA	NA	NA
MldSil1|MvSl-1064-A1-R4_A1g01016	nospR1	ORTHAg35669	NA	1476	NA	NA	NA	NA	NA	NA
MldSil1|MvSl-1064-A1-R4_A1g01017	nospR1	ORTHAg02753	NA	1051	NA	NA	NA	NA	NA	NA
MldSil1|MvSl-1064-A1-R4_A1g01018	nospR1	ORTHAg35146	NA	50	NA	NA	NA	NA	NA	NA
MldSil1|MvSl-1064-A1-R4_A1g01019	nospR1	ORTHAg17066	NA	562	NA	NA	NA	NA	NA	NA
MldSil1|MvSl-1064-A1-R4_A1g01020	nospR1	ORTHAg17641	NA	72	NA	NA	NA	NA	NA	NA
MldSil1|MvSl-1064-A1-R4_A1g01021	nospR1	ORTHAg00323	NA	246	NA	NA	NA	NA	NA	NA
MldSil1|MvSl-1064-A1-R4_A1g01022	nospR1	ORTHAg07000	NA	94	NA	NA	NA	NA	NA	NA
MldSil1|MvSl-1064-A1-R4_A1g01023	nospR1	ORTHAg12874	NA	101	NA	NA	NA	NA	NA	NA
MldSil1|MvSl-1064-A1-R4_A1g01024	nospR1	ORTHAg09097	NA	1093	NA	NA	NA	NA	NA	NA
MldSil1|MvSl-1064-A1-R4_A1g01025	nospR1	ORTHAg26898	NA	924	NA	NA	NA	NA	NA	NA
MldSil1|MvSl-1064-A1-R4_A1g01026	nospR1	ORTHAg35138	NA	170	NA	NA	NA	NA	NA	NA
MldSil1|MvSl-1064-A1-R4_A1g01027	nospR1	ORTHAg13631	NA	632	NA	NA	NA	NA	NA	NA
MldSil1|MvSl-1064-A1-R4_A1g01028	nospR1	xxAgMldSil1	NA	1469	NA	NA	NA	NA	NA	NA
MldSil1|MvSl-1064-A1-R4_A1g01029	nospR1	ORTHAg13309	NA	890	NA	NA	NA	NA	NA	NA
MldSil1|MvSl-1064-A1-R4_A1g01030	nospR1	ORTHAg35674	NA	297	NA	NA	NA	NA	NA	NA
MldSil1|MvSl-1064-A1-R4_A1g01031	nospR1	ORTHAg17660	NA	863	NA	NA	NA	NA	NA	NA
MldSil1|MvSl-1064-A1-R4_A1g01032	nospR1	ORTHAg12865	NA	322	NA	NA	NA	NA	NA	NA
MldSil1|MvSl-1064-A1-R4_A1g01033	nospR1	ORTHAg17994	NA	397	NA	NA	NA	NA	NA	NA
MldSil1|MvSl-1064-A1-R4_A1g01034	nospR1	ORTHAg08062	NA	401	NA	NA	NA	NA	NA	NA
MldSil1|MvSl-1064-A1-R4_A1g01035	nospR1	ORTHAg17740	NA	68	NA	NA	NA	NA	NA	NA
MldSil1|MvSl-1064-A1-R4_A1g01036	nospR1	ORTHAg00129	NA	104	NA	NA	NA	NA	NA	NA
MldSil1|MvSl-1064-A1-R4_A1g01037	nospR1	ORTHAg11363	NA	70	NA	NA	NA	NA	NA	NA
MldSil1|MvSl-1064-A1-R4_A1g01038	nospR1	ORTHAg04904	NA	240	NA	NA	NA	NA	NA	NA
MldSil1|MvSl-1064-A1-R4_A1g01039	nospR1	ORTHAg12574	NA	51	NA	NA	NA	NA	NA	NA
MldSil1|MvSl-1064-A1-R4_A1g01040	nospR1	ORTHAg07282	NA	322	NA	NA	NA	NA	NA	NA
MldSil1|MvSl-1064-A1-R4_A1g01041	nospR1	ORTHAg35385	NA	764	NA	NA	NA	NA	NA	NA
MldSil1|MvSl-1064-A1-R4_A1g01042	nospR1	ORTHAg35323	NA	98	NA	NA	NA	NA	NA	NA
MldSil1|MvSl-1064-A1-R4_A1g01043	nospR1	ORTHAg11916	NA	122	NA	NA	NA	NA	NA	NA
MldSil1|MvSl-1064-A1-R4_A1g01044	nospR1	ORTHAg17988	NA	129	NA	NA	NA	NA	NA	NA
MldSil1|MvSl-1064-A1-R4_A1g01045	nospR1	ORTHAg00119	NA	1509	NA	NA	NA	NA	NA	NA
MldSil1|MvSl-1064-A1-R4_A1g01046	nospR1	ORTHAg09574	NA	550	NA	NA	NA	NA	NA	NA
MldSil1|MvSl-1064-A1-R4_A1g01047	nospR1	ORTHAg35190	NA	53	NA	NA	NA	NA	NA	NA
MldSil1|MvSl-1064-A1-R4_A1g01048	SPr1	ORTHAg35512	spspR1	75	27	NA	NA	noPfam	581	0.890909
MldSil1|MvSl-1064-A1-R4_A1g01049	nospR1	ORTHAg00161	NA	93	NA	NA	NA	NA	NA	NA
MldSil1|MvSl-1064-A1-R4_A1g01050	nospR1	ORTHAg17840	NA	471	NA	NA	NA	NA	NA	NA
MldSil1|MvSl-1064-A1-R4_A1g01051	nospR1	ORTHAg13400	NA	111	NA	NA	NA	NA	NA	NA
MldSil1|MvSl-1064-A1-R4_A1g01052	nospR1	ORTHAg10393	NA	72	NA	NA	NA	NA	NA	NA
MldSil1|MvSl-1064-A1-R4_A1g01053	nospR1	ORTHAg35240	NA	404	NA	NA	NA	NA	NA	NA
MldSil1|MvSl-1064-A1-R4_A1g01054	nospR1	ORTHAg17660	NA	863	NA	NA	NA	NA	NA	NA
MldSil1|MvSl-1064-A1-R4_A1g01055	nospR1	ORTHAg07801	NA	2137	NA	NA	NA	NA	NA	NA
MldSil1|MvSl-1064-A1-R4_A1g01056	nospR1	ORTHAg35638	NA	1376	NA	NA	NA	NA	NA	NA
MldSil1|MvSl-1064-A1-R4_A1g01057	nospR1	ORTHAg12939	NA	2129	NA	NA	NA	NA	NA	NA
MldSil1|MvSl-1064-A1-R4_A1g01058	nospR1	ORTHAg20925	NA	149	NA	NA	NA	NA	NA	NA
MldSil1|MvSl-1064-A1-R4_A1g01059	nospR1	ORTHAg11806	NA	170	NA	NA	NA	NA	NA	NA
MldSil1|MvSl-1064-A1-R4_A1g01060	nospR1	ORTHAg00013	NA	114	NA	NA	NA	NA	NA	NA
MldSil1|MvSl-1064-A1-R4_A1g01061	nospR1	xxAgMldSil1	NA	1353	NA	NA	NA	NA	NA	NA
MldSil1|MvSl-1064-A1-R4_A1g01062	nospR1	ORTHAg00159	NA	1831	NA	NA	NA	NA	NA	NA
MldSil1|MvSl-1064-A1-R4_A1g01063	nospR1	ORTHAg00082	NA	2082	NA	NA	NA	NA	NA	NA
MldSil1|MvSl-1064-A1-R4_A1g01064	nospR1	ORTHAg11806	NA	178	NA	NA	NA	NA	NA	NA
MldSil1|MvSl-1064-A1-R4_A1g01065	nospR1	ORTHAg11775	NA	659	NA	NA	NA	NA	NA	NA
MldSil1|MvSl-1064-A1-R4_A1g01066	nospR1	xxAgMldSil1	NA	103	NA	NA	NA	NA	NA	NA
MldSil1|MvSl-1064-A1-R4_A1g01067	nospR1	ORTHAg09759	NA	286	NA	NA	NA	NA	NA	NA
MldSil1|MvSl-1064-A1-R4_A1g01068	nospR1	ORTHAg07204	NA	632	NA	NA	NA	NA	NA	NA
MldSil1|MvSl-1064-A1-R4_A1g01069	nospR1	xxAgMldSil1	NA	704	NA	NA	NA	NA	NA	NA
MldSil1|MvSl-1064-A1-R4_A1g01070	nospR1	ORTHAg09247	NA	1834	NA	NA	NA	NA	NA	NA
MldSil1|MvSl-1064-A1-R4_A1g01071	nospR1	ORTHAg08648	NA	979	NA	NA	NA	NA	NA	NA
MldSil1|MvSl-1064-A1-R4_A1g01072	nospR1	ORTHAg00321	NA	204	NA	NA	NA	NA	NA	NA
MldSil1|MvSl-1064-A1-R4_A1g01073	nospR1	xxAgMldSil1	NA	277	NA	NA	NA	NA	NA	NA
MldSil1|MvSl-1064-A1-R4_A1g01074	nospR1	ORTHAg08937	NA	1398	NA	NA	NA	NA	NA	NA
MldSil1|MvSl-1064-A1-R4_A1g01075	nospR1	xxAgMldSil1	NA	513	NA	NA	NA	NA	NA	NA
MldSil1|MvSl-1064-A1-R4_A1g01076	nospR1	ORTHAg00295	NA	1906	NA	NA	NA	NA	NA	NA
MldSil1|MvSl-1064-A1-R4_A1g01077	nospR1	xxAgMldSil1	NA	1657	NA	NA	NA	NA	NA	NA
MldSil1|MvSl-1064-A1-R4_A1g01078	nospR1	ORTHAg17933	NA	542	NA	NA	NA	NA	NA	NA
MldSil1|MvSl-1064-A1-R4_A1g01079	nospR1	xxAgMldSil1	NA	2792	33	NA	NA	NA	NA	NA
MldSil1|MvSl-1064-A1-R4_A1g01080	nospR1	xxAgMldSil1	NA	1478	NA	NA	NA	NA	NA	NA
MldSil1|MvSl-1064-A1-R4_A1g01081	nospR1	ORTHAg28399	NA	633	NA	NA	NA	NA	NA	NA
MldSil1|MvSl-1064-A1-R4_A1g01082	nospR1	xxAgMldSil1	NA	1438	NA	NA	NA	NA	NA	NA
MldSil1|MvSl-1064-A1-R4_A1g01083	nospR1	ORTHAg35036	NA	496	NA	NA	NA	NA	NA	NA
MldSil1|MvSl-1064-A1-R4_A1g01084	nospR1	ORTHAg35036	NA	496	NA	NA	NA	NA	NA	NA
MldSil1|MvSl-1064-A1-R4_A1g01085	nospR1	ORTHAg07573	NA	390	NA	NA	NA	NA	NA	NA
MldSil1|MvSl-1064-A1-R4_A1g01086	nospR1	xxAgMldSil1	NA	525	NA	NA	NA	NA	NA	NA
MldSil1|MvSl-1064-A1-R4_A1g01087	nospR1	xxAgMldSil1	NA	1438	NA	NA	NA	NA	NA	NA
MldSil1|MvSl-1064-A1-R4_A1g01088	SPr1	ORTHAg10103	spspR1	1902	30	NA	NA	PF00665.26:rve	0	0.529436
MldSil1|MvSl-1064-A1-R4_A1g01089	nospR1	ORTHAg09850	NA	645	NA	NA	NA	NA	NA	NA
MldSil1|MvSl-1064-A1-R4_A1g01090	nospR1	xxAgMldSil1	NA	1482	NA	NA	NA	NA	NA	NA
MldSil1|MvSl-1064-A1-R4_A1g01091	nospR1	xxAgMldSil1	NA	438	NA	NA	NA	NA	NA	NA
MldSil1|MvSl-1064-A1-R4_A1g01092	nospR1	xxAgMldSil1	NA	1495	NA	NA	NA	NA	NA	NA
MldSil1|MvSl-1064-A1-R4_A1g01093	nospR1	ORTHAg00193	NA	1451	NA	NA	NA	NA	NA	NA
MldSil1|MvSl-1064-A1-R4_A1g01094	nospR1	ORTHAg11042	NA	438	NA	NA	NA	NA	NA	NA
MldSil1|MvSl-1064-A1-R4_A1g01095	nospR1	ORTHAg10197	NA	2464	NA	NA	NA	NA	NA	NA
MldSil1|MvSl-1064-A1-R4_A1g01096	nospR1	ORTHAg00295	NA	1783	NA	NA	NA	NA	NA	NA
MldSil1|MvSl-1064-A1-R4_A1g01097	nospR1	ORTHAg08645	NA	952	NA	NA	NA	NA	NA	NA
MldSil1|MvSl-1064-A1-R4_A1g01098	nospR1	xxAgMldSil1	NA	114	NA	NA	NA	NA	NA	NA
MldSil1|MvSl-1064-A1-R4_A1g01099	nospR1	ORTHAg00295	NA	1454	NA	NA	NA	NA	NA	NA
MldSil1|MvSl-1064-A1-R4_A1g01100	nospR1	ORTHAg01042	NA	899	NA	NA	NA	NA	NA	NA
MldSil1|MvSl-1064-A1-R4_A1g01101	nospR1	ORTHAg17663	NA	455	NA	NA	NA	NA	NA	NA
MldSil1|MvSl-1064-A1-R4_A1g01102	nospR1	ORTHAg07738	NA	1761	NA	NA	NA	NA	NA	NA
MldSil1|MvSl-1064-A1-R4_A1g01103	nospR1	xxAgMldSil1	NA	278	NA	NA	NA	NA	NA	NA
MldSil1|MvSl-1064-A1-R4_A1g01104	nospR1	ORTHAg12017	NA	459	NA	NA	NA	NA	NA	NA
MldSil1|MvSl-1064-A1-R4_A1g01105	nospR1	xxAgMldSil1	NA	2091	NA	NA	NA	NA	NA	NA
MldSil1|MvSl-1064-A1-R4_A1g01106	nospR1	xxAgMldSil1	NA	1684	NA	NA	NA	NA	NA	NA
MldSil1|MvSl-1064-A1-R4_A1g01107	nospR1	xxAgMldSil1	NA	54	NA	NA	NA	NA	NA	NA
MldSil1|MvSl-1064-A1-R4_A1g01108	nospR1	ORTHAg10677	NA	1439	NA	NA	NA	NA	NA	NA
MldSil1|MvSl-1064-A1-R4_A1g01109	nospR1	xxAgMldSil1	NA	150	NA	NA	NA	NA	NA	NA
MldSil1|MvSl-1064-A1-R4_A1g01110	nospR1	xxAgMldSil1	NA	740	NA	NA	NA	NA	NA	NA
MldSil1|MvSl-1064-A1-R4_A1g01111	nospR1	ORTHAg08075	NA	1246	NA	NA	NA	NA	NA	NA
MldSil1|MvSl-1064-A1-R4_A1g01112	nospR1	ORTHAg14932	NA	1388	NA	NA	NA	NA	NA	NA
MldSil1|MvSl-1064-A1-R4_A1g01113	nospR1	ORTHAg35378	NA	1088	NA	NA	NA	NA	NA	NA
MldSil1|MvSl-1064-A1-R4_A1g01114	nospR1	ORTHAg07106	NA	241	NA	NA	NA	NA	NA	NA
MldSil1|MvSl-1064-A1-R4_A1g01115	nospR1	ORTHAg09152	NA	112	NA	NA	NA	NA	NA	NA
MldSil1|MvSl-1064-A1-R4_A1g01116	nospR1	ORTHAg35341	NA	183	NA	NA	NA	NA	NA	NA
MldSil1|MvSl-1064-A1-R4_A1g01117	nospR1	ORTHAg14646	NA	125	NA	NA	NA	NA	NA	NA
MldSil1|MvSl-1064-A1-R4_A1g01118	nospR1	ORTHAg17703	NA	64	NA	NA	NA	NA	NA	NA
MldSil1|MvSl-1064-A1-R4_A1g01119	nospR1	ORTHAg08930	NA	53	NA	NA	NA	NA	NA	NA
MldSil1|MvSl-1064-A1-R4_A1g01120	nospR1	ORTHAg35479	NA	112	NA	NA	NA	NA	NA	NA
MldSil1|MvSl-1064-A1-R4_A1g01121	nospR1	ORTHAg17942	NA	67	NA	NA	NA	NA	NA	NA
MldSil1|MvSl-1064-A1-R4_A1g01122	nospR1	ORTHAg20885	NA	275	NA	NA	NA	NA	NA	NA
MldSil1|MvSl-1064-A1-R4_A1g01123	nospR1	ORTHAg00188	NA	149	NA	NA	NA	NA	NA	NA
MldSil1|MvSl-1064-A1-R4_A1g01124	nospR1	ORTHAg17644	NA	182	NA	NA	NA	NA	NA	NA
MldSil1|MvSl-1064-A1-R4_A1g01125	nospR1	ORTHAg35127	NA	93	NA	NA	NA	NA	NA	NA
MldSil1|MvSl-1064-A1-R4_A1g01126	nospR1	ORTHAg00477	NA	308	NA	NA	NA	NA	NA	NA
MldSil1|MvSl-1064-A1-R4_A1g01127	nospR1	ORTHAg00220	NA	171	NA	NA	NA	NA	NA	NA
MldSil1|MvSl-1064-A1-R4_A1g01128	nospR1	ORTHAg07987	NA	68	NA	NA	NA	NA	NA	NA
MldSil1|MvSl-1064-A1-R4_A1g01129	nospR1	ORTHAg00616	NA	756	NA	NA	NA	NA	NA	NA
MldSil1|MvSl-1064-A1-R4_A1g01130	nospR1	ORTHAg11757	NA	135	NA	NA	NA	NA	NA	NA
MldSil1|MvSl-1064-A1-R4_A1g01131	nospR1	ORTHAg13057	NA	221	NA	NA	NA	NA	NA	NA
MldSil1|MvSl-1064-A1-R4_A1g01132	nospR1	ORTHAg15491	NA	54	NA	NA	NA	NA	NA	NA
MldSil1|MvSl-1064-A1-R4_A1g01133	nospR1	ORTHAg06142	NA	659	NA	NA	NA	NA	NA	NA
MldSil1|MvSl-1064-A1-R4_A1g01134	nospR1	ORTHAg20881	NA	77	NA	NA	NA	NA	NA	NA
MldSil1|MvSl-1064-A1-R4_A1g01135	nospR1	ORTHAg07391	NA	265	NA	NA	NA	NA	NA	NA
MldSil1|MvSl-1064-A1-R4_A1g01136	nospR1	ORTHAg06350	NA	367	NA	NA	NA	NA	NA	NA
MldSil1|MvSl-1064-A1-R4_A1g01137	nospR1	ORTHAg00368	NA	595	NA	NA	NA	NA	NA	NA
MldSil1|MvSl-1064-A1-R4_A1g01138	nospR1	ORTHAg08062	NA	151	NA	NA	NA	NA	NA	NA
MldSil1|MvSl-1064-A1-R4_A1g01139	nospR1	ORTHAg10795	NA	56	NA	NA	NA	NA	NA	NA
MldSil1|MvSl-1064-A1-R4_A1g01140	nospR1	ORTHAg10837	NA	115	NA	NA	NA	NA	NA	NA
MldSil1|MvSl-1064-A1-R4_A1g01141	nospR1	ORTHAg07374	NA	55	NA	NA	NA	NA	NA	NA
MldSil1|MvSl-1064-A1-R4_A1g01142	nospR1	ORTHAg17674	NA	372	NA	NA	NA	NA	NA	NA
MldSil1|MvSl-1064-A1-R4_A1g01143	nospR1	ORTHAg07099	NA	1262	18	NA	NA	NA	NA	NA
MldSil1|MvSl-1064-A1-R4_A1g01144	nospR1	ORTHAg00256	NA	94	NA	NA	NA	NA	NA	NA
MldSil1|MvSl-1064-A1-R4_A1g01145	nospR1	ORTHAg12618	NA	226	NA	NA	NA	NA	NA	NA
MldSil1|MvSl-1064-A1-R4_A1g01146	nospR1	ORTHAg10101	NA	2050	NA	NA	NA	NA	NA	NA
MldSil1|MvSl-1064-A1-R4_A1g01147	nospR1	ORTHAg35621	NA	2051	NA	NA	NA	NA	NA	NA
MldSil1|MvSl-1064-A1-R4_A1g01148	nospR1	ORTHAg00005	NA	66	NA	NA	NA	NA	NA	NA
MldSil1|MvSl-1064-A1-R4_A1g01149	nospR1	ORTHAg35037	NA	156	NA	NA	NA	NA	NA	NA
MldSil1|MvSl-1064-A1-R4_A1g01150	nospR1	xxAgMldSil1	NA	637	NA	NA	NA	NA	NA	NA
MldSil1|MvSl-1064-A1-R4_A1g01151	nospR1	ORTHAg11804	NA	78	NA	NA	NA	NA	NA	NA
MldSil1|MvSl-1064-A1-R4_A1g01152	nospR1	ORTHAg20839	NA	842	NA	NA	NA	NA	NA	NA
MldSil1|MvSl-1064-A1-R4_A1g01153	nospR1	ORTHAg07186	NA	458	NA	NA	NA	NA	NA	NA
MldSil1|MvSl-1064-A1-R4_A1g01154	nospR1	ORTHAg03297	NA	184	NA	NA	NA	NA	NA	NA
MldSil1|MvSl-1064-A1-R4_A1g01155	nospR1	ORTHAg33324	NA	112	NA	NA	NA	NA	NA	NA
MldSil1|MvSl-1064-A1-R4_A1g01156	nospR1	xxAgMldSil1	NA	1403	NA	NA	NA	NA	NA	NA
MldSil1|MvSl-1064-A1-R4_A1g01157	nospR1	ORTHAg35054	NA	68	NA	NA	NA	NA	NA	NA
MldSil1|MvSl-1064-A1-R4_A1g01158	nospR1	ORTHAg35477	NA	201	NA	NA	NA	NA	NA	NA
MldSil1|MvSl-1064-A1-R4_A1g01159	nospR1	ORTHAg02739	NA	424	NA	NA	NA	NA	NA	NA
MldSil1|MvSl-1064-A1-R4_A1g01160	nospR1	ORTHAg04301	contR1	474	NA	0.245636	NO	PF01399.27:PCI	5907	0.64986
MldSil1|MvSl-1064-A1-R4_A1g01161	nospR1	ORTHAg02675	NA	478	NA	NA	NA	NA	NA	NA
MldSil1|MvSl-1064-A1-R4_A1g01162	nospR1	ORTHAg04685	NA	186	NA	NA	NA	NA	NA	NA
MldSil1|MvSl-1064-A1-R4_A1g01163	nospR1	ORTHAg02315	NA	227	NA	NA	NA	NA	NA	NA
MldSil1|MvSl-1064-A1-R4_A1g01164	nospR1	ORTHAg00160	NA	1029	NA	NA	NA	NA	NA	NA
MldSil1|MvSl-1064-A1-R4_A1g01165	nospR1	ORTHAg15271	NA	51	NA	NA	NA	NA	NA	NA
MldSil1|MvSl-1064-A1-R4_A1g01166	nospR1	ORTHAg17636	NA	770	NA	NA	NA	NA	NA	NA
MldSil1|MvSl-1064-A1-R4_A1g01167	nospR1	xxAgMldSil1	NA	786	NA	NA	NA	NA	NA	NA
MldSil1|MvSl-1064-A1-R4_A1g01168	nospR1	ORTHAg35037	NA	156	NA	NA	NA	NA	NA	NA
MldSil1|MvSl-1064-A1-R4_A1g01169	nospR1	ORTHAg35251	NA	300	NA	NA	NA	NA	NA	NA
MldSil1|MvSl-1064-A1-R4_A1g01170	nospR1	ORTHAg09645	NA	50	NA	NA	NA	NA	NA	NA
MldSil1|MvSl-1064-A1-R4_A1g01171	nospR1	ORTHAg09612	NA	65	NA	NA	NA	NA	NA	NA
MldSil1|MvSl-1064-A1-R4_A1g01172	nospR1	ORTHAg11798	NA	410	NA	NA	NA	NA	NA	NA
MldSil1|MvSl-1064-A1-R4_A1g01173	nospR1	ORTHAg02166	NA	517	NA	NA	NA	NA	NA	NA
MldSil1|MvSl-1064-A1-R4_A1g01174	nospR1	ORTHAg00442	NA	406	NA	NA	NA	NA	NA	NA
MldSil1|MvSl-1064-A1-R4_A1g01175	nospR1	ORTHAg08524	NA	53	NA	NA	NA	NA	NA	NA
MldSil1|MvSl-1064-A1-R4_A1g01176	nospR1	ORTHAg00326	NA	1516	NA	NA	NA	NA	NA	NA
MldSil1|MvSl-1064-A1-R4_A1g01177	nospR1	ORTHAg13978	NA	37	NA	NA	NA	NA	NA	NA
MldSil1|MvSl-1064-A1-R4_A1g01178	nospR1	ORTHAg35380	NA	543	NA	NA	NA	NA	NA	NA
MldSil1|MvSl-1064-A1-R4_A1g01179	nospR1	ORTHAg20005	NA	38	NA	NA	NA	NA	NA	NA
MldSil1|MvSl-1064-A1-R4_A1g01180	nospR1	xxAgMldSil1	NA	1257	NA	NA	NA	NA	NA	NA
MldSil1|MvSl-1064-A1-R4_A1g01181	nospR1	xxAgMldSil1	NA	114	NA	NA	NA	NA	NA	NA
MldSil1|MvSl-1064-A1-R4_A1g01182	nospR1	ORTHAg30560	NA	625	NA	NA	NA	NA	NA	NA
MldSil1|MvSl-1064-A1-R4_A1g01183	nospR1	ORTHAg15185	NA	71	NA	NA	NA	NA	NA	NA
MldSil1|MvSl-1064-A1-R4_A1g01184	nospR1	ORTHAg04049	NA	586	NA	NA	NA	NA	NA	NA
MldSil1|MvSl-1064-A1-R4_A1g01185	nospR1	ORTHAg35379	NA	63	NA	NA	NA	NA	NA	NA
MldSil1|MvSl-1064-A1-R4_A1g01186	nospR1	ORTHAg35623	NA	199	NA	NA	NA	NA	NA	NA
MldSil1|MvSl-1064-A1-R4_A1g01187	nospR1	ORTHAg35606	NA	67	NA	NA	NA	NA	NA	NA
MldSil1|MvSl-1064-A1-R4_A1g01188	nospR1	ORTHAg07955	NA	213	NA	NA	NA	NA	NA	NA
MldSil1|MvSl-1064-A1-R4_A1g01189	nospR1	ORTHAg01650	NA	347	NA	NA	NA	NA	NA	NA
MldSil1|MvSl-1064-A1-R4_A1g01190	nospR1	ORTHAg09343	NA	248	NA	NA	NA	NA	NA	NA
MldSil1|MvSl-1064-A1-R4_A1g01191	nospR1	ORTHAg07040	NA	300	NA	NA	NA	NA	NA	NA
MldSil1|MvSl-1064-A1-R4_A1g01192	nospR1	ORTHAg00101	NA	840	NA	NA	NA	NA	NA	NA
MldSil1|MvSl-1064-A1-R4_A1g01193	nospR1	ORTHAg10276	NA	708	NA	NA	NA	NA	NA	NA
MldSil1|MvSl-1064-A1-R4_A1g01194	nospR1	ORTHAg35295	NA	484	NA	NA	NA	NA	NA	NA
MldSil1|MvSl-1064-A1-R4_A1g01195	nospR1	ORTHAg07451	NA	538	NA	NA	NA	NA	NA	NA
MldSil1|MvSl-1064-A1-R4_A1g01196	nospR1	ORTHAg20878	NA	690	NA	NA	NA	NA	NA	NA
MldSil1|MvSl-1064-A1-R4_A1g01197	nospR1	ORTHAg35447	NA	1112	NA	NA	NA	NA	NA	NA
MldSil1|MvSl-1064-A1-R4_A1g01198	nospR1	ORTHAg06908	NA	70	NA	NA	NA	NA	NA	NA
MldSil1|MvSl-1064-A1-R4_A1g01199	nospR1	ORTHAg07609	NA	54	NA	NA	NA	NA	NA	NA
MldSil1|MvSl-1064-A1-R4_A1g01200	nospR1	ORTHAg15480	NA	437	NA	NA	NA	NA	NA	NA
MldSil1|MvSl-1064-A1-R4_A1g01201	nospR1	ORTHAg26099	NA	1400	NA	NA	NA	NA	NA	NA
MldSil1|MvSl-1064-A1-R4_A1g01202	nospR1	ORTHAg31138	NA	375	NA	NA	NA	NA	NA	NA
MldSil1|MvSl-1064-A1-R4_A1g01203	nospR1	ORTHAg35455	NA	1973	NA	NA	NA	NA	NA	NA
MldSil1|MvSl-1064-A1-R4_A1g01204	nospR1	ORTHAg35051	NA	1784	NA	NA	NA	NA	NA	NA
MldSil1|MvSl-1064-A1-R4_A1g01205	nospR1	ORTHAg20901	NA	1013	NA	NA	NA	NA	NA	NA
MldSil1|MvSl-1064-A1-R4_A1g01206	nospR1	ORTHAg09760	NA	107	NA	NA	NA	NA	NA	NA
MldSil1|MvSl-1064-A1-R4_A1g01207	nospR1	ORTHAg35363	NA	118	NA	NA	NA	NA	NA	NA
MldSil1|MvSl-1064-A1-R4_A1g01208	nospR1	ORTHAg35493	NA	57	NA	NA	NA	NA	NA	NA
MldSil1|MvSl-1064-A1-R4_A1g01209	nospR1	ORTHAg00013	NA	114	NA	NA	NA	NA	NA	NA
MldSil1|MvSl-1064-A1-R4_A1g01210	nospR1	xxAgMldSil1	NA	1242	NA	NA	NA	NA	NA	NA
MldSil1|MvSl-1064-A1-R4_A1g01211	nospR1	xxAgMldSil1	NA	73	NA	NA	NA	NA	NA	NA
MldSil1|MvSl-1064-A1-R4_A1g01212	nospR1	ORTHAg00740	NA	922	NA	NA	NA	NA	NA	NA
MldSil1|MvSl-1064-A1-R4_A1g01213	nospR1	ORTHAg35120	NA	1665	NA	NA	NA	NA	NA	NA
MldSil1|MvSl-1064-A1-R4_A1g01214	nospR1	ORTHAg00013	NA	114	NA	NA	NA	NA	NA	NA
MldSil1|MvSl-1064-A1-R4_A1g01215	nospR1	ORTHAg35114	NA	494	NA	NA	NA	NA	NA	NA
MldSil1|MvSl-1064-A1-R4_A1g01216	nospR1	ORTHAg35173	NA	103	30	NA	NA	NA	NA	NA
MldSil1|MvSl-1064-A1-R4_A1g01217	nospR1	ORTHAg35169	NA	121	NA	NA	NA	NA	NA	NA
MldSil1|MvSl-1064-A1-R4_A1g01218	nospR1	xxAgMldSil1	NA	242	NA	NA	NA	NA	NA	NA
MldSil1|MvSl-1064-A1-R4_A1g01219	nospR1	ORTHAg01003	monoR1	1022	23	0.448126	NO	PF10281.9:Ish1	4484	0.941402
MldSil1|MvSl-1064-A1-R4_A1g01220	nospR1	ORTHAg06686	NA	296	NA	NA	NA	NA	NA	NA
MldSil1|MvSl-1064-A1-R4_A1g01221	nospR1	ORTHAg16376	NA	82	NA	NA	NA	NA	NA	NA
MldSil1|MvSl-1064-A1-R4_A1g01222	nospR1	ORTHAg10728	NA	62	NA	NA	NA	NA	NA	NA
MldSil1|MvSl-1064-A1-R4_A1g01223	nospR1	xxAgMldSil1	NA	384	NA	NA	NA	NA	NA	NA
MldSil1|MvSl-1064-A1-R4_A1g01224	nospR1	ORTHAg17498	NA	417	NA	NA	NA	NA	NA	NA
MldSil1|MvSl-1064-A1-R4_A1g01225	nospR1	ORTHAg35087	NA	748	NA	NA	NA	NA	NA	NA
MldSil1|MvSl-1064-A1-R4_A1g01226	nospR1	ORTHAg07884	NA	453	NA	NA	NA	NA	NA	NA
MldSil1|MvSl-1064-A1-R4_A1g01227	nospR1	ORTHAg05298	NA	172	NA	NA	NA	NA	NA	NA
MldSil1|MvSl-1064-A1-R4_A1g01228	nospR1	ORTHAg07041	NA	183	NA	NA	NA	NA	NA	NA
MldSil1|MvSl-1064-A1-R4_A1g01229	nospR1	ORTHAg07041	NA	402	NA	NA	NA	NA	NA	NA
MldSil1|MvSl-1064-A1-R4_A1g01230	nospR1	ORTHAg00103	NA	776	NA	NA	NA	NA	NA	NA
MldSil1|MvSl-1064-A1-R4_A1g01231	nospR1	ORTHAg10269	NA	366	NA	NA	NA	NA	NA	NA
MldSil1|MvSl-1064-A1-R4_A1g01232	nospR1	ORTHAg20860	NA	51	NA	NA	NA	NA	NA	NA
MldSil1|MvSl-1064-A1-R4_A1g01233	nospR1	ORTHAg07588	NA	98	NA	NA	NA	NA	NA	NA
MldSil1|MvSl-1064-A1-R4_A1g01234	nospR1	ORTHAg05201	NA	647	NA	NA	NA	NA	NA	NA
MldSil1|MvSl-1064-A1-R4_A1g01235	nospR1	xxAgMldSil1	NA	332	NA	NA	NA	NA	NA	NA
MldSil1|MvSl-1064-A1-R4_A1g01236	nospR1	ORTHAg12812	NA	775	NA	NA	NA	NA	NA	NA
MldSil1|MvSl-1064-A1-R4_A1g01237	nospR1	ORTHAg06969	NA	673	NA	NA	NA	NA	NA	NA
MldSil1|MvSl-1064-A1-R4_A1g01238	nospR1	ORTHAg20936	NA	91	NA	NA	NA	NA	NA	NA
MldSil1|MvSl-1064-A1-R4_A1g01239	nospR1	xxAgMldSil1	NA	626	NA	NA	NA	NA	NA	NA
MldSil1|MvSl-1064-A1-R4_A1g01240	nospR1	ORTHAg07451	NA	374	22	NA	NA	NA	NA	NA
MldSil1|MvSl-1064-A1-R4_A1g01241	nospR1	ORTHAg10648	NA	345	NA	NA	NA	NA	NA	NA
MldSil1|MvSl-1064-A1-R4_A1g01242	nospR1	ORTHAg00419	NA	1243	NA	NA	NA	NA	NA	NA
MldSil1|MvSl-1064-A1-R4_A1g01243	SPr1	ORTHAg10278	spspR1	292	37	NA	NA	PF00665.26:rve	414	0.806723
MldSil1|MvSl-1064-A1-R4_A1g01244	nospR1	ORTHAg35590	NA	649	NA	NA	NA	NA	NA	NA
MldSil1|MvSl-1064-A1-R4_A1g01245	nospR1	ORTHAg15157	NA	173	NA	NA	NA	NA	NA	NA
MldSil1|MvSl-1064-A1-R4_A1g01246	nospR1	ORTHAg11041	NA	372	NA	NA	NA	NA	NA	NA
MldSil1|MvSl-1064-A1-R4_A1g01247	nospR1	ORTHAg09766	NA	1121	NA	NA	NA	NA	NA	NA
MldSil1|MvSl-1064-A1-R4_A1g01248	nospR1	ORTHAg07601	NA	145	NA	NA	NA	NA	NA	NA
MldSil1|MvSl-1064-A1-R4_A1g01249	nospR1	ORTHAg27716	NA	182	NA	NA	NA	NA	NA	NA
MldSil1|MvSl-1064-A1-R4_A1g01250	nospR1	ORTHAg17947	NA	192	NA	NA	NA	NA	NA	NA
MldSil1|MvSl-1064-A1-R4_A1g01251	nospR1	ORTHAg09692	NA	95	NA	NA	NA	NA	NA	NA
MldSil1|MvSl-1064-A1-R4_A1g01252	nospR1	ORTHAg00450	NA	321	29	NA	NA	NA	NA	NA
MldSil1|MvSl-1064-A1-R4_A1g01253	nospR1	ORTHAg00415	NA	182	NA	NA	NA	NA	NA	NA
MldSil1|MvSl-1064-A1-R4_A1g01254	nospR1	ORTHAg12330	NA	83	NA	NA	NA	NA	NA	NA
MldSil1|MvSl-1064-A1-R4_A1g01255	nospR1	ORTHAg17734	NA	285	NA	NA	NA	NA	NA	NA
MldSil1|MvSl-1064-A1-R4_A1g01256	nospR1	ORTHAg07950	NA	253	NA	NA	NA	NA	NA	NA
MldSil1|MvSl-1064-A1-R4_A1g01257	nospR1	ORTHAg13135	NA	306	NA	NA	NA	NA	NA	NA
MldSil1|MvSl-1064-A1-R4_A1g01258	nospR1	xxAgMldSil1	NA	1194	NA	NA	NA	NA	NA	NA
MldSil1|MvSl-1064-A1-R4_A1g01259	nospR1	ORTHAg17740	NA	80	NA	NA	NA	NA	NA	NA
MldSil1|MvSl-1064-A1-R4_A1g01260	nospR1	ORTHAg09579	NA	396	NA	NA	NA	NA	NA	NA
MldSil1|MvSl-1064-A1-R4_A1g01261	nospR1	ORTHAg04384	NA	2309	NA	NA	NA	NA	NA	NA
MldSil1|MvSl-1064-A1-R4_A1g01262	nospR1	ORTHAg17455	NA	185	NA	NA	NA	NA	NA	NA
MldSil1|MvSl-1064-A1-R4_A1g01263	nospR1	ORTHAg07793	NA	171	NA	NA	NA	NA	NA	NA
MldSil1|MvSl-1064-A1-R4_A1g01264	nospR1	xxAgMldSil1	NA	52	NA	NA	NA	NA	NA	NA
MldSil1|MvSl-1064-A1-R4_A1g01265	nospR1	ORTHAg07096	NA	599	NA	NA	NA	NA	NA	NA
MldSil1|MvSl-1064-A1-R4_A1g01266	nospR1	ORTHAg11647	NA	350	NA	NA	NA	NA	NA	NA
MldSil1|MvSl-1064-A1-R4_A1g01267	nospR1	ORTHAg09936	NA	1079	NA	NA	NA	NA	NA	NA
MldSil1|MvSl-1064-A1-R4_A1g01268	nospR1	ORTHAg08503	NA	433	NA	NA	NA	NA	NA	NA
MldSil1|MvSl-1064-A1-R4_A1g01269	nospR1	ORTHAg19051	NA	327	NA	NA	NA	NA	NA	NA
MldSil1|MvSl-1064-A1-R4_A1g01270	nospR1	ORTHAg06390	NA	165	NA	NA	NA	NA	NA	NA
MldSil1|MvSl-1064-A1-R4_A1g01271	nospR1	ORTHAg02817	NA	130	NA	NA	NA	NA	NA	NA
MldSil1|MvSl-1064-A1-R4_A1g01272	nospR1	ORTHAg01499	contR1	183	NA	0.182732	NO	PF05529.12:Bap31	2992	1.17879
MldSil1|MvSl-1064-A1-R4_A1g01273	nospR1	ORTHAg20921	NA	365	NA	NA	NA	NA	NA	NA
MldSil1|MvSl-1064-A1-R4_A1g01274	nospR1	ORTHAg19740	NA	67	NA	NA	NA	NA	NA	NA
MldSil1|MvSl-1064-A1-R4_A1g01275	nospR1	ORTHAg00176	NA	588	NA	NA	NA	NA	NA	NA
MldSil1|MvSl-1064-A1-R4_A1g01276	nospR1	ORTHAg09470	NA	365	NA	NA	NA	NA	NA	NA
MldSil1|MvSl-1064-A1-R4_A1g01277	nospR1	ORTHAg35274	NA	676	NA	NA	NA	NA	NA	NA
MldSil1|MvSl-1064-A1-R4_A1g01278	nospR1	ORTHAg35260	NA	1267	NA	NA	NA	NA	NA	NA
MldSil1|MvSl-1064-A1-R4_A1g01279	nospR1	ORTHAg08931	NA	542	NA	NA	NA	NA	NA	NA
MldSil1|MvSl-1064-A1-R4_A1g01280	nospR1	ORTHAg12044	NA	99	NA	NA	NA	NA	NA	NA
MldSil1|MvSl-1064-A1-R4_A1g01281	nospR1	ORTHAg12586	NA	59	NA	NA	NA	NA	NA	NA
MldSil1|MvSl-1064-A1-R4_A1g01282	nospR1	ORTHAg15538	NA	224	NA	NA	NA	NA	NA	NA
MldSil1|MvSl-1064-A1-R4_A1g01283	nospR1	ORTHAg35426	NA	1586	NA	NA	NA	NA	NA	NA
MldSil1|MvSl-1064-A1-R4_A1g01284	nospR1	ORTHAg20498	NA	68	NA	NA	NA	NA	NA	NA
MldSil1|MvSl-1064-A1-R4_A1g01285	nospR1	ORTHAg35308	NA	472	NA	NA	NA	NA	NA	NA
MldSil1|MvSl-1064-A1-R4_A1g01286	nospR1	ORTHAg10928	NA	51	NA	NA	NA	NA	NA	NA
MldSil1|MvSl-1064-A1-R4_A1g01287	nospR1	ORTHAg00376	NA	839	NA	NA	NA	NA	NA	NA
MldSil1|MvSl-1064-A1-R4_A1g01288	nospR1	ORTHAg00333	NA	270	NA	NA	NA	NA	NA	NA
MldSil1|MvSl-1064-A1-R4_A1g01289	nospR1	ORTHAg08040	NA	172	NA	NA	NA	NA	NA	NA
MldSil1|MvSl-1064-A1-R4_A1g01290	nospR1	ORTHAg00364	NA	419	NA	NA	NA	NA	NA	NA
MldSil1|MvSl-1064-A1-R4_A1g01291	nospR1	ORTHAg00471	NA	336	26	0.539881	NO	NA	NA	NA
MldSil1|MvSl-1064-A1-R4_A1g01292	nospR1	ORTHAg07240	NA	985	NA	NA	NA	NA	NA	NA
MldSil1|MvSl-1064-A1-R4_A1g01293	nospR1	ORTHAg19699	NA	57	NA	NA	NA	NA	NA	NA
MldSil1|MvSl-1064-A1-R4_A1g01294	nospR1	ORTHAg35116	NA	259	NA	NA	NA	NA	NA	NA
MldSil1|MvSl-1064-A1-R4_A1g01295	nospR1	ORTHAg10329	NA	123	NA	NA	NA	NA	NA	NA
MldSil1|MvSl-1064-A1-R4_A1g01296	nospR1	ORTHAg00117	NA	493	NA	NA	NA	NA	NA	NA
MldSil1|MvSl-1064-A1-R4_A1g01297	nospR1	ORTHAg06385	NA	508	NA	NA	NA	NA	NA	NA
MldSil1|MvSl-1064-A1-R4_A1g01298	nospR1	ORTHAg09091	NA	192	NA	NA	NA	NA	NA	NA
MldSil1|MvSl-1064-A1-R4_A1g01299	nospR1	ORTHAg14616	NA	2798	NA	NA	NA	NA	NA	NA
MldSil1|MvSl-1064-A1-R4_A1g01300	nospR1	ORTHAg35259	NA	184	NA	NA	NA	NA	NA	NA
MldSil1|MvSl-1064-A1-R4_A1g01301	nospR1	ORTHAg17953	NA	63	NA	NA	NA	NA	NA	NA
MldSil1|MvSl-1064-A1-R4_A1g01302	nospR1	ORTHAg07407	NA	795	NA	NA	NA	NA	NA	NA
MldSil1|MvSl-1064-A1-R4_A1g01303	nospR1	ORTHAg35166	NA	1126	NA	NA	NA	NA	NA	NA
MldSil1|MvSl-1064-A1-R4_A1g01304	nospR1	ORTHAg20949	NA	53	NA	NA	NA	NA	NA	NA
MldSil1|MvSl-1064-A1-R4_A1g01305	nospR1	ORTHAg08982	NA	81	NA	NA	NA	NA	NA	NA
MldSil1|MvSl-1064-A1-R4_A1g01306	nospR1	ORTHAg00229	NA	364	NA	NA	NA	NA	NA	NA
MldSil1|MvSl-1064-A1-R4_A1g01307	nospR1	ORTHAg00229	NA	183	NA	NA	NA	NA	NA	NA
MldSil1|MvSl-1064-A1-R4_A1g01308	nospR1	ORTHAg20933	NA	153	NA	NA	NA	NA	NA	NA
MldSil1|MvSl-1064-A1-R4_A1g01309	nospR1	ORTHAg35227	NA	539	NA	NA	NA	NA	NA	NA
MldSil1|MvSl-1064-A1-R4_A1g01310	SPr1	ORTHAg14803	spspR1	757	19	NA	NA	PF00665.26:rve	0	1.06091
MldSil1|MvSl-1064-A1-R4_A1g01311	nospR1	ORTHAg35524	NA	1142	NA	NA	NA	NA	NA	NA
MldSil1|MvSl-1064-A1-R4_A1g01312	nospR1	ORTHAg30847	NA	218	NA	NA	NA	NA	NA	NA
MldSil1|MvSl-1064-A1-R4_A1g01313	nospR1	ORTHAg13492	NA	166	NA	NA	NA	NA	NA	NA
MldSil1|MvSl-1064-A1-R4_A1g01314	nospR1	ORTHAg10712	NA	355	NA	NA	NA	NA	NA	NA
MldSil1|MvSl-1064-A1-R4_A1g01315	nospR1	ORTHAg07023	NA	113	NA	NA	NA	NA	NA	NA
MldSil1|MvSl-1064-A1-R4_A1g01316	nospR1	ORTHAg20343	NA	798	NA	NA	NA	NA	NA	NA
MldSil1|MvSl-1064-A1-R4_A1g01317	nospR1	ORTHAg00949	NA	270	NA	NA	NA	NA	NA	NA
MldSil1|MvSl-1064-A1-R4_A1g01318	nospR1	ORTHAg10866	NA	235	NA	NA	NA	NA	NA	NA
MldSil1|MvSl-1064-A1-R4_A1g01319	nospR1	ORTHAg05613	NA	1376	NA	NA	NA	NA	NA	NA
MldSil1|MvSl-1064-A1-R4_A1g01320	nospR1	ORTHAg12966	NA	1132	NA	NA	NA	NA	NA	NA
MldSil1|MvSl-1064-A1-R4_A1g01321	nospR1	xxAgMldSil1	NA	638	NA	NA	NA	NA	NA	NA
MldSil1|MvSl-1064-A1-R4_A1g01322	nospR1	xxAgMldSil1	NA	920	NA	NA	NA	NA	NA	NA
MldSil1|MvSl-1064-A1-R4_A1g01323	nospR1	ORTHAg00013	NA	114	NA	NA	NA	NA	NA	NA
MldSil1|MvSl-1064-A1-R4_A1g01324	nospR1	ORTHAg35441	NA	1176	NA	NA	NA	NA	NA	NA
MldSil1|MvSl-1064-A1-R4_A1g01325	nospR1	ORTHAg07961	NA	163	NA	NA	NA	NA	NA	NA
MldSil1|MvSl-1064-A1-R4_A1g01326	nospR1	ORTHAg20842	NA	50	NA	NA	NA	NA	NA	NA
MldSil1|MvSl-1064-A1-R4_A1g01327	nospR1	ORTHAg00146	NA	1466	NA	NA	NA	NA	NA	NA
MldSil1|MvSl-1064-A1-R4_A1g01328	nospR1	ORTHAg12632	NA	142	NA	NA	NA	NA	NA	NA
MldSil1|MvSl-1064-A1-R4_A1g01329	nospR1	ORTHAg07010	NA	219	NA	NA	NA	NA	NA	NA
MldSil1|MvSl-1064-A1-R4_A1g01330	nospR1	ORTHAg35042	NA	52	NA	NA	NA	NA	NA	NA
MldSil1|MvSl-1064-A1-R4_A1g01331	nospR1	ORTHAg10790	NA	213	NA	NA	NA	NA	NA	NA
MldSil1|MvSl-1064-A1-R4_A1g01332	nospR1	ORTHAg35458	NA	869	NA	NA	NA	NA	NA	NA
MldSil1|MvSl-1064-A1-R4_A1g01333	nospR1	ORTHAg12628	NA	110	NA	NA	NA	NA	NA	NA
MldSil1|MvSl-1064-A1-R4_A1g01334	nospR1	ORTHAg20617	NA	248	NA	NA	NA	NA	NA	NA
MldSil1|MvSl-1064-A1-R4_A1g01335	nospR1	ORTHAg20864	NA	1857	NA	NA	NA	NA	NA	NA
MldSil1|MvSl-1064-A1-R4_A1g01336	nospR1	ORTHAg08331	NA	1403	NA	NA	NA	NA	NA	NA
MldSil1|MvSl-1064-A1-R4_A1g01337	nospR1	ORTHAg00152	NA	83	NA	NA	NA	NA	NA	NA
MldSil1|MvSl-1064-A1-R4_A1g01338	nospR1	ORTHAg20844	NA	146	NA	NA	NA	NA	NA	NA
MldSil1|MvSl-1064-A1-R4_A1g01339	nospR1	ORTHAg00395	NA	50	NA	NA	NA	NA	NA	NA
MldSil1|MvSl-1064-A1-R4_A1g01340	nospR1	ORTHAg35222	NA	1277	NA	NA	NA	NA	NA	NA
MldSil1|MvSl-1064-A1-R4_A1g01341	nospR1	ORTHAg07675	NA	196	NA	NA	NA	NA	NA	NA
MldSil1|MvSl-1064-A1-R4_A1g01342	nospR1	ORTHAg00539	NA	295	NA	NA	NA	NA	NA	NA
MldSil1|MvSl-1064-A1-R4_A1g01343	nospR1	ORTHAg35520	NA	653	NA	NA	NA	NA	NA	NA
MldSil1|MvSl-1064-A1-R4_A1g01344	nospR1	ORTHAg07743	NA	341	NA	NA	NA	NA	NA	NA
MldSil1|MvSl-1064-A1-R4_A1g01345	nospR1	ORTHAg20914	NA	90	NA	NA	NA	NA	NA	NA
MldSil1|MvSl-1064-A1-R4_A1g01346	nospR1	ORTHAg02401	NA	242	NA	NA	NA	NA	NA	NA
MldSil1|MvSl-1064-A1-R4_A1g01347	nospR1	ORTHAg01866	NA	2125	NA	NA	NA	NA	NA	NA
MldSil1|MvSl-1064-A1-R4_A1g01348	nospR1	ORTHAg06591	NA	791	NA	NA	NA	NA	NA	NA
MldSil1|MvSl-1064-A1-R4_A1g01349	nospR1	ORTHAg00063	NA	54	NA	NA	NA	NA	NA	NA
MldSil1|MvSl-1064-A1-R4_A1g01350	nospR1	ORTHAg05195	NA	629	NA	NA	NA	NA	NA	NA
MldSil1|MvSl-1064-A1-R4_A1g01351	nospR1	ORTHAg00730	NA	279	NA	NA	NA	NA	NA	NA
MldSil1|MvSl-1064-A1-R4_A1g01352	nospR1	ORTHAg08298	NA	135	NA	NA	NA	NA	NA	NA
MldSil1|MvSl-1064-A1-R4_A1g01353	nospR1	ORTHAg09842	NA	799	NA	NA	NA	NA	NA	NA
MldSil1|MvSl-1064-A1-R4_A1g01354	nospR1	ORTHAg11537	NA	1235	NA	NA	NA	NA	NA	NA
MldSil1|MvSl-1064-A1-R4_A1g01355	nospR1	ORTHAg35357	NA	1070	NA	NA	NA	NA	NA	NA
MldSil1|MvSl-1064-A1-R4_A1g01356	nospR1	ORTHAg17976	NA	54	NA	NA	NA	NA	NA	NA
MldSil1|MvSl-1064-A1-R4_A1g01357	nospR1	ORTHAg00041	NA	449	NA	NA	NA	NA	NA	NA
MldSil1|MvSl-1064-A1-R4_A1g01358	nospR1	ORTHAg08047	NA	154	NA	NA	NA	NA	NA	NA
MldSil1|MvSl-1064-A1-R4_A1g01359	nospR1	ORTHAg00202	NA	455	NA	NA	NA	NA	NA	NA
MldSil1|MvSl-1064-A1-R4_A1g01360	nospR1	ORTHAg06818	NA	51	NA	NA	NA	NA	NA	NA
MldSil1|MvSl-1064-A1-R4_A1g01361	nospR1	ORTHAg00083	NA	408	NA	NA	NA	NA	NA	NA
MldSil1|MvSl-1064-A1-R4_A1g01362	nospR1	ORTHAg11014	NA	78	NA	NA	NA	NA	NA	NA
MldSil1|MvSl-1064-A1-R4_A1g01363	nospR1	ORTHAg11494	NA	234	NA	NA	NA	NA	NA	NA
MldSil1|MvSl-1064-A1-R4_A1g01364	nospR1	ORTHAg00052	NA	1434	NA	NA	NA	NA	NA	NA
MldSil1|MvSl-1064-A1-R4_A1g01365	nospR1	ORTHAg00284	NA	396	NA	NA	NA	NA	NA	NA
MldSil1|MvSl-1064-A1-R4_A1g01366	nospR1	ORTHAg00945	NA	758	NA	NA	NA	NA	NA	NA
MldSil1|MvSl-1064-A1-R4_A1g01367	nospR1	ORTHAg00407	NA	542	NA	NA	NA	NA	NA	NA
MldSil1|MvSl-1064-A1-R4_A1g01368	nospR1	ORTHAg01541	NA	1872	NA	NA	NA	NA	NA	NA
MldSil1|MvSl-1064-A1-R4_A1g01369	nospR1	ORTHAg02940	NA	631	18	NA	NA	NA	NA	NA
MldSil1|MvSl-1064-A1-R4_A1g01370	nospR1	ORTHAg07048	NA	708	NA	NA	NA	NA	NA	NA
MldSil1|MvSl-1064-A1-R4_A1g01371	nospR1	ORTHAg07127	NA	1011	NA	NA	NA	NA	NA	NA
MldSil1|MvSl-1064-A1-R4_A1g01372	nospR1	ORTHAg20248	NA	269	NA	NA	NA	NA	NA	NA
MldSil1|MvSl-1064-A1-R4_A1g01373	nospR1	ORTHAg06902	NA	1386	NA	NA	NA	NA	NA	NA
MldSil1|MvSl-1064-A1-R4_A1g01374	nospR1	ORTHAg00012	NA	1540	NA	NA	NA	NA	NA	NA
MldSil1|MvSl-1064-A1-R4_A1g01375	nospR1	ORTHAg00116	NA	390	NA	NA	NA	NA	NA	NA
MldSil1|MvSl-1064-A1-R4_A1g01376	nospR1	ORTHAg06660	NA	840	NA	NA	NA	NA	NA	NA
MldSil1|MvSl-1064-A1-R4_A1g01377	nospR1	ORTHAg19747	NA	204	NA	NA	NA	NA	NA	NA
MldSil1|MvSl-1064-A1-R4_A1g01378	nospR1	ORTHAg00389	NA	156	NA	NA	NA	NA	NA	NA
MldSil1|MvSl-1064-A1-R4_A1g01379	nospR1	ORTHAg09477	NA	1545	NA	NA	NA	NA	NA	NA
MldSil1|MvSl-1064-A1-R4_A1g01380	nospR1	ORTHAg00048	NA	56	19	NA	NA	NA	NA	NA
MldSil1|MvSl-1064-A1-R4_A1g01381	nospR1	ORTHAg35443	NA	869	NA	NA	NA	NA	NA	NA
MldSil1|MvSl-1064-A1-R4_A1g01382	nospR1	ORTHAg07543	NA	718	NA	NA	NA	NA	NA	NA
MldSil1|MvSl-1064-A1-R4_A1g01383	nospR1	ORTHAg08817	NA	678	NA	NA	NA	NA	NA	NA
MldSil1|MvSl-1064-A1-R4_A1g01384	nospR1	ORTHAg03763	NA	1008	NA	NA	NA	NA	NA	NA
MldSil1|MvSl-1064-A1-R4_A1g01385	nospR1	ORTHAg02415	NA	517	NA	NA	NA	NA	NA	NA
MldSil1|MvSl-1064-A1-R4_A1g01386	nospR1	ORTHAg35181	NA	59	NA	NA	NA	NA	NA	NA
MldSil1|MvSl-1064-A1-R4_A1g01387	nospR1	ORTHAg00307	NA	1633	NA	NA	NA	NA	NA	NA
MldSil1|MvSl-1064-A1-R4_A1g01388	nospR1	ORTHAg04059	NA	748	NA	NA	NA	NA	NA	NA
MldSil1|MvSl-1064-A1-R4_A1g01389	nospR1	ORTHAg06094	NA	97	NA	NA	NA	NA	NA	NA
MldSil1|MvSl-1064-A1-R4_A1g01390	nospR1	ORTHAg17649	NA	161	NA	NA	NA	NA	NA	NA
MldSil1|MvSl-1064-A1-R4_A1g01391	nospR1	ORTHAg09508	NA	242	NA	NA	NA	NA	NA	NA
MldSil1|MvSl-1064-A1-R4_A1g01392	nospR1	ORTHAg01316	NA	1213	NA	NA	NA	NA	NA	NA
MldSil1|MvSl-1064-A1-R4_A1g01393	nospR1	ORTHAg06144	contR1	401	NA	0.777941	NO	noPfam	784	0.660081
MldSil1|MvSl-1064-A1-R4_A1g01394	nospR1	xxAgMldSil1	NA	1177	NA	NA	NA	NA	NA	NA
MldSil1|MvSl-1064-A1-R4_A1g01395	nospR1	ORTHAg11487	NA	51	NA	NA	NA	NA	NA	NA
MldSil1|MvSl-1064-A1-R4_A1g01396	nospR1	ORTHAg35644	NA	591	NA	NA	NA	NA	NA	NA
MldSil1|MvSl-1064-A1-R4_A1g01397	nospR1	ORTHAg10039	NA	48	NA	NA	NA	NA	NA	NA
MldSil1|MvSl-1064-A1-R4_A1g01398	nospR1	ORTHAg11023	NA	163	NA	NA	NA	NA	NA	NA
MldSil1|MvSl-1064-A1-R4_A1g01399	nospR1	xxAgMldSil1	NA	1504	NA	NA	NA	NA	NA	NA
MldSil1|MvSl-1064-A1-R4_A1g01400	nospR1	ORTHAg13121	NA	201	NA	NA	NA	NA	NA	NA
MldSil1|MvSl-1064-A1-R4_A1g01401	nospR1	ORTHAg10075	NA	383	NA	NA	NA	NA	NA	NA
MldSil1|MvSl-1064-A1-R4_A1g01402	nospR1	ORTHAg35288	NA	135	NA	NA	NA	NA	NA	NA
MldSil1|MvSl-1064-A1-R4_A1g01403	nospR1	ORTHAg35080	NA	428	NA	NA	NA	NA	NA	NA
MldSil1|MvSl-1064-A1-R4_A1g01404	nospR1	ORTHAg06869	NA	368	NA	NA	NA	NA	NA	NA
MldSil1|MvSl-1064-A1-R4_A1g01405	nospR1	ORTHAg06677	NA	344	NA	NA	NA	NA	NA	NA
MldSil1|MvSl-1064-A1-R4_A1g01406	nospR1	ORTHAg02234	NA	1224	NA	NA	NA	NA	NA	NA
MldSil1|MvSl-1064-A1-R4_A1g01407	nospR1	ORTHAg05577	NA	490	NA	NA	NA	NA	NA	NA
MldSil1|MvSl-1064-A1-R4_A1g01408	nospR1	ORTHAg10034	NA	109	NA	NA	NA	NA	NA	NA
MldSil1|MvSl-1064-A1-R4_A1g01409	nospR1	ORTHAg20913	NA	1126	NA	NA	NA	NA	NA	NA
MldSil1|MvSl-1064-A1-R4_A1g01410	nospR1	ORTHAg07673	NA	269	NA	NA	NA	NA	NA	NA
MldSil1|MvSl-1064-A1-R4_A1g01411	nospR1	ORTHAg17649	NA	161	NA	NA	NA	NA	NA	NA
MldSil1|MvSl-1064-A1-R4_A1g01412	nospR1	ORTHAg15483	NA	300	NA	NA	NA	NA	NA	NA
MldSil1|MvSl-1064-A1-R4_A1g01413	nospR1	ORTHAg10459	NA	75	NA	NA	NA	NA	NA	NA
MldSil1|MvSl-1064-A1-R4_A1g01414	nospR1	xxAgMldSil1	NA	60	NA	NA	NA	NA	NA	NA
MldSil1|MvSl-1064-A1-R4_A1g01415	nospR1	ORTHAg03590	NA	364	NA	NA	NA	NA	NA	NA
MldSil1|MvSl-1064-A1-R4_A1g01416	nospR1	ORTHAg33609	NA	553	NA	NA	NA	NA	NA	NA
MldSil1|MvSl-1064-A1-R4_A1g01417	nospR1	ORTHAg10288	NA	116	NA	NA	NA	NA	NA	NA
MldSil1|MvSl-1064-A1-R4_A1g01418	nospR1	ORTHAg20934	NA	904	NA	NA	NA	NA	NA	NA
MldSil1|MvSl-1064-A1-R4_A1g01419	nospR1	ORTHAg10584	NA	58	NA	NA	NA	NA	NA	NA
MldSil1|MvSl-1064-A1-R4_A1g01420	nospR1	ORTHAg15508	NA	94	NA	NA	NA	NA	NA	NA
MldSil1|MvSl-1064-A1-R4_A1g01421	nospR1	xxAgMldSil1	NA	332	NA	NA	NA	NA	NA	NA
MldSil1|MvSl-1064-A1-R4_A1g01422	nospR1	ORTHAg35287	NA	428	NA	NA	NA	NA	NA	NA
MldSil1|MvSl-1064-A1-R4_A1g01423	nospR1	ORTHAg35397	NA	258	NA	NA	NA	NA	NA	NA
MldSil1|MvSl-1064-A1-R4_A1g01424	nospR1	ORTHAg09136	NA	622	NA	NA	NA	NA	NA	NA
MldSil1|MvSl-1064-A1-R4_A1g01425	nospR1	ORTHAg35303	NA	87	NA	NA	NA	NA	NA	NA
MldSil1|MvSl-1064-A1-R4_A1g01426	nospR1	ORTHAg35112	NA	192	NA	NA	NA	NA	NA	NA
MldSil1|MvSl-1064-A1-R4_A1g01427	nospR1	ORTHAg08552	NA	55	NA	NA	NA	NA	NA	NA
MldSil1|MvSl-1064-A1-R4_A1g01428	nospR1	ORTHAg01048	NA	60	NA	NA	NA	NA	NA	NA
MldSil1|MvSl-1064-A1-R4_A1g01429	nospR1	ORTHAg08212	NA	273	NA	NA	NA	NA	NA	NA
MldSil1|MvSl-1064-A1-R4_A1g01430	nospR1	ORTHAg09436	NA	379	NA	NA	NA	NA	NA	NA
MldSil1|MvSl-1064-A1-R4_A1g01431	nospR1	ORTHAg05023	NA	1705	NA	NA	NA	NA	NA	NA
MldSil1|MvSl-1064-A1-R4_A1g01432	nospR1	ORTHAg04686	NA	167	NA	NA	NA	NA	NA	NA
MldSil1|MvSl-1064-A1-R4_A1g01433	nospR1	ORTHAg19148	NA	174	NA	NA	NA	NA	NA	NA
MldSil1|MvSl-1064-A1-R4_A1g01434	nospR1	ORTHAg17664	NA	164	NA	NA	NA	NA	NA	NA
MldSil1|MvSl-1064-A1-R4_A1g01435	nospR1	ORTHAg08787	NA	86	NA	NA	NA	NA	NA	NA
MldSil1|MvSl-1064-A1-R4_A1g01436	nospR1	ORTHAg08886	NA	219	NA	NA	NA	NA	NA	NA
MldSil1|MvSl-1064-A1-R4_A1g01437	nospR1	ORTHAg00048	NA	43	NA	NA	NA	NA	NA	NA
MldSil1|MvSl-1064-A1-R4_A1g01438	nospR1	ORTHAg35440	NA	872	NA	NA	NA	NA	NA	NA
MldSil1|MvSl-1064-A1-R4_A1g01439	nospR1	ORTHAg15540	NA	2038	NA	NA	NA	NA	NA	NA
MldSil1|MvSl-1064-A1-R4_A1g01440	nospR1	ORTHAg03082	NA	739	NA	NA	NA	NA	NA	NA
MldSil1|MvSl-1064-A1-R4_A1g01441	nospR1	ORTHAg05958	NA	560	NA	NA	NA	NA	NA	NA
MldSil1|MvSl-1064-A1-R4_A1g01442	nospR1	ORTHAg07906	NA	93	NA	NA	NA	NA	NA	NA
MldSil1|MvSl-1064-A1-R4_A1g01443	nospR1	ORTHAg07813	NA	57	NA	NA	NA	NA	NA	NA
MldSil1|MvSl-1064-A1-R4_A1g01444	nospR1	ORTHAg03739	NA	512	NA	NA	NA	NA	NA	NA
MldSil1|MvSl-1064-A1-R4_A1g01445	nospR1	ORTHAg02658	NA	893	NA	NA	NA	NA	NA	NA
MldSil1|MvSl-1064-A1-R4_A1g01446	nospR1	ORTHAg08661	NA	79	NA	NA	NA	NA	NA	NA
MldSil1|MvSl-1064-A1-R4_A1g01447	nospR1	ORTHAg00855	NA	1001	NA	NA	NA	NA	NA	NA
MldSil1|MvSl-1064-A1-R4_A1g01448	nospR1	ORTHAg12227	NA	392	NA	NA	NA	NA	NA	NA
MldSil1|MvSl-1064-A1-R4_A1g01449	nospR1	xxAgMldSil1	NA	99	NA	NA	NA	NA	NA	NA
MldSil1|MvSl-1064-A1-R4_A1g01450	nospR1	ORTHAg00521	NA	794	NA	NA	NA	NA	NA	NA
MldSil1|MvSl-1064-A1-R4_A1g01451	nospR1	ORTHAg05257	NA	418	NA	NA	NA	NA	NA	NA
MldSil1|MvSl-1064-A1-R4_A1g01452	nospR1	ORTHAg08720	NA	81	NA	NA	NA	NA	NA	NA
MldSil1|MvSl-1064-A1-R4_A1g01453	nospR1	ORTHAg05861	NA	492	NA	NA	NA	NA	NA	NA
MldSil1|MvSl-1064-A1-R4_A1g01454	nospR1	ORTHAg07833	NA	117	NA	NA	NA	NA	NA	NA
MldSil1|MvSl-1064-A1-R4_A1g01455	SPr1	ORTHAg07834	mxspR1	139	19	NA	NA	noPfam	11288	1.27448
MldSil1|MvSl-1064-A1-R4_A1g01456	nospR1	ORTHAg06642	NA	152	NA	NA	NA	NA	NA	NA
MldSil1|MvSl-1064-A1-R4_A1g01457	nospR1	ORTHAg06646	NA	172	NA	NA	NA	NA	NA	NA
MldSil1|MvSl-1064-A1-R4_A1g01458	nospR1	ORTHAg00642	NA	779	NA	NA	NA	NA	NA	NA
MldSil1|MvSl-1064-A1-R4_A1g01459	nospR1	ORTHAg07569	NA	95	NA	NA	NA	NA	NA	NA
MldSil1|MvSl-1064-A1-R4_A1g01460	nospR1	ORTHAg03228	NA	358	NA	NA	NA	NA	NA	NA
MldSil1|MvSl-1064-A1-R4_A1g01461	nospR1	ORTHAg03008	NA	355	NA	NA	NA	NA	NA	NA
MldSil1|MvSl-1064-A1-R4_A1g01462	nospR1	ORTHAg03088	contR1	396	NA	0.284738	NO	PF13519.6:VWA_2	25002	0.864111
MldSil1|MvSl-1064-A1-R4_A1g01463	SPr1	ORTHAg08096	spnvR1	63	20	NA	NA	noPfam	28357	1.21008
MldSil1|MvSl-1064-A1-R4_A1g01464	SPr1	ORTHAg08595	spnvR1	173	25	NA	NA	PF06467.14:zf-FCS	29821	0.668076
MldSil1|MvSl-1064-A1-R4_A1g01465	SPr1	ORTHAg07419	spnvR1	155	22	NA	NA	noPfam	32504	0.650618
MldSil1|MvSl-1064-A1-R4_A1g01466	nospR1	ORTHAg02974	NA	975	NA	NA	NA	NA	NA	NA
MldSil1|MvSl-1064-A1-R4_A1g01467	nospR1	ORTHAg07238	NA	400	NA	NA	NA	NA	NA	NA
MldSil1|MvSl-1064-A1-R4_A1g01468	nospR1	ORTHAg07146	NA	579	NA	NA	NA	NA	NA	NA
MldSil1|MvSl-1064-A1-R4_A1g01469	nospR1	ORTHAg17859	NA	41	NA	NA	NA	NA	NA	NA
MldSil1|MvSl-1064-A1-R4_A1g01470	nospR1	ORTHAg01263	NA	711	NA	NA	NA	NA	NA	NA
MldSil1|MvSl-1064-A1-R4_A1g01471	nospR1	ORTHAg00663	NA	526	NA	NA	NA	NA	NA	NA
MldSil1|MvSl-1064-A1-R4_A1g01472	nospR1	ORTHAg01099	NA	348	NA	NA	NA	NA	NA	NA
MldSil1|MvSl-1064-A1-R4_A1g01473	nospR1	ORTHAg00337	NA	272	NA	NA	NA	NA	NA	NA
MldSil1|MvSl-1064-A1-R4_A1g01474	nospR1	ORTHAg00033	mxspR1	120	NA	NA	NA	noPfam	8638	1.32203
MldSil1|MvSl-1064-A1-R4_A1g01475	nospR1	ORTHAg17868	NA	64	NA	NA	NA	NA	NA	NA
MldSil1|MvSl-1064-A1-R4_A1g01476	nospR1	ORTHAg06924	NA	671	NA	NA	NA	NA	NA	NA
MldSil1|MvSl-1064-A1-R4_A1g01477	nospR1	ORTHAg03797	NA	761	NA	NA	NA	NA	NA	NA
MldSil1|MvSl-1064-A1-R4_A1g01478	SPr1	ORTHAg00033	mxspR1	135	26	NA	NA	noPfam	0	0.83277
MldSil1|MvSl-1064-A1-R4_A1g01479	nospR1	ORTHAg11329	NA	84	NA	NA	NA	NA	NA	NA
MldSil1|MvSl-1064-A1-R4_A1g01480	nospR1	ORTHAg09046	NA	103	NA	NA	NA	NA	NA	NA
MldSil1|MvSl-1064-A1-R4_A1g01481	nospR1	ORTHAg35504	NA	490	NA	NA	NA	NA	NA	NA
MldSil1|MvSl-1064-A1-R4_A1g01482	nospR1	ORTHAg35167	NA	226	NA	NA	NA	NA	NA	NA
MldSil1|MvSl-1064-A1-R4_A1g01483	nospR1	ORTHAg08625	NA	108	NA	NA	NA	NA	NA	NA
MldSil1|MvSl-1064-A1-R4_A1g01484	nospR1	ORTHAg00033	mxspR1	216	22	NA	NA	noPfam	0	0.475754
MldSil1|MvSl-1064-A1-R4_A1g01485	SPr1	ORTHAg00909	monoR1	552	22	0.267862	NO	PF00226.31:DnaJ	235	0.940148
MldSil1|MvSl-1064-A1-R4_A1g01486	nospR1	ORTHAg02218	NA	902	NA	NA	NA	NA	NA	NA
MldSil1|MvSl-1064-A1-R4_A1g01487	nospR1	ORTHAg01656	NA	753	NA	NA	NA	NA	NA	NA
MldSil1|MvSl-1064-A1-R4_A1g01488	nospR1	ORTHAg00570	NA	1258	NA	NA	NA	NA	NA	NA
MldSil1|MvSl-1064-A1-R4_A1g01489	nospR1	ORTHAg01828	NA	134	NA	NA	NA	NA	NA	NA
MldSil1|MvSl-1064-A1-R4_A1g01490	SPr1	ORTHAg07769	spnvR1	100	21	NA	NA	noPfam	15756	0.870348
MldSil1|MvSl-1064-A1-R4_A1g01491	SPr1	ORTHAg08071	spnvR1	107	23	NA	NA	noPfam	18557	0.3478
MldSil1|MvSl-1064-A1-R4_A1g01492	SPr1	ORTHAg07190	coreR1	125	20	1.21928	NO	noPfam	21199	0.885714
MldSil1|MvSl-1064-A1-R4_A1g01493	nospR1	ORTHAg00230	NA	553	NA	NA	NA	NA	NA	NA
MldSil1|MvSl-1064-A1-R4_A1g01494	nospR1	ORTHAg00086	NA	908	NA	NA	NA	NA	NA	NA
MldSil1|MvSl-1064-A1-R4_A1g01495	nospR1	ORTHAg09342	NA	359	NA	NA	NA	NA	NA	NA
MldSil1|MvSl-1064-A1-R4_A1g01496	SPr1	ORTHAg13777	spnvR1	74	19	NA	NA	noPfam	24270	0.472222
MldSil1|MvSl-1064-A1-R4_A1g01497	nospR1	ORTHAg04128	NA	230	NA	NA	NA	NA	NA	NA
MldSil1|MvSl-1064-A1-R4_A1g01498	nospR1	ORTHAg02340	NA	251	NA	NA	NA	NA	NA	NA
MldSil1|MvSl-1064-A1-R4_A1g01499	nospR1	ORTHAg00281	NA	773	NA	NA	NA	NA	NA	NA
MldSil1|MvSl-1064-A1-R4_A1g01500	nospR1	ORTHAg03367	NA	1042	NA	NA	NA	NA	NA	NA
MldSil1|MvSl-1064-A1-R4_A1g01501	nospR1	ORTHAg04818	NA	354	NA	NA	NA	NA	NA	NA
MldSil1|MvSl-1064-A1-R4_A1g01502	nospR1	ORTHAg06669	NA	1637	NA	NA	NA	NA	NA	NA
MldSil1|MvSl-1064-A1-R4_A1g01503	nospR1	ORTHAg01031	NA	434	NA	NA	NA	NA	NA	NA
MldSil1|MvSl-1064-A1-R4_A1g01504	nospR1	ORTHAg17661	NA	57	NA	NA	NA	NA	NA	NA
MldSil1|MvSl-1064-A1-R4_A1g01505	nospR1	ORTHAg12530	NA	281	NA	NA	NA	NA	NA	NA
MldSil1|MvSl-1064-A1-R4_A1g01506	SPr1	ORTHAg07359	coreR1	66	21	1.23676	NO	noPfam	4855	0.470085
MldSil1|MvSl-1064-A1-R4_A1g01507	nospR1	ORTHAg08225	NA	86	NA	NA	NA	NA	NA	NA
MldSil1|MvSl-1064-A1-R4_A1g01508	nospR1	ORTHAg04474	NA	379	NA	NA	NA	NA	NA	NA
MldSil1|MvSl-1064-A1-R4_A1g01509	nospR1	ORTHAg04928	NA	905	NA	NA	NA	NA	NA	NA
MldSil1|MvSl-1064-A1-R4_A1g01510	nospR1	ORTHAg06821	NA	495	NA	NA	NA	NA	NA	NA
MldSil1|MvSl-1064-A1-R4_A1g01511	nospR1	ORTHAg00030	NA	1374	NA	NA	NA	NA	NA	NA
MldSil1|MvSl-1064-A1-R4_A1g01512	nospR1	ORTHAg17491	NA	1006	NA	NA	NA	NA	NA	NA
MldSil1|MvSl-1064-A1-R4_A1g01513	nospR1	ORTHAg06582	NA	55	NA	NA	NA	NA	NA	NA
MldSil1|MvSl-1064-A1-R4_A1g01514	nospR1	ORTHAg11799	NA	1292	NA	NA	NA	NA	NA	NA
MldSil1|MvSl-1064-A1-R4_A1g01515	nospR1	ORTHAg01055	NA	69	NA	NA	NA	NA	NA	NA
MldSil1|MvSl-1064-A1-R4_A1g01516	SPr1	ORTHAg08451	spnvR1	142	25	NA	NA	noPfam	2190	0.670904
MldSil1|MvSl-1064-A1-R4_A1g01517	nospR1	ORTHAg00255	NA	376	NA	NA	NA	NA	NA	NA
MldSil1|MvSl-1064-A1-R4_C24g01518	nospR1	xxAgMldSil1	NA	118	NA	NA	NA	NA	NA	NA
MldSil1|MvSl-1064-A1-R4_C24g01519	nospR1	ORTHAg35063	NA	554	NA	NA	NA	NA	NA	NA
MldSil1|MvSl-1064-A1-R4_C24g01520	nospR1	xxAgMldSil1	NA	671	NA	NA	NA	NA	NA	NA
MldSil1|MvSl-1064-A1-R4_C24g01521	nospR1	ORTHAg20883	NA	64	NA	NA	NA	NA	NA	NA
MldSil1|MvSl-1064-A1-R4_C24g01522	nospR1	xxAgMldSil1	NA	538	NA	NA	NA	NA	NA	NA
MldSil1|MvSl-1064-A1-R4_C24g01523	nospR1	ORTHAg35359	NA	1438	NA	NA	NA	NA	NA	NA
MldSil1|MvSl-1064-A1-R4_C24g01524	nospR1	ORTHAg20827	NA	701	NA	NA	NA	NA	NA	NA
MldSil1|MvSl-1064-A1-R4_C24g01525	nospR1	ORTHAg35074	NA	770	NA	NA	NA	NA	NA	NA
MldSil1|MvSl-1064-A1-R4_C24g01526	nospR1	ORTHAg00012	NA	1472	NA	NA	NA	NA	NA	NA
MldSil1|MvSl-1064-A1-R4_C24g01527	nospR1	ORTHAg15530	NA	1984	NA	NA	NA	NA	NA	NA
MldSil1|MvSl-1064-A1-R4_C24g01528	nospR1	ORTHAg15496	NA	505	NA	NA	NA	NA	NA	NA
MldSil1|MvSl-1064-A1-R4_C24g01529	nospR1	ORTHAg13837	NA	554	NA	NA	NA	NA	NA	NA
MldSil1|MvSl-1064-A1-R4_C24g01530	nospR1	ORTHAg20866	NA	1536	NA	NA	NA	NA	NA	NA
MldSil1|MvSl-1064-A1-R4_C24g01531	nospR1	ORTHAg35330	NA	529	NA	NA	NA	NA	NA	NA
MldSil1|MvSl-1064-A1-R4_C24g01532	nospR1	ORTHAg17647	NA	355	NA	NA	NA	NA	NA	NA
MldSil1|MvSl-1064-A1-R4_C24g01533	nospR1	ORTHAg12601	NA	1057	NA	NA	NA	NA	NA	NA
MldSil1|MvSl-1064-A1-R4_C24g01534	nospR1	ORTHAg35391	NA	136	NA	NA	NA	NA	NA	NA
MldSil1|MvSl-1064-A1-R4_C24g01535	nospR1	xxAgMldSil1	NA	728	NA	NA	NA	NA	NA	NA
MldSil1|MvSl-1064-A1-R4_C26g01536	nospR1	ORTHAg00000	NA	126	NA	NA	NA	NA	NA	NA
MldSil1|MvSl-1064-A1-R4_C26g01537	nospR1	ORTHAg00001	NA	67	NA	NA	NA	NA	NA	NA
MldSil1|MvSl-1064-A1-R4_C26g01538	nospR1	ORTHAg00000	NA	126	NA	NA	NA	NA	NA	NA
MldSil1|MvSl-1064-A1-R4_C26g01539	nospR1	ORTHAg00001	NA	67	NA	NA	NA	NA	NA	NA
MldSil1|MvSl-1064-A1-R4_C26g01540	nospR1	ORTHAg00097	NA	479	NA	NA	NA	NA	NA	NA
MldSil1|MvSl-1064-A1-R4_C26g01541	nospR1	ORTHAg00165	NA	1058	NA	NA	NA	NA	NA	NA
MldSil1|MvSl-1064-A1-R4_C26g01542	nospR1	ORTHAg00173	NA	308	NA	NA	NA	NA	NA	NA
MldSil1|MvSl-1064-A1-R4_C26g01543	nospR1	ORTHAg07626	NA	61	NA	NA	NA	NA	NA	NA
MldSil1|MvSl-1064-A1-R4_C26g01544	nospR1	ORTHAg00043	NA	245	NA	NA	NA	NA	NA	NA
MldSil1|MvSl-1064-A1-R4_C26g01545	nospR1	ORTHAg07537	NA	53	NA	NA	NA	NA	NA	NA
MldSil1|MvSl-1064-A1-R4_C26g01546	nospR1	ORTHAg00138	NA	325	NA	NA	NA	NA	NA	NA
MldSil1|MvSl-1064-A1-R4_C26g01547	nospR1	ORTHAg09491	NA	277	NA	NA	NA	NA	NA	NA
MldSil1|MvSl-1064-A1-R4_C26g01548	nospR1	ORTHAg09145	NA	67	NA	NA	NA	NA	NA	NA
MldSil1|MvSl-1064-A1-R4_C26g01549	nospR1	ORTHAg00320	NA	189	NA	NA	NA	NA	NA	NA
MldSil1|MvSl-1064-A1-R4_C26g01550	nospR1	ORTHAg00320	NA	205	NA	NA	NA	NA	NA	NA
MldSil1|MvSl-1064-A1-R4_C26g01551	nospR1	xxAgMldSil1	NA	227	NA	NA	NA	NA	NA	NA
MldSil1|MvSl-1064-A1-R4_C26g01552	nospR1	xxAgMldSil1	NA	591	NA	NA	NA	NA	NA	NA
MldSil1|MvSl-1064-A1-R4_C27g01553	nospR1	xxAgMldSil1	NA	107	NA	NA	NA	NA	NA	NA
MldSil1|MvSl-1064-A1-R4_C27g01554	nospR1	xxAgMldSil1	NA	69	NA	NA	NA	NA	NA	NA
MldSil1|MvSl-1064-A1-R4_C27g01555	nospR1	ORTHAg11028	NA	984	NA	NA	NA	NA	NA	NA
MldSil1|MvSl-1064-A1-R4_C27g01556	nospR1	ORTHAg07960	NA	62	NA	NA	NA	NA	NA	NA
MldSil1|MvSl-1064-A1-R4_C27g01557	nospR1	ORTHAg15473	NA	262	NA	NA	NA	NA	NA	NA
MldSil1|MvSl-1064-A1-R4_C27g01558	nospR1	ORTHAg17651	NA	986	NA	NA	NA	NA	NA	NA
MldSil1|MvSl-1064-A1-R4_C27g01559	nospR1	ORTHAg00030	NA	1403	NA	NA	NA	NA	NA	NA
MldSil1|MvSl-1064-A1-R4_C27g01560	nospR1	ORTHAg17656	NA	73	NA	NA	NA	NA	NA	NA
MldSil1|MvSl-1064-A1-R4_C27g01561	nospR1	ORTHAg09783	NA	66	NA	NA	NA	NA	NA	NA
MldSil1|MvSl-1064-A1-R4_C27g01562	nospR1	ORTHAg00482	mxspR1	62	NA	NA	NA	noPfam	0	0.388889
MldSil1|MvSl-1064-A1-R4_C27g01563	nospR1	ORTHAg00030	NA	1403	NA	NA	NA	NA	NA	NA
MldSil1|MvSl-1064-A1-R4_C27g01564	nospR1	ORTHAg07538	NA	129	NA	NA	NA	NA	NA	NA
MldSil1|MvSl-1064-A1-R4_C27g01565	nospR1	ORTHAg10396	NA	61	NA	NA	NA	NA	NA	NA
MldSil1|MvSl-1064-A1-R4_C27g01566	nospR1	ORTHAg13738	NA	57	NA	NA	NA	NA	NA	NA
MldSil1|MvSl-1064-A1-R4_C27g01567	nospR1	ORTHAg07926	NA	326	NA	NA	NA	NA	NA	NA
MldSil1|MvSl-1064-A1-R4_C27g01568	nospR1	ORTHAg11028	NA	984	NA	NA	NA	NA	NA	NA
MldSil1|MvSl-1064-A1-R4_C27g01569	nospR1	ORTHAg07960	NA	62	NA	NA	NA	NA	NA	NA
MldSil1|MvSl-1064-A1-R4_C27g01570	nospR1	ORTHAg15473	NA	262	NA	NA	NA	NA	NA	NA
MldSil1|MvSl-1064-A1-R4_C27g01571	nospR1	ORTHAg13792	NA	337	NA	NA	NA	NA	NA	NA
MldSil1|MvSl-1064-A1-R4_C28g01572	nospR1	xxAgMldSil1	NA	43	NA	NA	NA	NA	NA	NA
MldSil1|MvSl-1064-A1-R4_C28g01573	nospR1	ORTHAg00000	NA	126	NA	NA	NA	NA	NA	NA
MldSil1|MvSl-1064-A1-R4_C28g01574	nospR1	xxAgMldSil1	NA	43	NA	NA	NA	NA	NA	NA
MldSil1|MvSl-1064-A1-R4_C28g01575	nospR1	ORTHAg00000	NA	126	NA	NA	NA	NA	NA	NA
MldSil1|MvSl-1064-A1-R4_C28g01576	nospR1	xxAgMldSil1	NA	43	NA	NA	NA	NA	NA	NA
MldSil1|MvSl-1064-A1-R4_C28g01577	nospR1	ORTHAg00000	NA	126	NA	NA	NA	NA	NA	NA
MldSil1|MvSl-1064-A1-R4_C29g01578	nospR1	ORTHAg08287	NA	216	NA	NA	NA	NA	NA	NA
MldSil1|MvSl-1064-A1-R4_C29g01579	nospR1	ORTHAg08815	NA	139	NA	NA	NA	NA	NA	NA
MldSil1|MvSl-1064-A1-R4_C29g01581	nospR1	ORTHAg12599	NA	66	NA	NA	NA	NA	NA	NA
MldSil1|MvSl-1064-A1-R4_C31g01584	nospR1	ORTHAg12599	NA	66	NA	NA	NA	NA	NA	NA
MldSil1|MvSl-1064-A1-R4_C32g01586	nospR1	ORTHAg07812	NA	78	NA	NA	NA	NA	NA	NA
MldSil1|MvSl-1064-A1-R4_C32g01587	nospR1	ORTHAg00001	NA	67	NA	NA	NA	NA	NA	NA
MldSil1|MvSl-1064-A1-R4_C32g01588	nospR1	ORTHAg00000	NA	126	NA	NA	NA	NA	NA	NA
MldSil1|MvSl-1064-A1-R4_C32g01589	nospR1	ORTHAg00001	NA	67	NA	NA	NA	NA	NA	NA
MldSil1|MvSl-1064-A1-R4_C32g01590	nospR1	ORTHAg00000	NA	126	NA	NA	NA	NA	NA	NA
MldSil1|MvSl-1064-A1-R4_C32g01591	nospR1	ORTHAg00001	NA	67	NA	NA	NA	NA	NA	NA
MldSil1|MvSl-1064-A1-R4_C33g01592	nospR1	ORTHAg19388	NA	425	NA	NA	NA	NA	NA	NA
MldSil1|MvSl-1064-A1-R4_C33g01593	nospR1	xxAgMldSil1	NA	237	NA	NA	NA	NA	NA	NA
MldSil1|MvSl-1064-A1-R4_C33g01594	nospR1	xxAgMldSil1	NA	216	NA	NA	NA	NA	NA	NA
MldSil1|MvSl-1064-A1-R4_C33g01595	nospR1	xxAgMldSil1	NA	34	NA	NA	NA	NA	NA	NA
MldSil1|MvSl-1064-A1-R4_C33g01596	nospR1	xxAgMldSil1	NA	1222	NA	NA	NA	NA	NA	NA
MldSil1|MvSl-1064-A1-R4_C33g01597	nospR1	ORTHAg12598	NA	95	NA	NA	NA	NA	NA	NA
MldSil1|MvSl-1064-A1-R4_C33g01598	nospR1	xxAgMldSil1	NA	1536	NA	NA	NA	NA	NA	NA
MldSil1|MvSl-1064-A1-R4_C33g01599	nospR1	ORTHAg08075	NA	1334	NA	NA	NA	NA	NA	NA
MldSil1|MvSl-1064-A1-R4_C33g01600	nospR1	xxAgMldSil1	NA	1466	NA	NA	NA	NA	NA	NA
MldSil1|MvSl-1064-A1-R4_C33g01601	nospR1	xxAgMldSil1	NA	787	NA	NA	NA	NA	NA	NA
MldSil1|MvSl-1064-A1-R4_C34g01602	nospR1	ORTHAg08287	NA	216	NA	NA	NA	NA	NA	NA
MldSil1|MvSl-1064-A1-R4_C34g01603	nospR1	ORTHAg08815	NA	139	NA	NA	NA	NA	NA	NA
MldSil1|MvSl-1064-A1-R4_C34g01605	nospR1	ORTHAg12599	NA	66	NA	NA	NA	NA	NA	NA
MldSil1|MvSl-1064-A1-R4_C35g01607	nospR1	ORTHAg08287	NA	216	NA	NA	NA	NA	NA	NA
MldSil1|MvSl-1064-A1-R4_C35g01608	nospR1	ORTHAg08815	NA	139	NA	NA	NA	NA	NA	NA
MldSil1|MvSl-1064-A1-R4_C35g01610	nospR1	ORTHAg12599	NA	66	NA	NA	NA	NA	NA	NA
MldSil1|MvSl-1064-A1-R4_C36g01612	nospR1	ORTHAg00128	NA	58	NA	NA	NA	NA	NA	NA
MldSil1|MvSl-1064-A1-R4_C36g01613	nospR1	ORTHAg10971	NA	87	NA	NA	NA	NA	NA	NA
MldSil1|MvSl-1064-A1-R4_C36g01614	nospR1	ORTHAg00474	NA	1455	NA	NA	NA	NA	NA	NA
MldSil1|MvSl-1064-A1-R4_C36g01615	nospR1	ORTHAg12600	NA	274	NA	NA	NA	NA	NA	NA
MldSil1|MvSl-1064-A1-R4_C36g01616	SPr1	ORTHAg00424	coreR1	209	21	NA	NA	PF10342.9:GPI-anchored	NA	NA
MldSil1|MvSl-1064-A1-R4_C36g01617	nospR1	ORTHAg17654	NA	1051	NA	NA	NA	NA	NA	NA
MldSil1|MvSl-1064-A1-R4_C36g01618	nospR1	ORTHAg08131	NA	1195	NA	NA	NA	NA	NA	NA
MldSil1|MvSl-1064-A1-R4_C36g01619	nospR1	ORTHAg00128	NA	55	NA	NA	NA	NA	NA	NA
MldSil1|MvSl-1064-A1-R4_C36g01620	nospR1	ORTHAg10485	NA	87	NA	NA	NA	NA	NA	NA
MldSil1|MvSl-1064-A1-R4_C36g01621	nospR1	ORTHAg08340	NA	53	NA	NA	NA	NA	NA	NA
MldSil1|MvSl-1064-A1-R4_C36g01622	nospR1	ORTHAg00645	NA	168	NA	NA	NA	NA	NA	NA
MldSil1|MvSl-1064-A1-R4_C36g01623	nospR1	ORTHAg07638	NA	123	NA	NA	NA	NA	NA	NA
MldSil1|MvSl-1064-A1-R4_C36g01624	nospR1	ORTHAg00128	NA	55	NA	NA	NA	NA	NA	NA
MldSil1|MvSl-1064-A1-R4_C36g01625	nospR1	xxAgMldSil1	NA	227	NA	NA	NA	NA	NA	NA
MldSil1|MvSl-1064-A1-R4_C37g01626	nospR1	xxAgMldSil1	NA	1529	NA	NA	NA	NA	NA	NA
MldSil1|MvSl-1064-A1-R4_C37g01627	nospR1	ORTHAg17863	NA	967	NA	NA	NA	NA	NA	NA
MldSil1|MvSl-1064-A1-R4_C37g01628	nospR1	ORTHAg35086	NA	1444	NA	NA	NA	NA	NA	NA
MldSil1|MvSl-1064-A1-R4_C37g01629	nospR1	ORTHAg17652	NA	1438	NA	NA	NA	NA	NA	NA
MldSil1|MvSl-1064-A1-R4_C37g01630	nospR1	xxAgMldSil1	NA	489	NA	NA	NA	NA	NA	NA
MldSil1|MvSl-1064-A1-R4_C37g01631	nospR1	xxAgMldSil1	NA	321	NA	NA	NA	NA	NA	NA
MldSil1|MvSl-1064-A1-R4_C38g01632	nospR1	xxAgMldSil1	NA	124	NA	NA	NA	NA	NA	NA
MldSil1|MvSl-1064-A1-R4_C38g01633	nospR1	xxAgMldSil1	NA	51	NA	NA	NA	NA	NA	NA
MldSil1|MvSl-1064-A1-R4_C38g01634	nospR1	ORTHAg00181	NA	35	NA	NA	NA	NA	NA	NA
MldSil1|MvSl-1064-A1-R4_C38g01635	nospR1	xxAgMldSil1	NA	1302	NA	NA	NA	NA	NA	NA
MldSil1|MvSl-1064-A1-R4_C38g01636	nospR1	ORTHAg12598	NA	95	NA	NA	NA	NA	NA	NA
MldSil1|MvSl-1064-A1-R4_C38g01637	nospR1	xxAgMldSil1	NA	1521	NA	NA	NA	NA	NA	NA
MldSil1|MvSl-1064-A1-R4_C38g01638	nospR1	xxAgMldSil1	NA	1471	NA	NA	NA	NA	NA	NA
MldSil1|MvSl-1064-A1-R4_C38g01639	nospR1	xxAgMldSil1	NA	1239	NA	NA	NA	NA	NA	NA
MldSil1|MvSl-1064-A1-R4_C38g01640	nospR1	ORTHAg09357	NA	49	NA	NA	NA	NA	NA	NA
MldSil1|MvSl-1064-A1-R4_C38g01641	nospR1	xxAgMldSil1	NA	100	NA	NA	NA	NA	NA	NA
MldSil1|MvSl-1064-A1-R4_C38g01642	nospR1	xxAgMldSil1	NA	43	NA	NA	NA	NA	NA	NA
MldSil1|MvSl-1064-A1-R4_C39g01643	nospR1	xxAgMldSil1	NA	997	NA	NA	NA	NA	NA	NA
MldSil1|MvSl-1064-A1-R4_C39g01644	nospR1	xxAgMldSil1	NA	167	NA	NA	NA	NA	NA	NA
MldSil1|MvSl-1064-A1-R4_C39g01645	nospR1	xxAgMldSil1	NA	998	NA	NA	NA	NA	NA	NA
MldSil1|MvSl-1064-A1-R4_C39g01646	nospR1	ORTHAg35664	NA	1512	NA	NA	NA	NA	NA	NA
MldSil1|MvSl-1064-A1-R4_C39g01647	nospR1	ORTHAg08400	NA	1037	NA	NA	NA	NA	NA	NA
MldSil1|MvSl-1064-A1-R4_C39g01648	nospR1	ORTHAg20828	NA	309	NA	NA	NA	NA	NA	NA
MldSil1|MvSl-1064-A1-R4_C39g01649	nospR1	ORTHAg13293	NA	742	NA	NA	NA	NA	NA	NA
MldSil1|MvSl-1064-A1-R4_C40g01650	nospR1	xxAgMldSil1	NA	801	NA	NA	NA	NA	NA	NA
MldSil1|MvSl-1064-A1-R4_C40g01651	nospR1	xxAgMldSil1	NA	321	NA	NA	NA	NA	NA	NA
MldSil1|MvSl-1064-A1-R4_C40g01652	nospR1	ORTHAg11775	NA	967	NA	NA	NA	NA	NA	NA
MldSil1|MvSl-1064-A1-R4_C40g01653	nospR1	ORTHAg07738	NA	1009	NA	NA	NA	NA	NA	NA
MldSil1|MvSl-1064-A1-R4_C40g01654	nospR1	ORTHAg20829	NA	1218	NA	NA	NA	NA	NA	NA
MldSil1|MvSl-1064-A1-R4_C40g01655	nospR1	ORTHAg08550	NA	1011	NA	NA	NA	NA	NA	NA
MldSil1|MvSl-1064-A1-R4_C41g01656	nospR1	xxAgMldSil1	NA	282	NA	NA	NA	NA	NA	NA
MldSil1|MvSl-1064-A1-R4_C41g01657	nospR1	ORTHAg17406	NA	176	NA	NA	NA	NA	NA	NA
MldSil1|MvSl-1064-A1-R4_C41g01658	nospR1	xxAgMldSil1	NA	291	NA	NA	NA	NA	NA	NA
MldSil1|MvSl-1064-A1-R4_C41g01659	nospR1	xxAgMldSil1	NA	540	NA	NA	NA	NA	NA	NA
MldSil1|MvSl-1064-A1-R4_C41g01660	nospR1	ORTHAg35052	NA	1499	NA	NA	NA	NA	NA	NA
MldSil1|MvSl-1064-A1-R4_C41g01661	nospR1	xxAgMldSil1	NA	885	NA	NA	NA	NA	NA	NA
MldSil1|MvSl-1064-A1-R4_C41g01662	nospR1	ORTHAg08002	NA	952	NA	NA	NA	NA	NA	NA
MldSil1|MvSl-1064-A1-R4_C41g01663	nospR1	ORTHAg20826	NA	56	NA	NA	NA	NA	NA	NA
MldSil1|MvSl-1064-A1-R4_C41g01664	nospR1	xxAgMldSil1	NA	524	NA	NA	NA	NA	NA	NA
MldSil1|MvSl-1064-A1-R4_C42g01665	nospR1	xxAgMldSil1	NA	370	NA	NA	NA	NA	NA	NA
MldSil1|MvSl-1064-A1-R4_C42g01666	nospR1	xxAgMldSil1	NA	1564	NA	NA	NA	NA	NA	NA
MldSil1|MvSl-1064-A1-R4_C42g01667	nospR1	ORTHAg09397	NA	916	NA	NA	NA	NA	NA	NA
MldSil1|MvSl-1064-A1-R4_C42g01668	nospR1	xxAgMldSil1	NA	767	NA	NA	NA	NA	NA	NA
MldSil1|MvSl-1064-A1-R4_C42g01669	nospR1	ORTHAg08645	NA	977	NA	NA	NA	NA	NA	NA
MldSil1|MvSl-1064-A1-R4_C42g01670	nospR1	ORTHAg08196	NA	466	NA	NA	NA	NA	NA	NA
MldSil1|MvSl-1064-A1-R4_C43g01671	nospR1	ORTHAg12599	NA	66	NA	NA	NA	NA	NA	NA
MldSil1|MvSl-1064-A1-R4_C44g01673	nospR1	xxAgMldSil1	NA	275	NA	NA	NA	NA	NA	NA
MldSil1|MvSl-1064-A1-R4_C44g01674	nospR1	ORTHAg16512	NA	112	NA	NA	NA	NA	NA	NA
MldSil1|MvSl-1064-A1-R4_C44g01675	nospR1	ORTHAg35025	NA	135	NA	NA	NA	NA	NA	NA
MldSil1|MvSl-1064-A1-R4_C44g01676	nospR1	ORTHAg07183	NA	76	NA	NA	NA	NA	NA	NA
MldSil1|MvSl-1064-A1-R4_C44g01677	nospR1	xxAgMldSil1	NA	269	NA	NA	NA	NA	NA	NA
MldSil1|MvSl-1064-A1-R4_C44g01678	nospR1	ORTHAg13096	NA	113	NA	NA	NA	NA	NA	NA
MldSil1|MvSl-1064-A1-R4_C44g01679	nospR1	xxAgMldSil1	NA	282	NA	NA	NA	NA	NA	NA
MldSil1|MvSl-1064-A1-R4_C44g01680	nospR1	ORTHAg15389	NA	188	NA	NA	NA	NA	NA	NA
MldSil1|MvSl-1064-A1-R4_C44g01681	nospR1	xxAgMldSil1	NA	208	NA	NA	NA	NA	NA	NA
MldSil1|MvSl-1064-A1-R4_C44g01682	nospR1	ORTHAg17046	NA	1058	NA	NA	NA	NA	NA	NA
MldSil1|MvSl-1064-A1-R4_C44g01683	nospR1	xxAgMldSil1	NA	1031	NA	NA	NA	NA	NA	NA
MldSil1|MvSl-1064-A1-R4_C45g01684	nospR1	ORTHAg12599	NA	66	NA	NA	NA	NA	NA	NA
MldSil1|MvSl-1064-A1-R4_C46g01686	nospR1	ORTHAg12599	NA	66	NA	NA	NA	NA	NA	NA
MldSil1|MvSl-1064-A1-R4_C48g01689	nospR1	xxAgMldSil1	NA	259	NA	NA	NA	NA	NA	NA
MldSil1|MvSl-1064-A1-R4_C48g01690	nospR1	ORTHAg12470	NA	365	NA	NA	NA	NA	NA	NA
MldSil1|MvSl-1064-A1-R4_C48g01691	nospR1	ORTHAg08543	NA	138	NA	NA	NA	NA	NA	NA
MldSil1|MvSl-1064-A1-R4_C48g01692	nospR1	xxAgMldSil1	NA	393	NA	NA	NA	NA	NA	NA
MldSil1|MvSl-1064-A1-R4_C48g01693	SPr1	xxAgMldSil1	spspR1	172	15	NA	NA	noPfam	0	0.577778
MldSil1|MvSl-1064-A1-R4_C48g01694	nospR1	xxAgMldSil1	NA	226	NA	NA	NA	NA	NA	NA
MldSil1|MvSl-1064-A1-R4_C48g01695	nospR1	xxAgMldSil1	NA	814	NA	NA	NA	NA	NA	NA
MldSil1|MvSl-1064-A1-R4_C48g01696	nospR1	ORTHAg16970	NA	248	NA	NA	NA	NA	NA	NA
MldSil1|MvSl-1064-A1-R4_MC01-1g01697	nospR1	ORTHAg00262	NA	841	NA	NA	NA	NA	NA	NA
MldSil1|MvSl-1064-A1-R4_MC01-1g01698	nospR1	ORTHAg13611	NA	50	NA	NA	NA	NA	NA	NA
MldSil1|MvSl-1064-A1-R4_MC01-1g01699	nospR1	ORTHAg00262	NA	615	NA	NA	NA	NA	NA	NA
MldSil1|MvSl-1064-A1-R4_MC01-1g01700	nospR1	ORTHAg08095	NA	167	NA	NA	NA	NA	NA	NA
MldSil1|MvSl-1064-A1-R4_MC01-1g01701	nospR1	ORTHAg05610	NA	762	NA	NA	NA	NA	NA	NA
MldSil1|MvSl-1064-A1-R4_MC01-1g01702	nospR1	ORTHAg09056	NA	54	NA	NA	NA	NA	NA	NA
MldSil1|MvSl-1064-A1-R4_MC01-1g01703	nospR1	ORTHAg13915	NA	555	NA	NA	NA	NA	NA	NA
MldSil1|MvSl-1064-A1-R4_MC01-1g01704	nospR1	ORTHAg35461	NA	119	NA	NA	NA	NA	NA	NA
MldSil1|MvSl-1064-A1-R4_MC01-1g01705	nospR1	ORTHAg13943	NA	770	NA	NA	NA	NA	NA	NA
MldSil1|MvSl-1064-A1-R4_MC01-1g01706	nospR1	ORTHAg15485	NA	61	NA	NA	NA	NA	NA	NA
MldSil1|MvSl-1064-A1-R4_MC01-1g01707	nospR1	ORTHAg09405	NA	143	NA	NA	NA	NA	NA	NA
MldSil1|MvSl-1064-A1-R4_MC01-1g01708	nospR1	ORTHAg06186	NA	408	NA	NA	NA	NA	NA	NA
MldSil1|MvSl-1064-A1-R4_MC01-1g01709	nospR1	ORTHAg04408	NA	243	NA	NA	NA	NA	NA	NA
MldSil1|MvSl-1064-A1-R4_MC01-1g01710	nospR1	ORTHAg03121	NA	218	NA	NA	NA	NA	NA	NA
MldSil1|MvSl-1064-A1-R4_MC01-1g01711	nospR1	ORTHAg02473	NA	1574	NA	NA	NA	NA	NA	NA
MldSil1|MvSl-1064-A1-R4_MC01-1g01712	nospR1	ORTHAg05316	NA	291	NA	NA	NA	NA	NA	NA
MldSil1|MvSl-1064-A1-R4_MC01-1g01713	nospR1	ORTHAg06436	NA	781	NA	NA	NA	NA	NA	NA
MldSil1|MvSl-1064-A1-R4_MC01-1g01714	nospR1	ORTHAg07228	NA	292	NA	NA	NA	NA	NA	NA
MldSil1|MvSl-1064-A1-R4_MC01-1g01715	nospR1	ORTHAg00122	NA	65	NA	NA	NA	NA	NA	NA
MldSil1|MvSl-1064-A1-R4_MC01-1g01716	nospR1	ORTHAg08183	NA	90	NA	NA	NA	NA	NA	NA
MldSil1|MvSl-1064-A1-R4_MC01-1g01717	nospR1	ORTHAg35460	NA	405	NA	NA	NA	NA	NA	NA
MldSil1|MvSl-1064-A1-R4_MC01-1g01718	nospR1	ORTHAg05618	NA	94	NA	NA	NA	NA	NA	NA
MldSil1|MvSl-1064-A1-R4_MC01-1g01719	nospR1	ORTHAg00251	NA	781	NA	NA	NA	NA	NA	NA
MldSil1|MvSl-1064-A1-R4_MC01-1g01720	nospR1	ORTHAg09273	NA	679	NA	NA	NA	NA	NA	NA
MldSil1|MvSl-1064-A1-R4_MC01-1g01721	nospR1	ORTHAg12246	NA	100	NA	NA	NA	NA	NA	NA
MldSil1|MvSl-1064-A1-R4_MC01-1g01722	nospR1	ORTHAg00024	NA	431	NA	NA	NA	NA	NA	NA
MldSil1|MvSl-1064-A1-R4_MC01-1g01723	nospR1	ORTHAg11982	NA	343	NA	NA	NA	NA	NA	NA
MldSil1|MvSl-1064-A1-R4_MC01-1g01724	nospR1	ORTHAg09249	NA	279	NA	NA	NA	NA	NA	NA
MldSil1|MvSl-1064-A1-R4_MC01-1g01725	nospR1	ORTHAg03014	NA	604	NA	NA	NA	NA	NA	NA
MldSil1|MvSl-1064-A1-R4_MC01-1g01726	nospR1	ORTHAg03091	NA	1093	NA	NA	NA	NA	NA	NA
MldSil1|MvSl-1064-A1-R4_MC01-1g01727	nospR1	ORTHAg07178	NA	339	NA	NA	NA	NA	NA	NA
MldSil1|MvSl-1064-A1-R4_MC01-1g01728	nospR1	ORTHAg04262	NA	882	NA	NA	NA	NA	NA	NA
MldSil1|MvSl-1064-A1-R4_MC01-1g01729	nospR1	ORTHAg05676	NA	914	NA	NA	NA	NA	NA	NA
MldSil1|MvSl-1064-A1-R4_MC01-1g01730	nospR1	ORTHAg02873	NA	380	NA	NA	NA	NA	NA	NA
MldSil1|MvSl-1064-A1-R4_MC01-1g01731	nospR1	ORTHAg05346	NA	810	NA	NA	NA	NA	NA	NA
MldSil1|MvSl-1064-A1-R4_MC01-1g01732	nospR1	ORTHAg07180	NA	413	NA	NA	NA	NA	NA	NA
MldSil1|MvSl-1064-A1-R4_MC01-1g01733	nospR1	ORTHAg06357	NA	410	NA	NA	NA	NA	NA	NA
MldSil1|MvSl-1064-A1-R4_MC01-1g01734	nospR1	ORTHAg03090	NA	716	NA	NA	NA	NA	NA	NA
MldSil1|MvSl-1064-A1-R4_MC01-1g01735	nospR1	ORTHAg06302	NA	418	NA	NA	NA	NA	NA	NA
MldSil1|MvSl-1064-A1-R4_MC01-1g01736	nospR1	ORTHAg07097	NA	90	NA	NA	NA	NA	NA	NA
MldSil1|MvSl-1064-A1-R4_MC01-1g01737	nospR1	ORTHAg20916	NA	132	NA	NA	NA	NA	NA	NA
MldSil1|MvSl-1064-A1-R4_MC01-1g01738	nospR1	ORTHAg13598	NA	199	NA	NA	NA	NA	NA	NA
MldSil1|MvSl-1064-A1-R4_MC01-1g01739	nospR1	ORTHAg00689	NA	142	NA	NA	NA	NA	NA	NA
MldSil1|MvSl-1064-A1-R4_MC01-1g01740	nospR1	ORTHAg08406	NA	96	NA	NA	NA	NA	NA	NA
MldSil1|MvSl-1064-A1-R4_MC01-1g01741	nospR1	ORTHAg00384	NA	676	NA	NA	NA	NA	NA	NA
MldSil1|MvSl-1064-A1-R4_MC01-1g01742	nospR1	ORTHAg17948	NA	644	NA	NA	NA	NA	NA	NA
MldSil1|MvSl-1064-A1-R4_MC01-1g01743	SPr1	ORTHAg06290	coreR1	253	22	0.302348	NO	noPfam	1184	0.545805
MldSil1|MvSl-1064-A1-R4_MC01-1g01744	nospR1	ORTHAg03867	NA	511	NA	NA	NA	NA	NA	NA
MldSil1|MvSl-1064-A1-R4_MC01-1g01745	nospR1	ORTHAg08980	NA	91	NA	NA	NA	NA	NA	NA
MldSil1|MvSl-1064-A1-R4_MC01-1g01746	nospR1	ORTHAg08735	NA	145	NA	NA	NA	NA	NA	NA
MldSil1|MvSl-1064-A1-R4_MC01-1g01747	nospR1	ORTHAg09769	NA	74	NA	NA	NA	NA	NA	NA
MldSil1|MvSl-1064-A1-R4_MC01-1g01748	nospR1	ORTHAg00856	NA	237	NA	NA	NA	NA	NA	NA
MldSil1|MvSl-1064-A1-R4_MC01-1g01749	nospR1	ORTHAg35633	NA	432	NA	NA	NA	NA	NA	NA
MldSil1|MvSl-1064-A1-R4_MC01-1g01750	nospR1	ORTHAg35175	NA	861	NA	NA	NA	NA	NA	NA
MldSil1|MvSl-1064-A1-R4_MC01-1g01751	nospR1	ORTHAg02516	NA	1535	NA	NA	NA	NA	NA	NA
MldSil1|MvSl-1064-A1-R4_MC01-1g01752	nospR1	ORTHAg05141	NA	68	NA	NA	NA	NA	NA	NA
MldSil1|MvSl-1064-A1-R4_MC01-1g01753	nospR1	ORTHAg10658	NA	197	NA	NA	NA	NA	NA	NA
MldSil1|MvSl-1064-A1-R4_MC01-1g01754	nospR1	ORTHAg03346	NA	302	NA	NA	NA	NA	NA	NA
MldSil1|MvSl-1064-A1-R4_MC01-1g01755	nospR1	ORTHAg04194	NA	313	NA	NA	NA	NA	NA	NA
MldSil1|MvSl-1064-A1-R4_MC01-1g01756	nospR1	ORTHAg04275	NA	402	NA	NA	NA	NA	NA	NA
MldSil1|MvSl-1064-A1-R4_MC01-1g01757	SPr1	ORTHAg00136	mxspR1	465	21	NA	NA	noPfam	0	1.1248
MldSil1|MvSl-1064-A1-R4_MC01-1g01758	nospR1	ORTHAg35283	NA	423	NA	NA	NA	NA	NA	NA
MldSil1|MvSl-1064-A1-R4_MC01-1g01759	nospR1	ORTHAg35218	NA	45	NA	NA	NA	NA	NA	NA
MldSil1|MvSl-1064-A1-R4_MC01-1g01760	SPr1	ORTHAg00136	mxspR1	397	21	NA	NA	noPfam	0	0.853333
MldSil1|MvSl-1064-A1-R4_MC01-1g01761	nospR1	ORTHAg08864	NA	86	NA	NA	NA	NA	NA	NA
MldSil1|MvSl-1064-A1-R4_MC01-1g01762	SPr1	ORTHAg11672	spnvR1	117	27	NA	NA	noPfam	0	0.547619
MldSil1|MvSl-1064-A1-R4_MC01-1g01763	nospR1	ORTHAg06951	NA	1079	NA	NA	NA	NA	NA	NA
MldSil1|MvSl-1064-A1-R4_MC01-1g01764	nospR1	ORTHAg13877	NA	72	NA	NA	NA	NA	NA	NA
MldSil1|MvSl-1064-A1-R4_MC01-1g01765	nospR1	ORTHAg10539	NA	360	NA	NA	NA	NA	NA	NA
MldSil1|MvSl-1064-A1-R4_MC01-1g01766	nospR1	ORTHAg07039	NA	516	NA	NA	NA	NA	NA	NA
MldSil1|MvSl-1064-A1-R4_MC01-1g01767	nospR1	ORTHAg02693	NA	549	NA	NA	NA	NA	NA	NA
MldSil1|MvSl-1064-A1-R4_MC01-1g01768	nospR1	ORTHAg03908	NA	1989	NA	NA	NA	NA	NA	NA
MldSil1|MvSl-1064-A1-R4_MC01-1g01769	nospR1	ORTHAg01758	NA	458	NA	NA	NA	NA	NA	NA
MldSil1|MvSl-1064-A1-R4_MC01-1g01770	nospR1	ORTHAg03220	NA	278	NA	NA	NA	NA	NA	NA
MldSil1|MvSl-1064-A1-R4_MC01-1g01771	nospR1	ORTHAg02214	NA	313	NA	NA	NA	NA	NA	NA
MldSil1|MvSl-1064-A1-R4_MC01-1g01772	nospR1	ORTHAg09045	NA	77	NA	NA	NA	NA	NA	NA
MldSil1|MvSl-1064-A1-R4_MC01-1g01773	nospR1	ORTHAg07844	NA	171	NA	NA	NA	NA	NA	NA
MldSil1|MvSl-1064-A1-R4_MC01-1g01774	nospR1	ORTHAg08285	NA	389	NA	NA	NA	NA	NA	NA
MldSil1|MvSl-1064-A1-R4_MC01-1g01775	nospR1	ORTHAg13180	NA	1473	NA	NA	NA	NA	NA	NA
MldSil1|MvSl-1064-A1-R4_MC01-1g01776	nospR1	ORTHAg08529	NA	275	NA	NA	NA	NA	NA	NA
MldSil1|MvSl-1064-A1-R4_MC01-1g01777	nospR1	ORTHAg06999	NA	263	NA	NA	NA	NA	NA	NA
MldSil1|MvSl-1064-A1-R4_MC01-1g01778	nospR1	ORTHAg07345	NA	438	NA	NA	NA	NA	NA	NA
MldSil1|MvSl-1064-A1-R4_MC01-1g01779	nospR1	ORTHAg05607	NA	495	NA	NA	NA	NA	NA	NA
MldSil1|MvSl-1064-A1-R4_MC01-1g01780	nospR1	ORTHAg04213	NA	253	NA	NA	NA	NA	NA	NA
MldSil1|MvSl-1064-A1-R4_MC01-1g01781	nospR1	ORTHAg00429	NA	52	NA	NA	NA	NA	NA	NA
MldSil1|MvSl-1064-A1-R4_MC01-1g01782	nospR1	ORTHAg00004	NA	689	NA	NA	NA	NA	NA	NA
MldSil1|MvSl-1064-A1-R4_MC01-1g01783	nospR1	ORTHAg12019	NA	448	NA	NA	NA	NA	NA	NA
MldSil1|MvSl-1064-A1-R4_MC01-1g01784	nospR1	ORTHAg10754	NA	100	NA	NA	NA	NA	NA	NA
MldSil1|MvSl-1064-A1-R4_MC01-1g01785	nospR1	ORTHAg17777	NA	89	NA	NA	NA	NA	NA	NA
MldSil1|MvSl-1064-A1-R4_MC01-1g01786	nospR1	ORTHAg17709	NA	92	NA	NA	NA	NA	NA	NA
MldSil1|MvSl-1064-A1-R4_MC01-1g01787	nospR1	ORTHAg10497	NA	96	NA	NA	NA	NA	NA	NA
MldSil1|MvSl-1064-A1-R4_MC01-1g01788	nospR1	ORTHAg08836	NA	1383	NA	NA	NA	NA	NA	NA
MldSil1|MvSl-1064-A1-R4_MC01-1g01789	nospR1	ORTHAg00431	NA	792	NA	NA	NA	NA	NA	NA
MldSil1|MvSl-1064-A1-R4_MC01-1g01790	nospR1	ORTHAg17749	NA	546	NA	NA	NA	NA	NA	NA
MldSil1|MvSl-1064-A1-R4_MC01-1g01791	nospR1	ORTHAg05564	NA	168	NA	NA	NA	NA	NA	NA
MldSil1|MvSl-1064-A1-R4_MC01-1g01792	nospR1	ORTHAg17854	NA	868	NA	NA	NA	NA	NA	NA
MldSil1|MvSl-1064-A1-R4_MC01-1g01793	nospR1	xxAgMldSil1	NA	53	NA	NA	NA	NA	NA	NA
MldSil1|MvSl-1064-A1-R4_MC01-1g01794	nospR1	ORTHAg17957	NA	406	NA	NA	NA	NA	NA	NA
MldSil1|MvSl-1064-A1-R4_MC01-1g01795	nospR1	ORTHAg11433	NA	74	NA	NA	NA	NA	NA	NA
MldSil1|MvSl-1064-A1-R4_MC01-1g01796	nospR1	ORTHAg04210	NA	475	NA	NA	NA	NA	NA	NA
MldSil1|MvSl-1064-A1-R4_MC01-1g01797	nospR1	ORTHAg01783	NA	369	NA	NA	NA	NA	NA	NA
MldSil1|MvSl-1064-A1-R4_MC01-1g01798	SPr1	ORTHAg09923	spnvR1	130	29	NA	NA	noPfam	6331	0.84375
MldSil1|MvSl-1064-A1-R4_MC01-1g01799	nospR1	ORTHAg02383	NA	318	NA	NA	NA	NA	NA	NA
MldSil1|MvSl-1064-A1-R4_MC01-1g01800	nospR1	ORTHAg01393	NA	177	NA	NA	NA	NA	NA	NA
MldSil1|MvSl-1064-A1-R4_MC01-1g01801	nospR1	ORTHAg01624	NA	1343	NA	NA	NA	NA	NA	NA
MldSil1|MvSl-1064-A1-R4_MC01-1g01802	nospR1	ORTHAg01742	NA	1561	24	NA	NA	NA	NA	NA
MldSil1|MvSl-1064-A1-R4_MC01-1g01803	nospR1	ORTHAg01754	NA	288	NA	NA	NA	NA	NA	NA
MldSil1|MvSl-1064-A1-R4_MC01-1g01804	nospR1	ORTHAg04109	NA	1256	NA	NA	NA	NA	NA	NA
MldSil1|MvSl-1064-A1-R4_MC01-1g01805	nospR1	ORTHAg03662	NA	411	NA	NA	NA	NA	NA	NA
MldSil1|MvSl-1064-A1-R4_MC01-1g01806	nospR1	ORTHAg01269	NA	1167	NA	NA	NA	NA	NA	NA
MldSil1|MvSl-1064-A1-R4_MC01-1g01807	nospR1	ORTHAg07469	NA	509	NA	NA	NA	NA	NA	NA
MldSil1|MvSl-1064-A1-R4_MC01-1g01808	nospR1	ORTHAg01222	NA	530	NA	NA	NA	NA	NA	NA
MldSil1|MvSl-1064-A1-R4_MC01-1g01809	nospR1	ORTHAg03645	NA	275	NA	NA	NA	NA	NA	NA
MldSil1|MvSl-1064-A1-R4_MC01-1g01810	nospR1	ORTHAg03456	NA	129	NA	NA	NA	NA	NA	NA
MldSil1|MvSl-1064-A1-R4_MC01-1g01811	nospR1	ORTHAg01952	NA	575	NA	NA	NA	NA	NA	NA
MldSil1|MvSl-1064-A1-R4_MC01-1g01812	nospR1	ORTHAg04689	NA	636	NA	NA	NA	NA	NA	NA
MldSil1|MvSl-1064-A1-R4_MC01-1g01813	nospR1	ORTHAg03462	NA	1073	NA	NA	NA	NA	NA	NA
MldSil1|MvSl-1064-A1-R4_MC01-1g01814	nospR1	ORTHAg02230	NA	701	NA	NA	NA	NA	NA	NA
MldSil1|MvSl-1064-A1-R4_MC01-1g01815	nospR1	ORTHAg06360	NA	223	NA	NA	NA	NA	NA	NA
MldSil1|MvSl-1064-A1-R4_MC01-1g01816	nospR1	ORTHAg01380	NA	509	NA	NA	NA	NA	NA	NA
MldSil1|MvSl-1064-A1-R4_MC01-1g01817	nospR1	ORTHAg01123	NA	699	NA	NA	NA	NA	NA	NA
MldSil1|MvSl-1064-A1-R4_MC01-1g01818	nospR1	ORTHAg04860	contR1	462	NA	0.521102	NO	PF04982.13:HPP	24783	0.491438
MldSil1|MvSl-1064-A1-R4_MC01-1g01819	nospR1	ORTHAg04893	NA	765	NA	NA	NA	NA	NA	NA
MldSil1|MvSl-1064-A1-R4_MC01-1g01820	nospR1	ORTHAg06676	NA	296	NA	NA	NA	NA	NA	NA
MldSil1|MvSl-1064-A1-R4_MC01-1g01821	nospR1	ORTHAg05073	NA	370	NA	NA	NA	NA	NA	NA
MldSil1|MvSl-1064-A1-R4_MC01-1g01822	nospR1	ORTHAg04287	NA	767	NA	NA	NA	NA	NA	NA
MldSil1|MvSl-1064-A1-R4_MC01-1g01823	nospR1	ORTHAg06367	NA	671	NA	NA	NA	NA	NA	NA
MldSil1|MvSl-1064-A1-R4_MC01-1g01824	nospR1	ORTHAg06035	NA	256	NA	NA	NA	NA	NA	NA
MldSil1|MvSl-1064-A1-R4_MC01-1g01825	nospR1	ORTHAg06022	NA	308	NA	NA	NA	NA	NA	NA
MldSil1|MvSl-1064-A1-R4_MC01-1g01826	nospR1	ORTHAg05675	NA	834	NA	NA	NA	NA	NA	NA
MldSil1|MvSl-1064-A1-R4_MC01-1g01827	nospR1	ORTHAg08517	NA	278	NA	NA	NA	NA	NA	NA
MldSil1|MvSl-1064-A1-R4_MC01-1g01828	nospR1	ORTHAg18019	NA	238	NA	NA	NA	NA	NA	NA
MldSil1|MvSl-1064-A1-R4_MC01-1g01829	nospR1	ORTHAg07563	NA	758	NA	NA	NA	NA	NA	NA
MldSil1|MvSl-1064-A1-R4_MC01-1g01830	nospR1	ORTHAg09831	NA	578	NA	NA	NA	NA	NA	NA
MldSil1|MvSl-1064-A1-R4_MC01-1g01831	nospR1	ORTHAg07273	NA	39	NA	NA	NA	NA	NA	NA
MldSil1|MvSl-1064-A1-R4_MC01-1g01832	nospR1	ORTHAg05620	NA	52	NA	NA	NA	NA	NA	NA
MldSil1|MvSl-1064-A1-R4_MC01-1g01833	nospR1	ORTHAg09438	NA	51	NA	NA	NA	NA	NA	NA
MldSil1|MvSl-1064-A1-R4_MC01-1g01834	nospR1	ORTHAg01752	NA	662	NA	NA	NA	NA	NA	NA
MldSil1|MvSl-1064-A1-R4_MC01-1g01835	nospR1	ORTHAg15217	NA	95	NA	NA	NA	NA	NA	NA
MldSil1|MvSl-1064-A1-R4_MC01-1g01836	nospR1	ORTHAg15495	NA	538	NA	NA	NA	NA	NA	NA
MldSil1|MvSl-1064-A1-R4_MC01-1g01837	nospR1	ORTHAg35207	NA	67	NA	NA	NA	NA	NA	NA
MldSil1|MvSl-1064-A1-R4_MC01-1g01838	nospR1	ORTHAg08551	NA	61	NA	NA	NA	NA	NA	NA
MldSil1|MvSl-1064-A1-R4_MC01-1g01839	nospR1	ORTHAg12981	NA	139	NA	NA	NA	NA	NA	NA
MldSil1|MvSl-1064-A1-R4_MC01-1g01840	nospR1	ORTHAg04808	NA	723	NA	NA	NA	NA	NA	NA
MldSil1|MvSl-1064-A1-R4_MC01-1g01841	nospR1	ORTHAg04870	contR1	846	NA	0.386809	NO	PF01412.18:ArfGap	3903	0.620798
MldSil1|MvSl-1064-A1-R4_MC01-1g01842	nospR1	ORTHAg08592	mxspR1	34	NA	NA	NA	noPfam	7796	1.035
MldSil1|MvSl-1064-A1-R4_MC01-1g01843	nospR1	ORTHAg00688	NA	626	NA	NA	NA	NA	NA	NA
MldSil1|MvSl-1064-A1-R4_MC01-1g01844	nospR1	ORTHAg04215	NA	228	NA	NA	NA	NA	NA	NA
MldSil1|MvSl-1064-A1-R4_MC01-1g01845	nospR1	ORTHAg03845	NA	309	NA	NA	NA	NA	NA	NA
MldSil1|MvSl-1064-A1-R4_MC01-1g01846	nospR1	ORTHAg02672	NA	2252	NA	NA	NA	NA	NA	NA
MldSil1|MvSl-1064-A1-R4_MC01-1g01847	nospR1	ORTHAg05788	NA	420	NA	NA	NA	NA	NA	NA
MldSil1|MvSl-1064-A1-R4_MC01-1g01848	nospR1	ORTHAg13856	NA	82	NA	NA	NA	NA	NA	NA
MldSil1|MvSl-1064-A1-R4_MC01-1g01849	nospR1	ORTHAg02398	NA	1087	NA	NA	NA	NA	NA	NA
MldSil1|MvSl-1064-A1-R4_MC01-1g01850	nospR1	ORTHAg03040	NA	362	NA	NA	NA	NA	NA	NA
MldSil1|MvSl-1064-A1-R4_MC01-1g01851	nospR1	ORTHAg03331	NA	1004	NA	NA	NA	NA	NA	NA
MldSil1|MvSl-1064-A1-R4_MC01-1g01852	SPr1	ORTHAg02517	monoR1	298	33	0.256968	NO	PF01105.24:EMP24_GP25L	37971	0.544872
MldSil1|MvSl-1064-A1-R4_MC01-1g01853	nospR1	ORTHAg02586	NA	515	NA	NA	NA	NA	NA	NA
MldSil1|MvSl-1064-A1-R4_MC01-1g01854	SPr1	ORTHAg06261	mxspR1	958	23	NA	NA	PF06280.12:fn3_5	42080	0.831954
MldSil1|MvSl-1064-A1-R4_MC01-1g01855	nospR1	ORTHAg00632	NA	769	NA	NA	NA	NA	NA	NA
MldSil1|MvSl-1064-A1-R4_MC01-1g01856	nospR1	ORTHAg02041	NA	129	NA	NA	NA	NA	NA	NA
MldSil1|MvSl-1064-A1-R4_MC01-1g01857	nospR1	ORTHAg06228	NA	884	NA	NA	NA	NA	NA	NA
MldSil1|MvSl-1064-A1-R4_MC01-1g01858	nospR1	ORTHAg01301	NA	140	NA	NA	NA	NA	NA	NA
MldSil1|MvSl-1064-A1-R4_MC01-1g01859	nospR1	ORTHAg03129	NA	2164	NA	NA	NA	NA	NA	NA
MldSil1|MvSl-1064-A1-R4_MC01-1g01860	nospR1	ORTHAg02173	NA	347	NA	NA	NA	NA	NA	NA
MldSil1|MvSl-1064-A1-R4_MC01-1g01861	nospR1	ORTHAg03105	NA	1326	NA	NA	NA	NA	NA	NA
MldSil1|MvSl-1064-A1-R4_MC01-1g01862	nospR1	ORTHAg01303	NA	147	NA	NA	NA	NA	NA	NA
MldSil1|MvSl-1064-A1-R4_MC01-1g01863	nospR1	ORTHAg03222	NA	1014	NA	NA	NA	NA	NA	NA
MldSil1|MvSl-1064-A1-R4_MC01-1g01864	nospR1	ORTHAg05014	NA	337	NA	NA	NA	NA	NA	NA
MldSil1|MvSl-1064-A1-R4_MC01-1g01865	nospR1	ORTHAg06588	NA	224	NA	NA	NA	NA	NA	NA
MldSil1|MvSl-1064-A1-R4_MC01-1g01866	nospR1	ORTHAg06040	NA	252	NA	NA	NA	NA	NA	NA
MldSil1|MvSl-1064-A1-R4_MC01-1g01867	nospR1	ORTHAg05734	NA	581	NA	NA	NA	NA	NA	NA
MldSil1|MvSl-1064-A1-R4_MC01-1g01868	nospR1	ORTHAg04845	NA	439	NA	NA	NA	NA	NA	NA
MldSil1|MvSl-1064-A1-R4_MC01-1g01869	nospR1	ORTHAg04270	NA	655	NA	NA	NA	NA	NA	NA
MldSil1|MvSl-1064-A1-R4_MC01-1g01870	nospR1	ORTHAg04729	NA	799	NA	NA	NA	NA	NA	NA
MldSil1|MvSl-1064-A1-R4_MC01-1g01871	nospR1	ORTHAg03498	NA	295	NA	NA	NA	NA	NA	NA
MldSil1|MvSl-1064-A1-R4_MC01-1g01872	nospR1	ORTHAg02119	contR1	147	NA	0.11219	NO	PF10190.9:Tmemb_170	94388	0.736842
MldSil1|MvSl-1064-A1-R4_MC01-1g01873	nospR1	ORTHAg04352	NA	524	NA	NA	NA	NA	NA	NA
MldSil1|MvSl-1064-A1-R4_MC01-1g01874	nospR1	ORTHAg04078	NA	592	NA	NA	NA	NA	NA	NA
MldSil1|MvSl-1064-A1-R4_MC01-1g01875	nospR1	ORTHAg03749	NA	465	NA	NA	NA	NA	NA	NA
MldSil1|MvSl-1064-A1-R4_MC01-1g01876	nospR1	ORTHAg06034	NA	214	NA	NA	NA	NA	NA	NA
MldSil1|MvSl-1064-A1-R4_MC01-1g01877	nospR1	ORTHAg02777	NA	333	NA	NA	NA	NA	NA	NA
MldSil1|MvSl-1064-A1-R4_MC01-1g01878	nospR1	ORTHAg01971	NA	295	NA	NA	NA	NA	NA	NA
MldSil1|MvSl-1064-A1-R4_MC01-1g01879	nospR1	ORTHAg06076	NA	420	NA	NA	NA	NA	NA	NA
MldSil1|MvSl-1064-A1-R4_MC01-1g01880	nospR1	ORTHAg01555	contR1	221	NA	0.973964	NO	PF11160.8:Hva1_TUDOR	108871	1.40541
MldSil1|MvSl-1064-A1-R4_MC01-1g01881	nospR1	ORTHAg03531	NA	591	NA	NA	NA	NA	NA	NA
MldSil1|MvSl-1064-A1-R4_MC01-1g01882	nospR1	ORTHAg03601	NA	1440	NA	NA	NA	NA	NA	NA
MldSil1|MvSl-1064-A1-R4_MC01-1g01883	nospR1	ORTHAg05668	NA	218	NA	NA	NA	NA	NA	NA
MldSil1|MvSl-1064-A1-R4_MC01-1g01884	nospR1	ORTHAg01649	NA	898	NA	NA	NA	NA	NA	NA
MldSil1|MvSl-1064-A1-R4_MC01-1g01885	nospR1	ORTHAg06066	NA	335	NA	NA	NA	NA	NA	NA
MldSil1|MvSl-1064-A1-R4_MC01-1g01886	nospR1	ORTHAg02024	NA	2677	NA	NA	NA	NA	NA	NA
MldSil1|MvSl-1064-A1-R4_MC01-1g01887	nospR1	ORTHAg01852	NA	916	NA	NA	NA	NA	NA	NA
MldSil1|MvSl-1064-A1-R4_MC01-1g01888	nospR1	ORTHAg06806	NA	179	NA	NA	NA	NA	NA	NA
MldSil1|MvSl-1064-A1-R4_MC01-1g01889	nospR1	ORTHAg01822	NA	387	NA	NA	NA	NA	NA	NA
MldSil1|MvSl-1064-A1-R4_MC01-1g01890	nospR1	ORTHAg00716	NA	1363	NA	NA	NA	NA	NA	NA
MldSil1|MvSl-1064-A1-R4_MC01-1g01891	nospR1	ORTHAg02384	NA	694	NA	NA	NA	NA	NA	NA
MldSil1|MvSl-1064-A1-R4_MC01-1g01892	nospR1	ORTHAg04433	NA	919	NA	NA	NA	NA	NA	NA
MldSil1|MvSl-1064-A1-R4_MC01-1g01893	nospR1	ORTHAg02484	NA	1117	NA	NA	NA	NA	NA	NA
MldSil1|MvSl-1064-A1-R4_MC01-1g01894	nospR1	ORTHAg05593	NA	497	NA	NA	NA	NA	NA	NA
MldSil1|MvSl-1064-A1-R4_MC01-1g01895	nospR1	ORTHAg01039	NA	177	NA	NA	NA	NA	NA	NA
MldSil1|MvSl-1064-A1-R4_MC01-1g01896	nospR1	ORTHAg02058	NA	1021	NA	NA	NA	NA	NA	NA
MldSil1|MvSl-1064-A1-R4_MC01-1g01897	nospR1	ORTHAg04316	NA	1179	NA	NA	NA	NA	NA	NA
MldSil1|MvSl-1064-A1-R4_MC01-1g01898	nospR1	ORTHAg01069	NA	84	NA	NA	NA	NA	NA	NA
MldSil1|MvSl-1064-A1-R4_MC01-1g01899	nospR1	ORTHAg02222	NA	320	NA	NA	NA	NA	NA	NA
MldSil1|MvSl-1064-A1-R4_MC01-1g01900	nospR1	ORTHAg04429	NA	493	NA	NA	NA	NA	NA	NA
MldSil1|MvSl-1064-A1-R4_MC01-1g01901	nospR1	ORTHAg03944	NA	636	NA	NA	NA	NA	NA	NA
MldSil1|MvSl-1064-A1-R4_MC01-1g01902	nospR1	ORTHAg06067	NA	454	NA	NA	NA	NA	NA	NA
MldSil1|MvSl-1064-A1-R4_MC01-1g01903	nospR1	ORTHAg06149	NA	317	NA	NA	NA	NA	NA	NA
MldSil1|MvSl-1064-A1-R4_MC01-1g01904	nospR1	ORTHAg01938	NA	338	NA	NA	NA	NA	NA	NA
MldSil1|MvSl-1064-A1-R4_MC01-1g01905	nospR1	ORTHAg02524	NA	1215	NA	NA	NA	NA	NA	NA
MldSil1|MvSl-1064-A1-R4_MC01-1g01906	nospR1	ORTHAg02017	NA	913	NA	NA	NA	NA	NA	NA
MldSil1|MvSl-1064-A1-R4_MC01-1g01907	nospR1	ORTHAg05131	NA	1092	NA	NA	NA	NA	NA	NA
MldSil1|MvSl-1064-A1-R4_MC01-1g01908	nospR1	ORTHAg07803	NA	39	NA	NA	NA	NA	NA	NA
MldSil1|MvSl-1064-A1-R4_MC01-1g01909	nospR1	ORTHAg08555	NA	189	NA	NA	NA	NA	NA	NA
MldSil1|MvSl-1064-A1-R4_MC01-1g01910	nospR1	ORTHAg12322	NA	75	NA	NA	NA	NA	NA	NA
MldSil1|MvSl-1064-A1-R4_MC01-1g01911	nospR1	ORTHAg13993	NA	432	NA	NA	NA	NA	NA	NA
MldSil1|MvSl-1064-A1-R4_MC01-1g01912	nospR1	ORTHAg05079	NA	335	NA	NA	NA	NA	NA	NA
MldSil1|MvSl-1064-A1-R4_MC01-1g01913	nospR1	ORTHAg04256	NA	1073	NA	NA	NA	NA	NA	NA
MldSil1|MvSl-1064-A1-R4_MC01-1g01914	nospR1	ORTHAg05954	NA	323	NA	NA	NA	NA	NA	NA
MldSil1|MvSl-1064-A1-R4_MC01-1g01915	nospR1	ORTHAg03559	NA	703	NA	NA	NA	NA	NA	NA
MldSil1|MvSl-1064-A1-R4_MC01-1g01916	nospR1	ORTHAg04936	contR1	886	NA	0.220911	NO	noPfam	295	0.615545
MldSil1|MvSl-1064-A1-R4_MC01-1g01917	nospR1	ORTHAg00040	NA	1236	NA	NA	NA	NA	NA	NA
MldSil1|MvSl-1064-A1-R4_MC01-1g01918	nospR1	ORTHAg05242	NA	1104	NA	NA	NA	NA	NA	NA
MldSil1|MvSl-1064-A1-R4_MC01-1g01919	nospR1	ORTHAg05093	NA	303	NA	NA	NA	NA	NA	NA
MldSil1|MvSl-1064-A1-R4_MC01-1g01920	nospR1	xxAgMldSil1	NA	219	NA	NA	NA	NA	NA	NA
MldSil1|MvSl-1064-A1-R4_MC01-1g01921	nospR1	ORTHAg06123	NA	592	NA	NA	NA	NA	NA	NA
MldSil1|MvSl-1064-A1-R4_MC01-1g01922	nospR1	ORTHAg03309	NA	781	NA	NA	NA	NA	NA	NA
MldSil1|MvSl-1064-A1-R4_MC01-1g01923	nospR1	ORTHAg02553	NA	396	NA	NA	NA	NA	NA	NA
MldSil1|MvSl-1064-A1-R4_MC01-1g01924	nospR1	ORTHAg01973	NA	648	NA	NA	NA	NA	NA	NA
MldSil1|MvSl-1064-A1-R4_MC01-1g01925	nospR1	ORTHAg04583	NA	923	NA	NA	NA	NA	NA	NA
MldSil1|MvSl-1064-A1-R4_MC01-1g01926	nospR1	ORTHAg06778	NA	514	NA	NA	NA	NA	NA	NA
MldSil1|MvSl-1064-A1-R4_MC01-1g01927	nospR1	ORTHAg01337	NA	1639	NA	NA	NA	NA	NA	NA
MldSil1|MvSl-1064-A1-R4_MC01-1g01928	nospR1	ORTHAg02967	NA	1051	NA	NA	NA	NA	NA	NA
MldSil1|MvSl-1064-A1-R4_MC01-1g01929	nospR1	ORTHAg08600	NA	522	NA	NA	NA	NA	NA	NA
MldSil1|MvSl-1064-A1-R4_MC01-1g01930	nospR1	ORTHAg00394	NA	78	NA	NA	NA	NA	NA	NA
MldSil1|MvSl-1064-A1-R4_MC01-1g01931	nospR1	ORTHAg06666	NA	245	NA	NA	NA	NA	NA	NA
MldSil1|MvSl-1064-A1-R4_MC01-1g01932	nospR1	ORTHAg06041	NA	945	NA	NA	NA	NA	NA	NA
MldSil1|MvSl-1064-A1-R4_MC01-1g01933	nospR1	ORTHAg06325	NA	674	NA	NA	NA	NA	NA	NA
MldSil1|MvSl-1064-A1-R4_MC01-1g01934	nospR1	ORTHAg02590	NA	825	NA	NA	NA	NA	NA	NA
MldSil1|MvSl-1064-A1-R4_MC01-1g01935	nospR1	ORTHAg01767	NA	623	NA	NA	NA	NA	NA	NA
MldSil1|MvSl-1064-A1-R4_MC01-1g01936	nospR1	ORTHAg06052	NA	498	NA	NA	NA	NA	NA	NA
MldSil1|MvSl-1064-A1-R4_MC01-1g01937	nospR1	ORTHAg13758	NA	50	NA	NA	NA	NA	NA	NA
MldSil1|MvSl-1064-A1-R4_MC01-1g01938	SPr1	ORTHAg04202	coreR1	345	20	0.138214	NO	PF00775.21:Dioxygenase_C	17277	0.858405
MldSil1|MvSl-1064-A1-R4_MC01-1g01939	nospR1	ORTHAg03073	NA	444	NA	NA	NA	NA	NA	NA
MldSil1|MvSl-1064-A1-R4_MC01-1g01940	nospR1	ORTHAg00903	NA	176	NA	NA	NA	NA	NA	NA
MldSil1|MvSl-1064-A1-R4_MC01-1g01941	nospR1	ORTHAg03484	NA	431	NA	NA	NA	NA	NA	NA
MldSil1|MvSl-1064-A1-R4_MC01-1g01942	nospR1	ORTHAg03117	NA	217	NA	NA	NA	NA	NA	NA
MldSil1|MvSl-1064-A1-R4_MC01-1g01943	nospR1	ORTHAg06134	NA	513	NA	NA	NA	NA	NA	NA
MldSil1|MvSl-1064-A1-R4_MC01-1g01944	nospR1	ORTHAg02371	NA	689	NA	NA	NA	NA	NA	NA
MldSil1|MvSl-1064-A1-R4_MC01-1g01945	nospR1	ORTHAg02665	NA	1076	NA	NA	NA	NA	NA	NA
MldSil1|MvSl-1064-A1-R4_MC01-1g01946	nospR1	ORTHAg07047	NA	430	NA	NA	NA	NA	NA	NA
MldSil1|MvSl-1064-A1-R4_MC01-1g01947	nospR1	ORTHAg04510	NA	198	NA	NA	NA	NA	NA	NA
MldSil1|MvSl-1064-A1-R4_MC01-1g01948	nospR1	ORTHAg03779	NA	605	NA	NA	NA	NA	NA	NA
MldSil1|MvSl-1064-A1-R4_MC01-1g01949	nospR1	ORTHAg03798	NA	298	NA	NA	NA	NA	NA	NA
MldSil1|MvSl-1064-A1-R4_MC01-1g01950	nospR1	ORTHAg10417	NA	1205	NA	NA	NA	NA	NA	NA
MldSil1|MvSl-1064-A1-R4_MC01-1g01951	nospR1	ORTHAg02045	NA	1172	NA	NA	NA	NA	NA	NA
MldSil1|MvSl-1064-A1-R4_MC01-1g01952	nospR1	ORTHAg03608	NA	328	NA	NA	NA	NA	NA	NA
MldSil1|MvSl-1064-A1-R4_MC01-1g01953	nospR1	ORTHAg02464	NA	224	NA	NA	NA	NA	NA	NA
MldSil1|MvSl-1064-A1-R4_MC01-1g01954	nospR1	ORTHAg01595	NA	751	NA	NA	NA	NA	NA	NA
MldSil1|MvSl-1064-A1-R4_MC01-1g01955	nospR1	ORTHAg03773	NA	98	NA	NA	NA	NA	NA	NA
MldSil1|MvSl-1064-A1-R4_MC01-1g01956	nospR1	ORTHAg13173	NA	132	NA	NA	NA	NA	NA	NA
MldSil1|MvSl-1064-A1-R4_MC01-1g01957	nospR1	ORTHAg04611	NA	306	NA	NA	NA	NA	NA	NA
MldSil1|MvSl-1064-A1-R4_MC01-1g01958	nospR1	ORTHAg04491	NA	866	NA	NA	NA	NA	NA	NA
MldSil1|MvSl-1064-A1-R4_MC01-1g01959	nospR1	ORTHAg05751	NA	515	NA	NA	NA	NA	NA	NA
MldSil1|MvSl-1064-A1-R4_MC01-1g01960	nospR1	ORTHAg06880	NA	253	NA	NA	NA	NA	NA	NA
MldSil1|MvSl-1064-A1-R4_MC01-1g01961	nospR1	ORTHAg08832	NA	54	NA	NA	NA	NA	NA	NA
MldSil1|MvSl-1064-A1-R4_MC01-1g01962	nospR1	ORTHAg04342	NA	424	NA	NA	NA	NA	NA	NA
MldSil1|MvSl-1064-A1-R4_MC01-1g01963	nospR1	ORTHAg06941	NA	87	NA	NA	NA	NA	NA	NA
MldSil1|MvSl-1064-A1-R4_MC01-1g01964	nospR1	ORTHAg08492	NA	91	NA	NA	NA	NA	NA	NA
MldSil1|MvSl-1064-A1-R4_MC01-1g01965	nospR1	ORTHAg01173	NA	210	NA	NA	NA	NA	NA	NA
MldSil1|MvSl-1064-A1-R4_MC01-1g01966	nospR1	ORTHAg01072	NA	696	NA	NA	NA	NA	NA	NA
MldSil1|MvSl-1064-A1-R4_MC01-1g01967	nospR1	ORTHAg03595	NA	540	NA	NA	NA	NA	NA	NA
MldSil1|MvSl-1064-A1-R4_MC01-1g01968	nospR1	ORTHAg06345	NA	294	NA	NA	NA	NA	NA	NA
MldSil1|MvSl-1064-A1-R4_MC01-1g01969	nospR1	ORTHAg03100	NA	770	NA	NA	NA	NA	NA	NA
MldSil1|MvSl-1064-A1-R4_MC01-1g01970	nospR1	ORTHAg11376	NA	207	NA	NA	NA	NA	NA	NA
MldSil1|MvSl-1064-A1-R4_MC01-1g01971	nospR1	ORTHAg06995	NA	46	NA	NA	NA	NA	NA	NA
MldSil1|MvSl-1064-A1-R4_MC01-1g01972	nospR1	ORTHAg01915	NA	1964	NA	NA	NA	NA	NA	NA
MldSil1|MvSl-1064-A1-R4_MC01-1g01973	nospR1	ORTHAg00631	NA	127	NA	NA	NA	NA	NA	NA
MldSil1|MvSl-1064-A1-R4_MC01-1g01974	nospR1	ORTHAg01088	NA	1524	NA	NA	NA	NA	NA	NA
MldSil1|MvSl-1064-A1-R4_MC01-1g01975	nospR1	ORTHAg09395	NA	844	NA	NA	NA	NA	NA	NA
MldSil1|MvSl-1064-A1-R4_MC01-1g01976	nospR1	ORTHAg00190	NA	473	NA	NA	NA	NA	NA	NA
MldSil1|MvSl-1064-A1-R4_MC01-1g01977	nospR1	ORTHAg17689	NA	954	NA	NA	NA	NA	NA	NA
MldSil1|MvSl-1064-A1-R4_MC01-1g01978	nospR1	ORTHAg06909	NA	76	NA	NA	NA	NA	NA	NA
MldSil1|MvSl-1064-A1-R4_MC01-1g01979	nospR1	ORTHAg10286	NA	125	NA	NA	NA	NA	NA	NA
MldSil1|MvSl-1064-A1-R4_MC01-1g01980	nospR1	ORTHAg17837	NA	630	NA	NA	NA	NA	NA	NA
MldSil1|MvSl-1064-A1-R4_MC01-1g01981	nospR1	ORTHAg08122	NA	80	NA	NA	NA	NA	NA	NA
MldSil1|MvSl-1064-A1-R4_MC01-1g01982	nospR1	ORTHAg08839	NA	115	NA	NA	NA	NA	NA	NA
MldSil1|MvSl-1064-A1-R4_MC01-1g01983	nospR1	ORTHAg08117	NA	105	NA	NA	NA	NA	NA	NA
MldSil1|MvSl-1064-A1-R4_MC01-1g01984	nospR1	ORTHAg03160	NA	299	NA	NA	NA	NA	NA	NA
MldSil1|MvSl-1064-A1-R4_MC01-1g01985	nospR1	ORTHAg03324	NA	522	NA	NA	NA	NA	NA	NA
MldSil1|MvSl-1064-A1-R4_MC01-1g01986	nospR1	ORTHAg08887	NA	121	NA	NA	NA	NA	NA	NA
MldSil1|MvSl-1064-A1-R4_MC01-1g01987	nospR1	ORTHAg03178	NA	702	NA	NA	NA	NA	NA	NA
MldSil1|MvSl-1064-A1-R4_MC01-1g01988	nospR1	ORTHAg01209	NA	1224	NA	NA	NA	NA	NA	NA
MldSil1|MvSl-1064-A1-R4_MC01-1g01989	nospR1	ORTHAg03717	NA	1309	NA	NA	NA	NA	NA	NA
MldSil1|MvSl-1064-A1-R4_MC01-1g01990	nospR1	ORTHAg06198	NA	1015	NA	NA	NA	NA	NA	NA
MldSil1|MvSl-1064-A1-R4_MC01-1g01991	nospR1	ORTHAg07289	NA	56	NA	NA	NA	NA	NA	NA
MldSil1|MvSl-1064-A1-R4_MC01-1g01992	nospR1	ORTHAg00017	NA	1568	NA	NA	NA	NA	NA	NA
MldSil1|MvSl-1064-A1-R4_MC01-1g01993	nospR1	ORTHAg10422	NA	460	NA	NA	NA	NA	NA	NA
MldSil1|MvSl-1064-A1-R4_MC01-1g01994	nospR1	ORTHAg12455	NA	57	NA	NA	NA	NA	NA	NA
MldSil1|MvSl-1064-A1-R4_MC01-1g01995	nospR1	ORTHAg04055	contR1	541	NA	0.224606	NO	PF02475.16:Met_10	2956	0.738395
MldSil1|MvSl-1064-A1-R4_MC01-1g01996	nospR1	ORTHAg13910	NA	63	NA	NA	NA	NA	NA	NA
MldSil1|MvSl-1064-A1-R4_MC01-1g01997	nospR1	ORTHAg10863	NA	369	NA	NA	NA	NA	NA	NA
MldSil1|MvSl-1064-A1-R4_MC01-1g01998	nospR1	ORTHAg04254	NA	430	NA	NA	NA	NA	NA	NA
MldSil1|MvSl-1064-A1-R4_MC01-1g01999	nospR1	ORTHAg06220	NA	67	NA	NA	NA	NA	NA	NA
MldSil1|MvSl-1064-A1-R4_MC01-1g02000	nospR1	ORTHAg06008	NA	602	NA	NA	NA	NA	NA	NA
MldSil1|MvSl-1064-A1-R4_MC01-1g02001	nospR1	ORTHAg02783	NA	576	NA	NA	NA	NA	NA	NA
MldSil1|MvSl-1064-A1-R4_MC01-1g02002	nospR1	ORTHAg02734	NA	378	NA	NA	NA	NA	NA	NA
MldSil1|MvSl-1064-A1-R4_MC01-1g02003	nospR1	ORTHAg04506	NA	1163	NA	NA	NA	NA	NA	NA
MldSil1|MvSl-1064-A1-R4_MC01-1g02004	nospR1	ORTHAg09704	NA	251	NA	NA	NA	NA	NA	NA
MldSil1|MvSl-1064-A1-R4_MC01-1g02005	nospR1	ORTHAg17926	NA	189	NA	NA	NA	NA	NA	NA
MldSil1|MvSl-1064-A1-R4_MC01-1g02006	nospR1	ORTHAg09593	NA	76	NA	NA	NA	NA	NA	NA
MldSil1|MvSl-1064-A1-R4_MC01-1g02007	nospR1	ORTHAg00474	NA	1462	NA	NA	NA	NA	NA	NA
MldSil1|MvSl-1064-A1-R4_MC01-1g02008	nospR1	ORTHAg11226	NA	421	NA	NA	NA	NA	NA	NA
MldSil1|MvSl-1064-A1-R4_MC01-1g02009	nospR1	ORTHAg07090	NA	390	NA	NA	NA	NA	NA	NA
MldSil1|MvSl-1064-A1-R4_MC01-1g02010	nospR1	ORTHAg00536	NA	499	NA	NA	NA	NA	NA	NA
MldSil1|MvSl-1064-A1-R4_MC01-1g02011	nospR1	ORTHAg04494	NA	1128	NA	NA	NA	NA	NA	NA
[truncated: 39,402 more rows]
