# Supplementary material for: Cause and Effectors: Whole-Genome Comparisons Reveal Shared but Rapidly Evolving Effector Sets among Host-Specific Plant-Castrating Fungi
Source: mBio. 2019 Nov 5;10(6):e02391-19. doi: 10.1128/mBio.02391-19 (PMC6831777; doi:10.1128/mBio.02391-19)
Supplement: DATA SET S2 [file mBio.02391-19-sd002.txt]

Agogue	Class	logM8	logM8a	AVGdN/dS	LRT	p.adj	PS
ORTHAg00225	contR1	-715.974	-716.784	0.289936	1.62	1	NO
ORTHAg00338	contR1	-3104.03	-3107.06	0.257617	6.06	1	NO
ORTHAg00344	monoR1	-1730.79	NT	0.396579	NA	NA	NO
ORTHAg00401	monoR1	-3367.33	-3367.59	0.193168	0.52	1	NO
ORTHAg00402	contR1	-2736.4	-2736.68	0.499841	0.56	1	NO
ORTHAg00453	monoR1	-1962.51	-1971.33	0.754761	17.64	0.015534452	YES
ORTHAg00469	contR1	-5503.81	-5503.91	0.582742	0.2	1	NO
ORTHAg00480	coreR1	-877.975	-878.745	0.836746	1.54	1	NO
ORTHAg00523	contR1	-1079.34	NT	0.271356	NA	NA	NO
ORTHAg00526	contR1	-1196.64	-1197	0.407832	0.72	1	NO
ORTHAg00532	coreR1	-2191.41	-2191.41	0.202058	0	1	NO
ORTHAg00569	monoR1	-2288.18	NT	0.135908	NA	NA	NO
ORTHAg00609	contR1	-1295.66	NT	0.05491	NA	NA	NO
ORTHAg00627	contR1	-704.745	NT	0.173784	NA	NA	NO
ORTHAg00637	contR1	-4051.39	NT	0.543051	NA	NA	NO
ORTHAg00661	contR1	-1524.22	NT	0.0565132	NA	NA	NO
ORTHAg00668	monoR1	-3118.13	-3121.61	0.539356	6.96	1	NO
ORTHAg00685	contR1	-679.804	-680.902	0.610803	2.196	1	NO
ORTHAg00693	monoR1	-2633.9	-2644.54	0.909231	21.28	0.00230967	YES
ORTHAg00697	coreR1	-879.228	-888.279	1.53766	18.102	0.012185997	YES
ORTHAg00709	coreR1	-350.625	-356.287	1.02553	11.324	0.445298208	NO
ORTHAg00751	monoR1	-3193.29	-3197.01	0.535281	7.44	1	NO
ORTHAg00761	contR1	-2004.75	-2007.62	0.473055	5.74	1	NO
ORTHAg00767	monoR1	-3502.58	NT	0.176552	NA	NA	NO
ORTHAg00782	contR1	-658.953	-659.161	0.227868	0.416	1	NO
ORTHAg00794	contR1	-1270.81	-1275.04	0.246205	8.46	1	NO
ORTHAg00795	contR1	-4846.48	-4849.13	0.476269	5.3	1	NO
ORTHAg00808	coreR1	-3456.46	-3456.46	0.331583	0	1	NO
ORTHAg00810	contR1	-4331.89	-4400.65	1.08542	137.52	5.40E-29	YES
ORTHAg00811	contR1	-5049.49	NT	0.178605	NA	NA	NO
ORTHAg00814	contR1	-801.575	NT	0.167558	NA	NA	NO
ORTHAg00822	monoR1	-1969.31	NT	0.243265	NA	NA	NO
ORTHAg00850	contR1	-4239.31	NT	0.27638	NA	NA	NO
ORTHAg00851	monoR1	-1930.04	NT	0.168592	NA	NA	NO
ORTHAg00866	monoR1	-5097.61	NT	0.353457	NA	NA	NO
ORTHAg00885	contR1	-1773.06	NT	0.442164	NA	NA	NO
ORTHAg00890	contR1	-991.624	-993.663	0.668829	4.078	1	NO
ORTHAg00902	contR1	-3664.71	NT	0.327323	NA	NA	NO
ORTHAg00909	monoR1	-2695	NT	0.267862	NA	NA	NO
ORTHAg00913	contR1	-1311.8	NT	0.539173	NA	NA	NO
ORTHAg00960	contR1	-1892.38	-1895.78	1.11826	6.8	1	NO
ORTHAg00969	contR1	-2210.34	NT	0.307854	NA	NA	NO
ORTHAg00972	contR1	-1905.45	NT	0.13976	NA	NA	NO
ORTHAg00981	contR1	-3028.25	-3047.08	0.473979	37.66	4.90E-07	YES
ORTHAg00982	contR1	-1613.78	NT	0.225515	NA	NA	NO
ORTHAg00990	monoR1	-5115.88	-5120.74	0.338549	9.72	1	NO
ORTHAg00992	contR1	-1649.57	NT	0.146447	NA	NA	NO
ORTHAg01001	contR1	-1705.96	NT	0.533944	NA	NA	NO
ORTHAg01003	monoR1	-5835.06	-5837.26	0.448126	4.4	1	NO
ORTHAg01013	contR1	-1767.74	-1780.24	0.689435	25	0.000333662	YES
ORTHAg01040	coreR1	-1183.23	-1184.46	0.863757	2.46	1	NO
ORTHAg01051	contR1	-1094.15	-1077.49	1.45008	-33.32	1	NO
ORTHAg01086	contR1	-2599.71	NT	0.11185	NA	NA	NO
ORTHAg01092	monoR1	-944.782	NT	0.102313	NA	NA	NO
ORTHAg01126	monoR1	-2107.47	-2110.72	0.426987	6.5	1	NO
ORTHAg01141	coreR1	-1448.44	-1448.43	0.289833	-0.02	1	NO
ORTHAg01170	monoR1	-10140.5	NT	0.422848	NA	NA	NO
ORTHAg01184	contR1	-1803.9	NT	0.215466	NA	NA	NO
ORTHAg01206	contR1	-5865.27	-5865.3	0.78221	0.06	1	NO
ORTHAg01210	contR1	-1044.96	NT	0.0575306	NA	NA	NO
ORTHAg01217	coreR1	-2950.84	-2950.8	0.230985	-0.08	1	NO
ORTHAg01244	monoR1	-3476.5	-3476.2	0.646162	-0.6	1	NO
ORTHAg01250	monoR1	-370.154	-371.615	0.42989	2.922	1	NO
ORTHAg01262	contR1	-3975.4	-3979.79	0.336007	8.78	1	NO
ORTHAg01311	coreR1	-2207.93	-2208.08	0.467985	0.3	1	NO
ORTHAg01319	contR1	-2629.42	NT	0.12095	NA	NA	NO
ORTHAg01321	monoR1	-3569.45	-3569.4	0.525898	-0.1	1	NO
ORTHAg01343	monoR1	-1545.48	NT	0.258289	NA	NA	NO
ORTHAg01356	contR1	-1739.68	NT	0.52449	NA	NA	NO
ORTHAg01377	coreR1	-1770.55	-1770.55	0.355623	0	1	NO
ORTHAg01397	contR1	-2840.13	NT	0.177781	NA	NA	NO
ORTHAg01411	contR1	-3063.87	NT	0.140383	NA	NA	NO
ORTHAg01419	contR1	-4791.74	-4795.55	0.228441	7.62	1	NO
ORTHAg01444	coreR1	-2999.09	-2999.19	0.319367	0.2	1	NO
ORTHAg01482	contR1	-385.138	NT	0.0544066	NA	NA	NO
ORTHAg01483	contR1	-1840.79	-1842.04	0.304497	2.5	1	NO
ORTHAg01486	monoR1	-552.545	NT	0.134017	NA	NA	NO
ORTHAg01495	monoR1	-2457.45	NT	0.17265	NA	NA	NO
ORTHAg01499	contR1	-865.66	NT	0.182732	NA	NA	NO
ORTHAg01511	contR1	-4572.4	NT	0.404856	NA	NA	NO
ORTHAg01539	monoR1	-1977.26	-1978.32	0.238873	2.12	1	NO
ORTHAg01551	monoR1	-2704.44	-2706.69	0.441403	4.5	1	NO
ORTHAg01554	monoR1	-1684.05	-1684.36	0.261437	0.62	1	NO
ORTHAg01555	contR1	-986.484	-989.458	0.973964	5.948	1	NO
ORTHAg01579	coreR1	-1498.14	-1498.14	0.284984	0	1	NO
ORTHAg01597	contR1	-1649.32	-1653.63	0.195303	8.62	1	NO
ORTHAg01617	coreR1	-772.791	-772.79	0.276062	-0.002	1	NO
ORTHAg01619	contR1	-3978.42	NT	0.304076	NA	NA	NO
ORTHAg01626	contR1	-420.111	NT	0.0566465	NA	NA	NO
ORTHAg01664	contR1	-1000.08	NT	0.164545	NA	NA	NO
ORTHAg01688	contR1	-2838.84	NT	0.146814	NA	NA	NO
ORTHAg01695	monoR1	-2690.26	-2705.6	0.807768	30.68	1.77E-05	YES
ORTHAg01719	contR1	-2284.56	NT	0.457082	NA	NA	NO
ORTHAg01727	contR1	-1899.09	-1903.52	0.30703	8.86	1	NO
ORTHAg01733	monoR1	-3779.61	NT	0.121501	NA	NA	NO
ORTHAg01763	contR1	-451.461	NT	0.0557757	NA	NA	NO
ORTHAg01777	contR1	-482.696	NT	0.0566579	NA	NA	NO
ORTHAg01789	contR1	-1582.05	-1582.2	0.304387	0.3	1	NO
ORTHAg01793	contR1	-6395.51	-6395.9	0.286448	0.78	1	NO
ORTHAg01806	contR1	-1893.7	NT	0.164478	NA	NA	NO
ORTHAg01811	contR1	-406.384	NT	0.10146	NA	NA	NO
ORTHAg01816	contR1	-2832.08	NT	0.101439	NA	NA	NO
ORTHAg01817	coreR1	-1378.12	-1378.13	0.377973	0.02	1	NO
ORTHAg01843	contR1	-975.863	NT	0.327762	NA	NA	NO
ORTHAg01865	contR1	-1846.04	NT	0.0934659	NA	NA	NO
ORTHAg01882	contR1	-2174.95	-2177.27	0.458174	4.64	1	NO
ORTHAg01899	coreR1	-2708.76	-2708.76	0.257962	0	1	NO
ORTHAg01965	contR1	-1098.37	-1102.37	0.964813	8	1	NO
ORTHAg01999	coreR1	-1993.56	NT	0.128898	NA	NA	NO
ORTHAg02005	contR1	-1747.84	-1748.17	0.513705	0.66	1	NO
ORTHAg02011	contR1	-1061.75	NT	0.132986	NA	NA	NO
ORTHAg02046	coreR1	-3111.96	-3111.96	0.0575339	0	1	NO
ORTHAg02050	contR1	-3284.97	NT	0.350588	NA	NA	NO
ORTHAg02053	monoR1	-1881.8	-1887.37	0.258572	11.14	0.491707888	NO
ORTHAg02067	monoR1	-2513.17	NT	0.267981	NA	NA	NO
ORTHAg02119	contR1	-678.202	NT	0.11219	NA	NA	NO
ORTHAg02129	coreR1	-2260.82	-2269.68	0.440751	17.72	0.014894642	YES
ORTHAg02138	contR1	-1509.69	NT	0.42701	NA	NA	NO
ORTHAg02142	contR1	-1650.96	-1651.89	0.309052	1.86	1	NO
ORTHAg02147	monoR1	-2118.26	-2118.72	0.451184	0.92	1	NO
ORTHAg02153	contR1	-2885.5	NT	0.341473	NA	NA	NO
ORTHAg02172	contR1	-412.99	NT	0.399195	NA	NA	NO
ORTHAg02227	contR1	-1813.56	NT	0.0529431	NA	NA	NO
ORTHAg02244	coreR1	-2056.27	-2058.22	0.126908	3.9	1	NO
ORTHAg02246	contR1	-1243.83	NT	0.120877	NA	NA	NO
ORTHAg02270	monoR1	-1284.45	-1287.24	0.316509	5.58	1	NO
ORTHAg02271	contR1	-4239.59	-4240.85	0.269976	2.52	1	NO
ORTHAg02286	contR1	-1913.72	-1927.22	0.413211	27	0.000118411	YES
ORTHAg02292	contR1	-2276.91	NT	0.447368	NA	NA	NO
ORTHAg02294	coreR1	-693.102	-693.159	0.604526	0.114	1	NO
ORTHAg02298	coreR1	-1426.81	-1426.78	0.451434	-0.06	1	NO
ORTHAg02341	monoR1	-2735.44	NT	0.249549	NA	NA	NO
ORTHAg02348	contR1	-7853.07	NT	0.339149	NA	NA	NO
ORTHAg02351	coreR1	-3187.28	-3198.48	0.419665	22.4	0.001288397	YES
ORTHAg02370	contR1	-2380.79	NT	0.445797	NA	NA	NO
ORTHAg02394	contR1	-2803.58	-2804.36	0.244975	1.56	1	NO
ORTHAg02399	contR1	-2041.98	NT	0.286619	NA	NA	NO
ORTHAg02413	contR1	-984.027	NT	0.22325	NA	NA	NO
ORTHAg02425	contR1	-636.461	-636.969	0.762266	1.016	1	NO
ORTHAg02468	contR1	-4042.26	NT	0.284988	NA	NA	NO
ORTHAg02478	monoR1	-3275.65	-3285.6	0.726499	19.9	0.004749139	YES
ORTHAg02480	contR1	-290.503	NT	0.0531644	NA	NA	NO
ORTHAg02498	monoR1	-3796.96	-3797.69	0.297884	1.46	1	NO
ORTHAg02502	contR1	-1956.93	NT	0.60245	NA	NA	NO
ORTHAg02517	monoR1	-1553.77	-1554.88	0.256968	2.22	1	NO
ORTHAg02530	contR1	-914.44	NT	0.14399	NA	NA	NO
ORTHAg02567	contR1	-4483.9	NT	0.284225	NA	NA	NO
ORTHAg02578	contR1	-9708.06	-9712.15	0.106386	8.18	1	NO
ORTHAg02583	contR1	-1497.66	-1502.37	0.444569	9.42	1	NO
ORTHAg02625	coreR1	-5577.75	-5580.58	0.26588	5.66	1	NO
ORTHAg02639	coreR1	-4247.57	-4284.84	0.541704	74.54	3.46E-15	YES
ORTHAg02663	contR1	-4418.28	-4419.08	0.32859	1.6	1	NO
ORTHAg02690	contR1	-939.015	NT	0.0676588	NA	NA	NO
ORTHAg02697	contR1	-1883.98	NT	0.213607	NA	NA	NO
ORTHAg02723	coreR1	-2127.27	-2127.26	0.283636	-0.02	1	NO
ORTHAg02738	contR1	-1473.43	-1479.36	1.0262	11.86	0.333791808	NO
ORTHAg02746	contR1	-7042.09	-7048.04	0.231847	11.9	0.326699555	NO
ORTHAg02749	contR1	-6021.47	NT	0.44218	NA	NA	NO
ORTHAg02755	monoR1	-3592.03	NT	0.166499	NA	NA	NO
ORTHAg02757	contR1	-1380.61	NT	0.5212	NA	NA	NO
ORTHAg02759	contR1	-1357.73	-1360.33	0.571424	5.2	1	NO
ORTHAg02769	monoR1	-2673.07	NT	0.246189	NA	NA	NO
ORTHAg02781	contR1	-1160.98	NT	0.0931205	NA	NA	NO
ORTHAg02782	contR1	-2009.15	-2009.69	0.321149	1.08	1	NO
ORTHAg02797	coreR1	-1492.96	-1495	0.741471	4.08	1	NO
ORTHAg02811	monoR1	-1765.43	-1778.39	0.354907	25.92	0.000207112	YES
ORTHAg02819	contR1	-1695.92	NT	0.179872	NA	NA	NO
ORTHAg02853	contR1	-2253.03	-2253.83	0.770729	1.6	1	NO
ORTHAg02869	contR1	-414.138	-416.592	0.354726	4.908	1	NO
ORTHAg02903	contR1	-2065.24	-2066.59	0.524961	2.7	1	NO
ORTHAg02908	monoR1	-3369.61	NT	0.44881	NA	NA	NO
ORTHAg02909	contR1	-5584.13	NT	0.459292	NA	NA	NO
ORTHAg02918	coreR1	-1997.24	-1997.22	0.358977	-0.04	1	NO
ORTHAg02953	contR1	-2319.75	NT	0.183468	NA	NA	NO
ORTHAg02970	contR1	-1671.78	-1677.01	0.41625	10.46	0.709965959	NO
ORTHAg02983	contR1	-1522.01	-1523.65	0.380219	3.28	1	NO
ORTHAg02984	coreR1	-1674.47	-1675.64	0.250924	2.34	1	NO
ORTHAg02987	coreR1	-754.744	NT	0.887603	NA	NA	NO
ORTHAg02993	coreR1	-3242.19	-3242.2	0.225533	0.02	1	NO
ORTHAg03010	contR1	-2768.94	NT	0.27268	NA	NA	NO
ORTHAg03012	contR1	-705.338	NT	0.0513585	NA	NA	NO
ORTHAg03063	coreR1	-362.195	-362.194	0.13	-0.002	1	NO
ORTHAg03067	contR1	-1291.39	NT	0.0988303	NA	NA	NO
ORTHAg03074	contR1	-2027.69	-2027.91	0.118286	0.44	1	NO
ORTHAg03086	monoR1	-1761	-1764.4	0.170678	6.8	1	NO
ORTHAg03087	contR1	-1870.39	NT	0.0943892	NA	NA	NO
ORTHAg03088	contR1	-2072.84	NT	0.284738	NA	NA	NO
ORTHAg03130	contR1	-1469.34	NT	0.207868	NA	NA	NO
ORTHAg03134	contR1	-7430.83	NT	0.194574	NA	NA	NO
ORTHAg03151	contR1	-1668.84	NT	0.319341	NA	NA	NO
ORTHAg03155	contR1	-1753.25	NT	0.215209	NA	NA	NO
ORTHAg03156	monoR1	-4231.11	-4234.61	0.35875	7	1	NO
ORTHAg03174	contR1	-488.675	-489.45	0.210734	1.55	1	NO
ORTHAg03179	contR1	-939.829	NT	0.141311	NA	NA	NO
ORTHAg03194	contR1	-2215.11	-2217.82	0.324416	5.42	1	NO
ORTHAg03205	contR1	-1727.76	-1754.46	0.679024	53.4	1.58E-10	YES
ORTHAg03213	contR1	-2067.99	NT	0.24646	NA	NA	NO
ORTHAg03225	contR1	-708.508	-711.844	0.297747	6.672	1	NO
ORTHAg03242	monoR1	-1662.92	-1669.02	0.331126	12.2	0.278134982	NO
ORTHAg03295	contR1	-2300.43	NT	0.25671	NA	NA	NO
ORTHAg03302	coreR1	-1359.58	-1359.58	0.34965	0	1	NO
ORTHAg03329	contR1	-449.093	NT	0.119948	NA	NA	NO
ORTHAg03336	contR1	-3397.3	-3399.31	0.285085	4.02	1	NO
ORTHAg03374	mxspR1	-2022.25	-2053.88	1.35395	63.26	1.05E-12	YES
ORTHAg03377	contR1	-2792.65	-2795.91	0.509564	6.52	1	NO
ORTHAg03387	contR1	-2169.36	NT	0.0644532	NA	NA	NO
ORTHAg03442	contR1	-1149.3	-1151.36	0.368913	4.12	1	NO
ORTHAg03445	contR1	-3317.57	NT	0.0845947	NA	NA	NO
ORTHAg03463	coreR1	-1760.58	-1760.58	0.294677	0	1	NO
ORTHAg03469	monoR1	-4164.93	NT	0.391495	NA	NA	NO
ORTHAg03481	contR1	-1653.02	NT	0.0579028	NA	NA	NO
ORTHAg03497	contR1	-1796.5	NT	0.2168	NA	NA	NO
ORTHAg03502	coreR1	-2362.67	-2362.66	0.120194	-0.02	1	NO
ORTHAg03503	contR1	-856.634	-856.675	1.00229	0.082	1	NO
ORTHAg03507	contR1	-2381.97	NT	0.269798	NA	NA	NO
ORTHAg03510	contR1	-1202.65	NT	0.422035	NA	NA	NO
ORTHAg03516	coreR1	-6546.81	-6546.81	0.267988	0	1	NO
ORTHAg03517	contR1	-472.653	NT	0.0553248	NA	NA	NO
ORTHAg03529	contR1	-2094.65	NT	0.0572146	NA	NA	NO
ORTHAg03543	monoR1	-2122.28	NT	0.485738	NA	NA	NO
ORTHAg03550	monoR1	-2052.87	-2053.61	0.221419	1.48	1	NO
ORTHAg03597	contR1	-1950.23	NT	0.399105	NA	NA	NO
ORTHAg03606	contR1	-2032.8	-2034.12	0.152998	2.64	1	NO
ORTHAg03611	monoR1	-975.087	NT	0.372437	NA	NA	NO
ORTHAg03632	coreR1	-5017.62	-5017.59	0.372073	-0.06	1	NO
ORTHAg03634	contR1	-3302.57	NT	0.312102	NA	NA	NO
ORTHAg03644	contR1	-1975.43	NT	0.0561922	NA	NA	NO
ORTHAg03673	monoR1	-2712.16	-2714	0.446987	3.68	1	NO
ORTHAg03709	coreR1	-2408.86	-2409.83	0.325277	1.94	1	NO
ORTHAg03767	coreR1	-2117.4	-2117.39	0.323877	-0.02	1	NO
ORTHAg03802	contR1	-652.455	NT	0.0491184	NA	NA	NO
ORTHAg03834	contR1	-1085	NT	0.328452	NA	NA	NO
ORTHAg03835	monoR1	-1922.13	-1924.67	0.412487	5.08	1	NO
ORTHAg03838	contR1	-1230.39	NT	0.153117	NA	NA	NO
ORTHAg03861	coreR1	-2648.58	-2648.58	0.134819	0	1	NO
ORTHAg03869	monoR1	-3340.12	-3342.47	0.278708	4.7	1	NO
ORTHAg03881	contR1	-1727.93	NT	0.161043	NA	NA	NO
ORTHAg03882	contR1	-7040.58	-7041.02	0.378274	0.88	1	NO
ORTHAg03889	contR1	-2273.36	-2275.91	0.43546	5.1	1	NO
ORTHAg03915	monoR1	-2243.11	-2243.49	0.198862	0.76	1	NO
ORTHAg03936	contR1	-2014.22	NT	0.169775	NA	NA	NO
ORTHAg03942	contR1	-3636.07	NT	0.187347	NA	NA	NO
ORTHAg03963	contR1	-1757.38	-1759.48	0.202059	4.2	1	NO
ORTHAg03982	contR1	-1659.84	NT	0.274087	NA	NA	NO
ORTHAg04000	contR1	-2338.09	NT	0.385896	NA	NA	NO
ORTHAg04022	contR1	-4886.53	NT	0.168934	NA	NA	NO
ORTHAg04025	contR1	-1708.04	NT	0.32989	NA	NA	NO
ORTHAg04041	contR1	-1489.35	-1495.09	0.248059	11.48	0.409431937	NO
ORTHAg04055	contR1	-2667.78	NT	0.224606	NA	NA	NO
ORTHAg04056	monoR1	-3108.72	-3134.68	1.64734	51.92	3.36E-10	YES
ORTHAg04058	contR1	-4664.21	-4665.46	0.412039	2.5	1	NO
ORTHAg04092	contR1	-2316.11	NT	0.169677	NA	NA	NO
ORTHAg04094	contR1	-612.45	NT	0.111924	NA	NA	NO
ORTHAg04105	contR1	-1716.74	-1717.62	0.106301	1.76	1	NO
ORTHAg04108	coreR1	-2619.27	-2622.66	0.364508	6.78	1	NO
ORTHAg04133	contR1	-614.952	NT	0.42232	NA	NA	NO
ORTHAg04142	contR1	-3534.25	NT	0.462865	NA	NA	NO
ORTHAg04160	contR1	-7410.75	NT	0.243302	NA	NA	NO
ORTHAg04164	monoR1	-1877.4	NT	0.210149	NA	NA	NO
ORTHAg04175	monoR1	-3057.88	NT	0.238839	NA	NA	NO
ORTHAg04202	coreR1	-1572.54	-1572.54	0.138214	0	1	NO
ORTHAg04223	contR1	-3175.77	-3179.35	0.427253	7.16	1	NO
ORTHAg04243	contR1	-2038.53	-2050.04	0.587669	23.02	0.00093309	YES
ORTHAg04247	contR1	-651.637	-652.056	0.224745	0.838	1	NO
ORTHAg04282	monoR1	-3103.96	NT	0.148997	NA	NA	NO
ORTHAg04301	contR1	-2431.04	NT	0.245636	NA	NA	NO
ORTHAg04306	monoR1	-2620.51	NT	0.379903	NA	NA	NO
ORTHAg04315	contR1	-4413.65	-4413.85	0.0697048	0.4	1	NO
ORTHAg04324	contR1	-7065.9	-7072.25	0.266908	12.7	0.212811545	NO
ORTHAg04441	monoR1	-1528.54	-1528.97	0.1733	0.86	1	NO
ORTHAg04456	monoR1	-3949.69	-3968.53	0.792749	37.68	4.85E-07	YES
ORTHAg04460	coreR1	-1987.02	-1987.03	0.269824	0.02	1	NO
ORTHAg04463	contR1	-833.54	-839.678	0.228102	12.276	0.267033668	NO
ORTHAg04466	contR1	-1390.25	NT	0.228312	NA	NA	NO
ORTHAg04472	monoR1	-2012.4	NT	0.271898	NA	NA	NO
ORTHAg04479	contR1	-1313.05	NT	0.440034	NA	NA	NO
ORTHAg04493	monoR1	-2899.66	-2922.31	0.553562	45.3	9.84E-09	YES
ORTHAg04507	contR1	-1805.87	NT	0.257627	NA	NA	NO
ORTHAg04509	contR1	-6263.27	-6272.99	0.376759	19.44	0.006041738	YES
ORTHAg04524	coreR1	-4312.2	-4312.21	0.223551	0.02	1	NO
ORTHAg04538	monoR1	-2727.41	-2755.11	1.00915	55.4	5.72E-11	YES
ORTHAg04550	contR1	-1389.37	NT	0.231438	NA	NA	NO
ORTHAg04567	contR1	-4469.71	-4470.54	0.196498	1.66	1	NO
ORTHAg04594	contR1	-524.544	NT	0.05775	NA	NA	NO
ORTHAg04600	coreR1	-1172.31	-1186.56	1.9405	28.5	5.45E-05	YES
ORTHAg04604	monoR1	-1515.54	NT	0.256991	NA	NA	NO
ORTHAg04619	coreR1	-1751.71	-1753.96	0.275227	4.5	1	NO
ORTHAg04645	contR1	-1043.51	NT	0.333476	NA	NA	NO
ORTHAg04676	contR1	-2092.07	NT	0.478325	NA	NA	NO
ORTHAg04732	coreR1	-2269.88	-2271.6	0.333533	3.44	1	NO
ORTHAg04746	monoR1	-4084.86	-4094.62	0.441701	19.52	0.005793921	YES
ORTHAg04758	monoR1	-5397.65	NT	0.16978	NA	NA	NO
ORTHAg04775	monoR1	-1496.12	-1496.31	0.638364	0.38	1	NO
ORTHAg04820	contR1	-1031.98	-1038.74	0.682363	13.52	0.13737203	NO
ORTHAg04836	contR1	-1473.67	NT	0.0594012	NA	NA	NO
ORTHAg04837	contR1	-2467.85	NT	0.292876	NA	NA	NO
ORTHAg04860	contR1	-2419.96	NT	0.521102	NA	NA	NO
ORTHAg04869	monoR1	-4823.07	NT	0.199794	NA	NA	NO
ORTHAg04870	contR1	-4316.4	-4317.47	0.386809	2.14	1	NO
ORTHAg04871	coreR1	-990.983	-990.952	0.412212	-0.062	1	NO
ORTHAg04911	coreR1	-3791.33	-3791.32	0.301453	-0.02	1	NO
ORTHAg04936	contR1	-4187.82	-4192.5	0.220911	9.36	1	NO
ORTHAg04952	coreR1	-1660.75	-1660.9	0.156954	0.3	1	NO
ORTHAg04961	contR1	-963.689	NT	0.245123	NA	NA	NO
ORTHAg04962	contR1	-1153.71	NT	0.388102	NA	NA	NO
ORTHAg04969	contR1	-2282.18	NT	0.0578674	NA	NA	NO
ORTHAg04978	coreR1	-2099.81	-2099.95	0.204375	0.28	1	NO
ORTHAg04980	contR1	-1818.73	NT	0.0670482	NA	NA	NO
ORTHAg04981	contR1	-830.46	NT	0.0858251	NA	NA	NO
ORTHAg04985	contR1	-3881.48	NT	0.345982	NA	NA	NO
ORTHAg04994	contR1	-613.682	NT	0.172381	NA	NA	NO
ORTHAg05020	contR1	-2818.03	NT	0.382669	NA	NA	NO
ORTHAg05027	contR1	-572.032	NT	0.110644	NA	NA	NO
ORTHAg05030	contR1	-4175.64	NT	0.239565	NA	NA	NO
ORTHAg05044	contR1	-2359.58	NT	0.134451	NA	NA	NO
ORTHAg05055	contR1	-2249.63	-2250.54	0.408109	1.82	1	NO
ORTHAg05081	contR1	-1889.07	-1889.12	0.577189	0.1	1	NO
ORTHAg05092	contR1	-998.497	NT	0.35486	NA	NA	NO
ORTHAg05113	contR1	-1866.63	NT	0.280254	NA	NA	NO
ORTHAg05153	contR1	-2181.95	-2183.06	0.35415	2.22	1	NO
ORTHAg05199	contR1	-1892.76	NT	0.227343	NA	NA	NO
ORTHAg05202	contR1	-3032.94	NT	0.249105	NA	NA	NO
ORTHAg05213	contR1	-3235.07	-3235.1	0.577891	0.06	1	NO
ORTHAg05215	contR1	-6817.79	NT	0.244209	NA	NA	NO
ORTHAg05223	contR1	-1544.26	NT	0.272778	NA	NA	NO
ORTHAg05240	contR1	-2748.41	NT	0.184902	NA	NA	NO
ORTHAg05244	coreR1	-1640.29	-1646.04	0.171125	11.5	0.405049825	NO
ORTHAg05264	coreR1	-4723.72	-4733.28	0.712508	19.12	0.007144155	YES
ORTHAg05283	coreR1	-499.794	-500.763	0.254078	1.938	1	NO
ORTHAg05301	contR1	-2012.27	NT	0.408806	NA	NA	NO
ORTHAg05334	contR1	-1633.72	NT	0.524509	NA	NA	NO
ORTHAg05345	coreR1	-2830.69	-2833.95	0.326128	6.52	1	NO
ORTHAg05350	contR1	-3331.82	NT	0.057176	NA	NA	NO
ORTHAg05367	contR1	-2340.24	NT	0.429583	NA	NA	NO
ORTHAg05384	contR1	-1801.55	-1802.59	0.274427	2.08	1	NO
ORTHAg05394	contR1	-2095.9	NT	0.253715	NA	NA	NO
ORTHAg05398	coreR1	-2144.26	-2159.74	1.2667	30.96	1.53E-05	YES
ORTHAg05425	coreR1	-2156.97	-2156.98	0.305608	0.02	1	NO
ORTHAg05443	contR1	-2827.5	NT	0.205943	NA	NA	NO
ORTHAg05461	contR1	-2134.96	NT	0.519739	NA	NA	NO
ORTHAg05477	contR1	-9573.08	-9605.49	0.387237	64.82	4.78E-13	YES
ORTHAg05495	contR1	-1140.17	NT	0.140939	NA	NA	NO
ORTHAg05513	contR1	-2431.17	NT	0.438748	NA	NA	NO
ORTHAg05517	coreR1	-2057.98	-2058.34	0.279177	0.72	1	NO
ORTHAg05518	contR1	-827.24	NT	0.433797	NA	NA	NO
ORTHAg05529	contR1	-638.005	NT	0.230227	NA	NA	NO
ORTHAg05568	contR1	-897.996	NT	0.3495	NA	NA	NO
ORTHAg05575	contR1	-1242.44	-1248.29	0.831298	11.7	0.363750569	NO
ORTHAg05576	monoR1	-4409.49	NT	0.37676	NA	NA	NO
ORTHAg05580	coreR1	-980.416	-980.42	0.171244	0.008	1	NO
ORTHAg05587	contR1	-1334.61	NT	0.54582	NA	NA	NO
ORTHAg05597	monoR1	-1911.13	-1921.45	1.4348	20.64	0.003225789	YES
ORTHAg05599	coreR1	-1909.03	-1909.01	0.318824	-0.04	1	NO
ORTHAg05641	monoR1	-1467.14	NT	0.120218	NA	NA	NO
ORTHAg05644	contR1	-1297.81	NT	0.102294	NA	NA	NO
ORTHAg05663	contR1	-2233.22	-2234.08	0.445925	1.72	1	NO
ORTHAg05672	coreR1	-2546.55	-2546.43	0.43064	-0.24	1	NO
ORTHAg05686	contR1	-2156.86	-2160.56	0.796076	7.4	1	NO
ORTHAg05689	coreR1	-1216	-1216	0.239077	0	1	NO
ORTHAg05698	contR1	-866.805	-871.635	0.396202	9.66	1	NO
ORTHAg05699	monoR1	-2749.65	NT	0.170841	NA	NA	NO
ORTHAg05732	contR1	-464.846	NT	0.0942703	NA	NA	NO
ORTHAg05761	coreR1	-662.612	-662.651	0.268512	0.078	1	NO
ORTHAg05767	coreR1	-3111.52	-3117.1	0.30863	11.16	0.486435152	NO
ORTHAg05769	contR1	-1150.49	NT	0.260722	NA	NA	NO
ORTHAg05777	coreR1	-3209.07	-3208.37	0.251648	-1.4	1	NO
ORTHAg05780	contR1	-4019.78	-4028.2	0.501497	16.84	0.023668219	YES
ORTHAg05781	contR1	-3206.57	-3216.94	0.731823	20.74	0.003061644	YES
ORTHAg05782	coreR1	-3388.37	-3389.51	0.346236	2.28	1	NO
ORTHAg05795	contR1	-2396.01	NT	0.453086	NA	NA	NO
ORTHAg05798	contR1	-1841.97	NT	0.0556976	NA	NA	NO
ORTHAg05819	monoR1	-2416.62	-2424.25	1.11698	15.26	0.05452144	NO
ORTHAg05829	contR1	-2639.59	-2650.06	0.547462	20.94	0.00275807	YES
ORTHAg05836	coreR1	-1661.34	-1665.48	0.279587	8.28	1	NO
ORTHAg05838	coreR1	-2391.45	-2393.53	0.253933	4.16	1	NO
ORTHAg05863	contR1	-2348.79	NT	0.523916	NA	NA	NO
ORTHAg05867	contR1	-2860.12	-2865.89	0.339345	11.54	0.396427205	NO
ORTHAg05868	coreR1	-2096.12	-2096.14	0.370023	0.04	1	NO
ORTHAg05869	monoR1	-1764.47	-1765.34	0.763404	1.74	1	NO
ORTHAg05878	contR1	-5574.85	-5579.03	0.658521	8.36	1	NO
ORTHAg05880	contR1	-2012.61	NT	0.180289	NA	NA	NO
ORTHAg05885	coreR1	-1077.95	-1077.95	0.232019	0	1	NO
ORTHAg05886	coreR1	-716.773	-716.873	0.466241	0.2	1	NO
ORTHAg05899	monoR1	-1413.37	NT	0.402967	NA	NA	NO
ORTHAg05902	contR1	-2069.39	NT	0.0930286	NA	NA	NO
ORTHAg05903	coreR1	-2274.5	-2278.5	0.861678	8	1	NO
ORTHAg05915	contR1	-1424.48	-1427.64	0.370762	6.32	1	NO
ORTHAg05938	contR1	-1526.91	-1527.84	0.228576	1.86	1	NO
ORTHAg05939	contR1	-848.753	-849.214	0.468287	0.922	1	NO
ORTHAg05947	monoR1	-2360.75	-2384.96	1.12873	48.42	2.00E-09	YES
ORTHAg05949	contR1	-2505.58	-2505.54	0.679309	-0.08	1	NO
ORTHAg05978	coreR1	-653.178	-653.217	0.363111	0.078	1	NO
ORTHAg05983	monoR1	-4497.39	-4497.6	0.126271	0.42	1	NO
ORTHAg05991	coreR1	-1013.91	-1013.82	0.761832	-0.18	1	NO
ORTHAg05997	contR1	-781.347	-781.346	0.810207	-0.002	1	NO
ORTHAg06010	contR1	-579.17	NT	0.286378	NA	NA	NO
ORTHAg06016	coreR1	-2795.42	-2795.93	0.138065	1.02	1	NO
ORTHAg06025	monoR1	-2657.58	-2671.51	1.32296	27.86	7.59E-05	YES
ORTHAg06026	monoR1	-1608.87	NT	0.22491	NA	NA	NO
ORTHAg06027	contR1	-3252.99	NT	0.472158	NA	NA	NO
ORTHAg06029	coreR1	-2663.83	-2667.11	0.463884	6.56	1	NO
ORTHAg06030	coreR1	-1730.85	NT	0.295161	NA	NA	NO
ORTHAg06039	coreR1	-1081.4	-1087.67	1.05742	12.54	0.231829399	NO
ORTHAg06054	coreR1	-356.821	-356.815	0.294444	-0.012	1	NO
ORTHAg06057	contR1	-3097.75	NT	0.155691	NA	NA	NO
ORTHAg06068	monoR1	-1156.35	NT	0.392222	NA	NA	NO
ORTHAg06071	coreR1	-806.937	-806.931	0.339259	-0.012	1	NO
ORTHAg06074	contR1	-1576.79	-1577.11	0.647591	0.64	1	NO
ORTHAg06099	contR1	-828.561	-829.579	0.695217	2.036	1	NO
ORTHAg06100	coreR1	-3593.73	-3597.21	0.958955	6.96	1	NO
ORTHAg06101	coreR1	-1617.67	-1617.67	0.179513	0	1	NO
ORTHAg06103	contR1	-2473.49	NT	0.190892	NA	NA	NO
ORTHAg06107	coreR1	-707.162	-707.032	0.999922	-0.26	1	NO
ORTHAg06118	coreR1	-1058.75	-1060.48	0.861636	3.46	1	NO
ORTHAg06124	mxspR1	-1773.33	NT	0.351699	NA	NA	NO
ORTHAg06144	contR1	-2507.41	-2507.54	0.777941	0.26	1	NO
ORTHAg06145	coreR1	-1265.95	-1266.01	0.173724	0.12	1	NO
ORTHAg06147	coreR1	-2559.07	-2559	0.177867	-0.14	1	NO
ORTHAg06152	monoR1	-1031.15	NT	0.207169	NA	NA	NO
ORTHAg06159	contR1	-933.41	-934.164	0.510226	1.508	1	NO
ORTHAg06173	contR1	-1656.3	-1657.68	0.803649	2.76	1	NO
ORTHAg06185	contR1	-2752.69	-2753.56	0.170145	1.74	1	NO
ORTHAg06191	monoR1	-2266.26	NT	0.200505	NA	NA	NO
ORTHAg06195	coreR1	-2852.2	-2852.63	0.319983	0.86	1	NO
ORTHAg06201	contR1	-2507.6	-2507.99	0.606297	0.78	1	NO
ORTHAg06222	coreR1	-1075.97	-1076	0.313146	0.06	1	NO
ORTHAg06237	contR1	-4986.75	-4991.36	0.376006	9.22	1	NO
ORTHAg06244	monoR1	-1443.85	NT	0.331775	NA	NA	NO
ORTHAg06248	coreR1	-1845.6	-1845.6	0.348949	0	1	NO
ORTHAg06257	contR1	-1651.3	NT	0.129496	NA	NA	NO
ORTHAg06258	coreR1	-3408.53	-3411.94	0.726063	6.82	1	NO
ORTHAg06260	monoR1	-2162.24	-2162.38	0.412167	0.28	1	NO
ORTHAg06273	monoR1	-3749.05	-3766.85	1.3015	35.6	1.41E-06	YES
ORTHAg06276	monoR1	-5141.25	-5142.12	0.542156	1.74	1	NO
ORTHAg06285	coreR1	-1325.25	-1326.01	0.766773	1.52	1	NO
ORTHAg06288	contR1	-1770.27	-1771.08	0.49009	1.62	1	NO
ORTHAg06290	coreR1	-1304.33	-1304.8	0.302348	0.94	1	NO
ORTHAg06293	coreR1	-3130.96	-3130.93	0.293317	-0.06	1	NO
ORTHAg06297	coreR1	-1789.31	-1790.41	0.33238	2.2	1	NO
ORTHAg06300	coreR1	-1748.67	-1748.68	0.458375	0.02	1	NO
ORTHAg06312	monoR1	-5067	NT	0.296791	NA	NA	NO
ORTHAg06316	contR1	-450.975	NT	0.0809	NA	NA	NO
ORTHAg06321	contR1	-890.446	NT	0.0675637	NA	NA	NO
ORTHAg06330	coreR1	-1148.26	-1148.63	0.511775	0.74	1	NO
ORTHAg06335	contR1	-1701.13	-1701.24	0.0903463	0.22	1	NO
ORTHAg06338	contR1	-2087.39	NT	0.11779	NA	NA	NO
ORTHAg06347	coreR1	-2938.58	-2959.03	1.79599	40.9	9.32E-08	YES
ORTHAg06355	contR1	-2570.8	NT	0.25716	NA	NA	NO
ORTHAg06405	coreR1	-479.829	-479.724	0.799524	-0.21	1	NO
ORTHAg06412	coreR1	-1648.1	-1648.14	0.526261	0.08	1	NO
ORTHAg06440	contR1	-2065.31	NT	0.474917	NA	NA	NO
ORTHAg06448	contR1	-927.794	NT	0.058	NA	NA	NO
ORTHAg06451	coreR1	-1662.14	-1662.02	0.549745	-0.24	1	NO
ORTHAg06452	monoR1	-1449.95	NT	0.357027	NA	NA	NO
ORTHAg06460	monoR1	-2792.81	-2794.34	0.420842	3.06	1	NO
ORTHAg06465	contR1	-2181.12	NT	0.27318	NA	NA	NO
ORTHAg06490	contR1	-773.507	-775.503	0.441234	3.992	1	NO
ORTHAg06501	contR1	-1208.9	NT	0.294143	NA	NA	NO
ORTHAg06513	coreR1	-750.145	-750.507	0.342941	0.724	1	NO
ORTHAg06517	contR1	-1541.94	NT	0.523702	NA	NA	NO
ORTHAg06518	coreR1	-1065.37	-1065.81	0.521687	0.88	1	NO
ORTHAg06519	monoR1	-3935.15	-3945.55	0.826505	20.8	0.002967208	YES
ORTHAg06521	coreR1	-2300.48	-2300.48	0.305529	0	1	NO
ORTHAg06527	coreR1	-2852.51	-2852.52	0.14541	0.02	1	NO
ORTHAg06547	monoR1	-2519.45	-2522.59	0.485498	6.28	1	NO
ORTHAg06549	monoR1	-4659.95	NT	0.171813	NA	NA	NO
ORTHAg06552	coreR1	-2601.86	-2610.66	0.994665	17.6	0.015864642	YES
ORTHAg06557	contR1	-2087.72	-2088.44	0.796465	1.44	1	NO
ORTHAg06558	monoR1	-2828.15	-2831.24	0.863065	6.18	1	NO
ORTHAg06566	monoR1	-804.866	NT	0.355886	NA	NA	NO
ORTHAg06568	contR1	-555.573	-562.281	0.619562	13.416	0.145201508	NO
ORTHAg06586	contR1	-4473.25	-4493.72	1.31713	40.94	9.14E-08	YES
ORTHAg06593	mxspR1	-1502.61	NT	0.33837	NA	NA	NO
ORTHAg06597	monoR1	-1924.16	-1924.16	0.154728	0	1	NO
ORTHAg06605	contR1	-988.151	NT	0.368128	NA	NA	NO
ORTHAg06608	contR1	-1705.26	-1706.15	0.680091	1.78	1	NO
ORTHAg06609	coreR1	-780.029	-779.916	0.874967	-0.226	1	NO
ORTHAg06614	monoR1	-4580.61	NT	0.234943	NA	NA	NO
ORTHAg06616	contR1	-2131.56	-2134.77	0.320089	6.42	1	NO
ORTHAg06621	coreR1	-1658.65	-1659.83	0.587025	2.36	1	NO
ORTHAg06637	coreR1	-754.846	-755.029	0.452452	0.366	1	NO
ORTHAg06641	contR1	-942.751	-942.698	1.00435	-0.106	1	NO
ORTHAg06644	coreR1	-1252.48	-1259.83	1.62084	14.7	0.073359034	NO
ORTHAg06652	contR1	-839.155	-847.942	2.22959	17.574	0.016083038	YES
ORTHAg06665	coreR1	-2346.84	NT	0.283759	NA	NA	NO
ORTHAg06667	contR1	-968.075	-973.541	0.609795	10.932	0.550091314	NO
ORTHAg06671	monoR1	-1603.6	-1610.08	0.885529	12.96	0.185202399	NO
ORTHAg06681	contR1	-1568.04	NT	0.300229	NA	NA	NO
ORTHAg06712	coreR1	-2576.38	-2576.37	0.326029	-0.02	1	NO
ORTHAg06721	monoR1	-1253.28	NT	0.525602	NA	NA	NO
ORTHAg06728	coreR1	-5104.03	-5106.36	0.796583	4.66	1	NO
ORTHAg06747	contR1	-1477.7	-1477.5	0.923466	-0.4	1	NO
ORTHAg06749	coreR1	-1423.14	-1423.15	0.53853	0.02	1	NO
ORTHAg06752	coreR1	-1833.47	-1840.08	0.436787	13.22	0.161200974	NO
ORTHAg06765	coreR1	-2149.87	-2158.72	1.25681	17.7	0.015052068	YES
ORTHAg06775	contR1	-680.814	-682.674	1.38581	3.72	1	NO
ORTHAg06777	coreR1	-923.845	-925.615	1.13962	3.54	1	NO
ORTHAg06781	coreR1	-2798.52	-2804.79	0.407468	12.54	0.231829399	NO
ORTHAg06787	monoR1	-4977.28	NT	0.383635	NA	NA	NO
ORTHAg06788	coreR1	-372.246	-372.248	0.323457	0.004	1	NO
ORTHAg06798	coreR1	-921.296	-922.94	1.03213	3.288	1	NO
ORTHAg06802	monoR1	-1629.05	-1632.72	1.17783	7.34	1	NO
ORTHAg06812	contR1	-898.245	-898.809	0.539073	1.128	1	NO
ORTHAg06831	contR1	-1622.75	NT	0.42279	NA	NA	NO
ORTHAg06842	coreR1	-1593.21	-1593.45	0.55071	0.48	1	NO
ORTHAg06849	contR1	-1348.27	NT	0.370486	NA	NA	NO
ORTHAg06860	coreR1	-1184.3	-1185.35	0.341224	2.1	1	NO
ORTHAg06874	coreR1	-2542.61	-2552.82	0.902965	20.42	0.003618678	YES
ORTHAg06896	coreR1	-3347.52	-3347.51	0.401693	-0.02	1	NO
ORTHAg06897	coreR1	-1107.38	-1107.7	0.772294	0.64	1	NO
ORTHAg06901	coreR1	-2043.54	-2047.98	1.19992	8.88	1	NO
ORTHAg06934	monoR1	-2073.11	-2085.34	1.18614	24.46	0.000441556	YES
ORTHAg06943	contR1	-2042.14	-2050.75	0.444451	17.22	0.019375541	YES
ORTHAg06952	coreR1	-2716.38	-2726.59	0.740041	20.42	0.003618678	YES
ORTHAg06959	coreR1	-424.348	-425.315	1.36787	1.934	1	NO
ORTHAg06966	monoR1	-3196.65	-3209.99	1.11578	26.68	0.000139735	YES
ORTHAg06970	monoR1	-1501.21	-1501.58	0.364441	0.74	1	NO
ORTHAg06972	coreR1	-709.037	-709.81	0.797206	1.546	1	NO
ORTHAg06974	coreR1	-519.299	-519.296	0.35297	-0.006	1	NO
ORTHAg06976	contR1	-4863.03	-4862.98	0.737368	-0.1	1	NO
ORTHAg06987	monoR1	-878.448	NT	0.445976	NA	NA	NO
ORTHAg06996	coreR1	-2218.19	-2218.19	0.445725	0	1	NO
ORTHAg07014	coreR1	-2862.24	-2862.78	0.414964	1.08	1	NO
ORTHAg07031	contR1	-4699.95	-4705.02	0.382144	10.14	0.844401471	NO
ORTHAg07053	monoR1	-2472.66	-2474.83	0.70263	4.34	1	NO
ORTHAg07065	monoR1	-2582.9	NT	0.541143	NA	NA	NO
ORTHAg07085	monoR1	-715.859	-717.607	0.920276	3.496	1	NO
ORTHAg07095	monoR1	-2919.69	-2920.08	0.259833	0.78	1	NO
ORTHAg07117	monoR1	-2571.24	NT	0.267798	NA	NA	NO
ORTHAg07137	contR1	-2439.17	NT	0.0542847	NA	NA	NO
ORTHAg07141	mxspR1	-2815.34	-2815.94	0.409547	1.2	1	NO
ORTHAg07154	coreR1	-1217.75	-1218.34	0.367325	1.18	1	NO
ORTHAg07163	coreR1	-856.427	-858.486	0.784496	4.118	1	NO
ORTHAg07166	coreR1	-460.513	-460.923	0.302857	0.82	1	NO
ORTHAg07171	coreR1	-947.369	-955.381	1.95948	16.024	0.036400957	YES
ORTHAg07175	contR1	-981.201	-981.132	1.00171	-0.138	1	NO
ORTHAg07176	coreR1	-936.881	-936.847	0.452917	-0.068	1	NO
ORTHAg07184	coreR1	-497.138	-498.314	1.31119	2.352	1	NO
ORTHAg07185	coreR1	-821.453	-827.539	2.08111	12.172	0.282341361	NO
ORTHAg07190	coreR1	-622.082	-623.72	1.21928	3.276	1	NO
ORTHAg07217	coreR1	-3091.97	-3093.26	0.411094	2.58	1	NO
ORTHAg07237	contR1	-437.51	NT	0.155833	NA	NA	NO
ORTHAg07288	coreR1	-829.217	-829.253	1.12597	0.072	1	NO
ORTHAg07309	contR1	-728.427	NT	0.211677	NA	NA	NO
ORTHAg07318	contR1	-1374.91	NT	0.319815	NA	NA	NO
ORTHAg07320	monoR1	-2304	NT	0.176224	NA	NA	NO
ORTHAg07323	coreR1	-1361.6	-1374.51	1.65371	25.82	0.000218125	YES
ORTHAg07325	coreR1	-2221.12	-2221.12	0.166652	0	1	NO
ORTHAg07327	contR1	-675.529	-677.817	2.31527	4.576	1	NO
ORTHAg07343	contR1	-1532.49	-1533.7	0.417009	2.42	1	NO
ORTHAg07359	coreR1	-384.127	-384.295	1.23676	0.336	1	NO
ORTHAg07360	coreR1	-846.37	-851.007	1.18447	9.274	1	NO
ORTHAg07365	monoR1	-1002.54	-1011.54	1.40588	18	0.012856669	YES
ORTHAg07381	contR1	-601.492	-601.72	0.69175	0.456	1	NO
ORTHAg07403	contR1	-833.196	NT	0.532832	NA	NA	NO
ORTHAg07405	coreR1	-1234.04	-1240.96	1.65559	13.84	0.115848971	NO
ORTHAg07422	contR1	-1691.11	-1700.1	1.48312	17.98	0.01299246	YES
ORTHAg07430	coreR1	-1083.13	-1092.88	1.13528	19.5	0.005854902	YES
ORTHAg07434	contR1	-875.445	-881.442	1.37468	11.994	0.310625669	NO
ORTHAg07437	monoR1	-699.517	-704.78	1.47643	10.526	0.685053009	NO
ORTHAg07440	monoR1	-780.177	-780.652	0.477842	0.95	1	NO
ORTHAg07477	coreR1	-3082.44	-3092.04	0.688373	19.2	0.006850919	YES
ORTHAg07504	contR1	-1229.59	-1234.6	0.93457	10.02	0.901223905	NO
ORTHAg07509	monoR1	-1093.2	-1094.89	0.963541	3.38	1	NO
ORTHAg07552	monoR1	-2760.71	-2765.96	0.627607	10.5	0.694759849	NO
ORTHAg07561	contR1	-497.801	-499.951	1.75146	4.3	1	NO
ORTHAg07639	monoR1	-2033.77	-2067.72	1.0713	67.9	1.00E-13	YES
ORTHAg07650	mxspR1	-666.798	-668.713	0.980094	3.83	1	NO
ORTHAg07839	coreR1	-1388.27	-1404.47	2.6681	32.4	7.30E-06	YES
ORTHAg07856	contR1	-857.266	NT	0.222753	NA	NA	NO
ORTHAg07857	contR1	-926.239	-931.092	1.53664	9.706	1	NO
ORTHAg07865	contR1	-532.731	-539.663	1.75126	13.864	0.114378801	NO
ORTHAg07890	coreR1	-1024.3	-1030.49	1.44111	12.38	0.252563062	NO
ORTHAg07899	monoR1	-4326.22	-4350.5	0.719736	48.56	1.86E-09	YES
ORTHAg07991	monoR1	-466.787	NT	0.796373	NA	NA	NO
ORTHAg08019	contR1	-1382.21	-1390.53	1.03025	16.64	0.026299365	YES
ORTHAg08045	contR1	-1617.12	-1623.82	1.11388	13.4	0.146445342	NO
ORTHAg08094	coreR1	-770.255	-780.615	1.96575	20.72	0.003093788	YES
ORTHAg08176	contR1	-635.204	-635.457	0.640088	0.506	1	NO
ORTHAg08178	contR1	-1933.65	-1942.7	1.48834	18.1	0.012198803	YES
ORTHAg08247	mxspR1	-1515.86	-1520.57	1.08189	9.42	1	NO
ORTHAg08263	contR1	-512.289	-512.531	0.682872	0.484	1	NO
ORTHAg08393	contR1	-852.011	-853.135	0.705667	2.248	1	NO
ORTHAg08433	contR1	-1251.87	-1261.07	1.41162	18.4	0.010421175	YES
ORTHAg08686	monoR1	-1203.3	-1213.63	1.26554	20.66	0.003192268	YES
ORTHAg09422	contR1	-487.041	-488.281	0.989438	2.48	1	NO
ORTHAg09628	monoR1	-1327.18	-1327.72	0.872956	1.08	1	NO
ORTHAg09724	contR1	-855.298	-856.125	0.843269	1.654	1	NO
