# Supplementary material for: Cause and Effectors: Whole-Genome Comparisons Reveal Shared but Rapidly Evolving Effector Sets among Host-Specific Plant-Castrating Fungi
Source: mBio. 2019 Nov 5;10(6):e02391-19. doi: 10.1128/mBio.02391-19 (PMC6831777; doi:10.1128/mBio.02391-19)
Supplement: TABLE S1 [file mBio.02391-19-st001.xlsx]

## Sheet: Summary_MT_geo_Accession
Supplementary Table 1: Whole-genome sequencing data of the Microbotryum lychnidis-dioicae populations, M. silenes-dioicae populations and M. violaceum var paradoxa used in this study.
Sample ID	Fungal species	Host species	BioProject.ID (1)	Accession.ID
MvSd-1030	M. silenes-dioicae	Silene dioica	PRJNA295022	SRS1072001
MvSd-1034	M. silenes-dioicae	Silene dioica	PRJNA295022	SRS1072002
MvSd-1056	M. silenes-dioicae	Silene dioica	PRJNA295022	SRS1072003
MvSd-1141	M. silenes-dioicae	Silene dioica	PRJNA295022	SRS1072020
MvSd-336-01	M. silenes-dioicae	Silene dioica	PRJNA295022	SRS1072005
MvSd-578-2	M. silenes-dioicae	Silene dioica	PRJNA295022	SRS1072007
MvSd-637	M. silenes-dioicae	Silene dioica	PRJNA295022	SRS1072009
MvSd-69-05	M. silenes-dioicae	Silene dioica	PRJNA295022	SRS1072010
MvSd-707-1	M. silenes-dioicae	Silene dioica	PRJNA295022	SRS1072011
MvSd-72	M. silenes-dioicae	Silene dioica	PRJNA295022	SRS1072013
MvSd-849-7	M. silenes-dioicae	Silene dioica	PRJNA295022	SRS1072014
MvSd-851-6	M. silenes-dioicae	Silene dioica	PRJNA295022	SRS1072015
MvSd-900-1	M. silenes-dioicae	Silene dioica	PRJNA295022	SRS1072016
MvSd-932-2	M. silenes-dioicae	Silene dioica	PRJNA295022	SRS1072017
MvSd-937-2	M. silenes-dioicae	Silene dioica	PRJNA295022	SRS1072018
MvSd-949-2	M. silenes-dioicae	Silene dioica	PRJNA295022	SRS1072019
MvSd-sp002	M. silenes-dioicae	Silene dioica	PRJNA295022	SRS1072021
MvSd-sp003	M. silenes-dioicae	Silene dioica	PRJNA295022	SRS1072022
MvSl-1040	M. lychnidis-dioicae	Silene latifolia	PRJNA295022	SRS1072027
MvSl-1067	M. lychnidis-dioicae	Silene latifolia	PRJNA295022	SRS1072030
MvSl-1069	M. lychnidis-dioicae	Silene latifolia	PRJNA269361	SSR1695534
MvSl-1090	M. lychnidis-dioicae	Silene latifolia	PRJNA269361	SSR1695537
MvSl-1103	M. lychnidis-dioicae	Silene latifolia	PRJNA269361	SSR1696452
MvSl-1134	M. lychnidis-dioicae	Silene latifolia	PRJNA295022	SRS1072031
MvSl-1140-3	M. lychnidis-dioicae	Silene latifolia	PRJNA295022	SRS1072032
MvSl-140-01	M. lychnidis-dioicae	Silene latifolia	PRJNA295022	SRS1072033
MvSl-141-01	M. lychnidis-dioicae	Silene latifolia	PRJNA295022	SRS1072034
MvSl-40-01	M. lychnidis-dioicae	Silene latifolia	PRJNA295022	SRS1072035
MvSl-462-3	M. lychnidis-dioicae	Silene latifolia	PRJNA295022	SRS1072041
MvSl-466-3	M. lychnidis-dioicae	Silene latifolia	PRJNA295022	SRS1072043
MvSl-641	M. lychnidis-dioicae	Silene latifolia	PRJNA295022	SRS1072047
MvSl-661	M. lychnidis-dioicae	Silene latifolia	PRJNA295022	SRS1072050
MvSl-728-4	M. lychnidis-dioicae	Silene latifolia	PRJNA295022	SRS1072054
MvSl-856-2	M. lychnidis-dioicae	Silene latifolia	PRJNA295022	SRS1072057
MvSl-933-1	M. lychnidis-dioicae	Silene latifolia	PRJNA295022	SRS1072059
MvSl-973	M. lychnidis-dioicae	Silene latifolia	PRJNA295022	SRS1072060
MvSl-974	M. lychnidis-dioicae	Silene latifolia	PRJNA295022	SRS1072061
MviSpa-1T04-A2	M. lychnidis-dioicae	Silene latifolia	PRJEB16741	ERS2254834
MviSpa-9-A2	M. violaceum var paradoxa	Silene paradoxa	PRJEB16741	ERS2254840
MviSpa-1426-A2	M. violaceum var paradoxa	Silene paradoxa	PRJEB16741	ERS2254836
MviSpa-1448-A2	M. violaceum var paradoxa	Silene paradoxa	PRJEB16741	ERR2352468
(1) Related references :
BioProject PRJNA295022 (Badouin et al, 2017)
BioProject PRJNA269361 (Whittle et al, 2015)
BioProject PRJNA269361 (Branco et al, 2018)
