# Supplementary material for: Cause and Effectors: Whole-Genome Comparisons Reveal Shared but Rapidly Evolving Effector Sets among Host-Specific Plant-Castrating Fungi
Source: mBio. 2019 Nov 5;10(6):e02391-19. doi: 10.1128/mBio.02391-19 (PMC6831777; doi:10.1128/mBio.02391-19)
Supplement: DATA SET S3 [file mBio.02391-19-sd003.txt]

Agogue	AnnotR1	rangeP	MKtest	P1_nonsyn	P2_nonsyn	P1_syn	P2_syn	D_nonsyn	D_syn	neutrality.index	alpha	fisher.P.value
ORTHAg00225	contR1	0	MvSp_vs_MvSd	0	0	0	3	7	4	0	1	0.192307692
ORTHAg00225	contR1	0	MvSp_vs_MvSl	0	0	0	3	7	5	0	1	0.2
ORTHAg00225	contR1	0	MvSp_vs_MvSlMvSd	0	0	3	3	7	3	0	1	0.011363636
ORTHAg00338	contR1	0	MvSp_vs_MvSd	3	0	0	0	54	64	Inf	#NAME?	0.101604278
ORTHAg00338	contR1	0	MvSp_vs_MvSl	2	0	1	0	53	65	2.452830189	-1.452830189	0.590336134
ORTHAg00338	contR1	0	MvSp_vs_MvSlMvSd	9	0	2	0	51	64	5.647058824	-4.647058824	0.024985223
ORTHAg00344	monoR1	100	MvSp_vs_MvSd	0	0	0	2	40	29	0	1	0.187122736
ORTHAg00344	monoR1	100	MvSp_vs_MvSl	0	0	0	2	44	31	0	1	0.180451128
ORTHAg00344	monoR1	100	MvSp_vs_MvSlMvSd	0	0	2	2	39	27	0	1	0.034316907
ORTHAg00401	monoR1	100	MvSp_vs_MvSd	0	0	0	2	36	60	0	1	0.530401851
ORTHAg00401	monoR1	100	MvSp_vs_MvSl	0	0	2	2	45	64	0	1	0.149622442
ORTHAg00401	monoR1	100	MvSp_vs_MvSlMvSd	10	0	6	2	35	60	2.142857143	-1.142857143	0.189151051
ORTHAg00402	contR1	0	MvSp_vs_MvSd	0	0	0	0	106	53	NA	NA	1
ORTHAg00402	contR1	0	MvSp_vs_MvSl	1	0	0	0	104	54	Inf	#NAME?	1
ORTHAg00402	contR1	0	MvSp_vs_MvSlMvSd	3	0	3	0	104	52	0.5	0.5	0.408998693
ORTHAg00453	monoR1	100	MvSp_vs_MvSd	0	2	0	3	57	22	0.257309942	0.742690058	0.153368021
ORTHAg00453	monoR1	100	MvSp_vs_MvSl	1	2	0	3	57	22	0.385964912	0.614035088	0.353318857
ORTHAg00453	monoR1	100	MvSp_vs_MvSlMvSd	3	2	0	3	54	22	0.679012346	0.320987654	0.689936987
ORTHAg00469	contR1	0	MvSp_vs_MvSd	1	0	0	0	121	75	Inf	#NAME?	1
ORTHAg00469	contR1	0	MvSp_vs_MvSl	0	0	1	0	120	82	0	1	0.408866995
ORTHAg00469	contR1	0	MvSp_vs_MvSlMvSd	11	0	9	0	116	74	0.779693487	0.220306513	0.635498703
ORTHAg00480	coreR1	111	MvSp_vs_MvSd	4	1	1	0	78	11	0.705128205	0.294871795	0.565707321
ORTHAg00480	coreR1	111	MvSp_vs_MvSl	1	1	1	0	90	12	0.266666667	0.733333333	0.330097087
ORTHAg00480	coreR1	111	MvSp_vs_MvSlMvSd	6	1	2	0	77	11	0.5	0.5	0.34585074
ORTHAg00523	contR1	0	MvSp_vs_MvSd	0	0	0	0	10	14	NA	NA	1
ORTHAg00523	contR1	0	MvSp_vs_MvSl	0	0	0	0	11	14	NA	NA	1
ORTHAg00523	contR1	0	MvSp_vs_MvSlMvSd	1	0	2	0	10	13	0.65	0.35	1
ORTHAg00526	contR1	0	MvSp_vs_MvSd	0	0	0	0	61	21	NA	NA	1
ORTHAg00526	contR1	0	MvSp_vs_MvSl	1	0	3	0	60	21	0.116666667	0.883333333	0.066224315
ORTHAg00526	contR1	0	MvSp_vs_MvSlMvSd	1	0	3	0	58	22	0.126436782	0.873563218	0.076885164
ORTHAg00532	coreR1	111	MvSp_vs_MvSd	0	5	0	6	33	55	1.388888889	-0.388888889	0.744520482
ORTHAg00532	coreR1	111	MvSp_vs_MvSl	0	5	1	6	33	56	1.212121212	-0.212121212	0.760179928
ORTHAg00532	coreR1	111	MvSp_vs_MvSlMvSd	0	5	2	6	33	55	1.041666667	-0.041666667	1
ORTHAg00569	monoR1	100	MvSp_vs_MvSd	1	0	0	3	22	51	0.772727273	0.227272727	1
ORTHAg00569	monoR1	100	MvSp_vs_MvSl	1	0	0	3	24	53	0.736111111	0.263888889	1
ORTHAg00569	monoR1	100	MvSp_vs_MvSlMvSd	3	0	2	3	22	51	1.390909091	-0.390909091	0.697162852
ORTHAg00609	contR1	0	MvSp_vs_MvSd	0	0	0	2	2	20	0	1	1
ORTHAg00609	contR1	0	MvSp_vs_MvSl	0	0	0	2	2	21	0	1	1
ORTHAg00609	contR1	0	MvSp_vs_MvSlMvSd	0	0	1	2	2	20	0	1	1
ORTHAg00627	contR1	0	MvSp_vs_MvSd	0	0	0	0	8	21	NA	NA	1
ORTHAg00627	contR1	0	MvSp_vs_MvSl	1	0	0	0	9	20	Inf	#NAME?	0.333333333
ORTHAg00627	contR1	0	MvSp_vs_MvSlMvSd	2	0	1	0	8	20	5	-4	0.236929922
ORTHAg00637	contR1	0	MvSp_vs_MvSd	0	3	0	3	88	54	0.613636364	0.386363636	0.676173576
ORTHAg00637	contR1	0	MvSp_vs_MvSl	4	3	2	3	86	58	0.944186047	0.055813953	1
ORTHAg00637	contR1	0	MvSp_vs_MvSlMvSd	8	3	8	3	85	53	0.623529412	0.376470588	0.351917265
ORTHAg00661	contR1	0	MvSp_vs_MvSd	0	0	0	1	5	35	0	1	1
ORTHAg00661	contR1	0	MvSp_vs_MvSl	0	0	2	1	5	35	0	1	1
ORTHAg00661	contR1	0	MvSp_vs_MvSlMvSd	0	0	2	1	5	35	0	1	1
ORTHAg00668	monoR1	100	MvSp_vs_MvSd	12	2	1	2	95	60	2.947368421	-1.947368421	0.113258794
ORTHAg00668	monoR1	100	MvSp_vs_MvSl	14	2	1	2	91	61	3.575091575	-2.575091575	0.045092104
ORTHAg00668	monoR1	100	MvSp_vs_MvSlMvSd	23	2	3	2	86	57	3.313953488	-2.313953488	0.020288936
ORTHAg00685	contR1	0	MvSp_vs_MvSd	0	0	0	1	20	8	0	1	0.310344828
ORTHAg00685	contR1	0	MvSp_vs_MvSl	0	0	1	1	17	8	0	1	0.128205128
ORTHAg00685	contR1	0	MvSp_vs_MvSlMvSd	3	0	1	1	17	8	0.705882353	0.294117647	1
ORTHAg00693	monoR1	1	MvSp_vs_MvSd	0	0	0	0	163	14	NA	NA	1
ORTHAg00693	monoR1	1	MvSp_vs_MvSl	3	0	0	0	262	34	Inf	#NAME?	1
ORTHAg00693	monoR1	1	MvSp_vs_MvSlMvSd	44	1	2	0	100	15	3.375	-2.375	0.155605772
ORTHAg00697	coreR1	111	MvSp_vs_MvSd	1	0	0	0	72	14	Inf	#NAME?	1
ORTHAg00697	coreR1	111	MvSp_vs_MvSl	1	0	0	0	71	14	Inf	#NAME?	1
ORTHAg00697	coreR1	111	MvSp_vs_MvSlMvSd	9	0	0	0	68	14	Inf	#NAME?	0.344925351
ORTHAg00709	coreR1	111	MvSp_vs_MvSd	1	1	0	0	27	7	Inf	#NAME?	1
ORTHAg00709	coreR1	111	MvSp_vs_MvSl	0	1	0	0	21	5	Inf	#NAME?	1
ORTHAg00709	coreR1	111	MvSp_vs_MvSlMvSd	8	1	2	0	11	4	1.636363636	-0.636363636	1
ORTHAg00751	monoR1	100	MvSp_vs_MvSd	0	5	0	12	55	30	0.227272727	0.772727273	0.01326732
ORTHAg00751	monoR1	100	MvSp_vs_MvSl	0	8	1	12	66	35	0.326340326	0.673659674	0.027056976
ORTHAg00751	monoR1	100	MvSp_vs_MvSlMvSd	3	5	1	12	53	29	0.336719884	0.663280116	0.044833738
ORTHAg00761	contR1	0	MvSp_vs_MvSd	0	3	1	1	38	27	1.065789474	-0.065789474	1
ORTHAg00761	contR1	0	MvSp_vs_MvSl	3	3	1	2	32	26	1.625	-0.625	0.721181835
ORTHAg00761	contR1	0	MvSp_vs_MvSlMvSd	12	3	4	1	30	24	2.4	-1.4	0.181286782
ORTHAg00767	monoR1	100	MvSp_vs_MvSd	0	1	1	1	35	71	1.014285714	-0.014285714	1
ORTHAg00767	monoR1	100	MvSp_vs_MvSl	0	1	3	1	44	74	0.420454545	0.579545455	0.651433544
ORTHAg00767	monoR1	100	MvSp_vs_MvSlMvSd	12	1	6	1	34	70	3.823529412	-2.823529412	0.010622147
ORTHAg00782	contR1	0	MvSp_vs_MvSd	1	0	0	1	13	16	1.230769231	-0.230769231	1
ORTHAg00782	contR1	0	MvSp_vs_MvSl	0	0	0	1	13	16	0	1	1
ORTHAg00782	contR1	0	MvSp_vs_MvSlMvSd	1	0	0	1	13	16	1.230769231	-0.230769231	1
ORTHAg00794	contR1	0	MvSp_vs_MvSd	0	0	4	0	23	22	0	1	0.112353452
ORTHAg00794	contR1	0	MvSp_vs_MvSl	0	0	0	0	23	22	NA	NA	1
ORTHAg00794	contR1	0	MvSp_vs_MvSlMvSd	0	0	4	0	23	22	0	1	0.112353452
ORTHAg00795	contR1	0	MvSp_vs_MvSd	3	1	0	0	95	74	Inf	#NAME?	0.136368907
ORTHAg00795	contR1	0	MvSp_vs_MvSl	0	1	0	0	99	80	Inf	#NAME?	1
ORTHAg00795	contR1	0	MvSp_vs_MvSlMvSd	20	1	5	0	87	74	3.572413793	-2.572413793	0.010555912
ORTHAg00808	coreR1	111	MvSp_vs_MvSd	0	2	0	1	68	65	1.911764706	-0.911764706	1
ORTHAg00808	coreR1	111	MvSp_vs_MvSl	2	2	1	1	70	65	1.857142857	-0.857142857	0.683080723
ORTHAg00808	coreR1	111	MvSp_vs_MvSlMvSd	9	2	3	1	65	64	2.707692308	-1.707692308	0.10775876
ORTHAg00810	contR1	0	MvSp_vs_MvSd	0	9	0	6	236	70	0.444915254	0.555084746	0.131128875
ORTHAg00810	contR1	0	MvSp_vs_MvSl	0	6	0	5	87	46	0.634482759	0.365517241	0.519921507
ORTHAg00810	contR1	0	MvSp_vs_MvSlMvSd	40	7	4	5	47	34	3.777777778	-2.777777778	0.001419212
ORTHAg00811	contR1	0	MvSp_vs_MvSd	1	0	1	1	37	76	1.027027027	-0.027027027	1
ORTHAg00811	contR1	0	MvSp_vs_MvSl	0	0	0	1	41	77	0	1	1
ORTHAg00811	contR1	0	MvSp_vs_MvSlMvSd	9	0	2	1	35	75	6.428571429	-5.428571429	0.008122628
ORTHAg00814	contR1	0	MvSp_vs_MvSd	0	1	0	1	7	17	2.428571429	-1.428571429	0.529230769
ORTHAg00814	contR1	0	MvSp_vs_MvSl	0	1	0	1	7	17	2.428571429	-1.428571429	0.529230769
ORTHAg00814	contR1	0	MvSp_vs_MvSlMvSd	0	1	0	1	7	17	2.428571429	-1.428571429	0.529230769
ORTHAg00822	monoR1	100	MvSp_vs_MvSd	1	3	0	4	38	55	1.447368421	-0.447368421	0.715613044
ORTHAg00822	monoR1	100	MvSp_vs_MvSl	1	3	2	4	39	56	0.957264957	0.042735043	1
ORTHAg00822	monoR1	100	MvSp_vs_MvSlMvSd	6	3	3	4	35	54	1.983673469	-0.983673469	0.272711033
ORTHAg00850	contR1	0	MvSp_vs_MvSd	2	2	1	4	84	89	0.847619048	0.152380952	1
ORTHAg00850	contR1	0	MvSp_vs_MvSl	4	2	0	4	92	86	1.402173913	-0.402173913	0.749489811
ORTHAg00850	contR1	0	MvSp_vs_MvSlMvSd	15	2	6	4	82	84	1.741463415	-0.741463415	0.217376221
ORTHAg00851	monoR1	100	MvSp_vs_MvSd	0	0	1	0	14	30	0	1	1
ORTHAg00851	monoR1	100	MvSp_vs_MvSl	0	0	1	0	15	33	0	1	1
ORTHAg00851	monoR1	100	MvSp_vs_MvSlMvSd	1	0	7	0	14	29	0.295918367	0.704081633	0.409435708
ORTHAg00866	monoR1	1	MvSp_vs_MvSd	0	2	0	3	130	102	0.523076923	0.476923077	0.657460052
ORTHAg00866	monoR1	1	MvSp_vs_MvSl	1	2	0	3	128	103	0.8046875	0.1953125	1
ORTHAg00866	monoR1	1	MvSp_vs_MvSlMvSd	4	2	5	3	125	100	0.6	0.4	0.413334126
ORTHAg00885	contR1	0	MvSp_vs_MvSd	2	1	0	0	29	21	Inf	#NAME?	0.26850508
ORTHAg00885	contR1	0	MvSp_vs_MvSl	4	1	0	0	29	23	Inf	#NAME?	0.074491785
ORTHAg00885	contR1	0	MvSp_vs_MvSlMvSd	8	1	2	0	29	20	3.103448276	-2.103448276	0.298721226
ORTHAg00890	contR1	0	MvSp_vs_MvSd	0	3	0	1	24	15	1.875	-0.875	1
ORTHAg00890	contR1	0	MvSp_vs_MvSl	0	3	0	1	24	17	2.125	-1.125	0.639565086
ORTHAg00890	contR1	0	MvSp_vs_MvSlMvSd	0	3	2	1	24	15	0.625	0.375	0.67033392
ORTHAg00902	contR1	0	MvSp_vs_MvSd	1	0	0	0	58	63	Inf	#NAME?	0.483606557
ORTHAg00902	contR1	0	MvSp_vs_MvSl	1	0	1	0	61	63	1.032786885	-0.032786885	1
ORTHAg00902	contR1	0	MvSp_vs_MvSlMvSd	10	0	4	0	56	61	2.723214286	-1.723214286	0.155719032
ORTHAg00909	monoR1	100	MvSp_vs_MvSd	0	0	0	0	43	51	NA	NA	1
ORTHAg00909	monoR1	100	MvSp_vs_MvSl	0	0	0	0	45	54	NA	NA	1
ORTHAg00909	monoR1	100	MvSp_vs_MvSlMvSd	4	0	3	0	42	50	1.587301587	-0.587301587	0.701412368
ORTHAg00913	contR1	0	MvSp_vs_MvSd	0	0	0	0	63	20	NA	NA	1
ORTHAg00913	contR1	0	MvSp_vs_MvSl	0	0	0	0	65	20	NA	NA	1
ORTHAg00913	contR1	0	MvSp_vs_MvSlMvSd	2	0	0	0	70	19	Inf	#NAME?	1
ORTHAg00960	contR1	0	MvSp_vs_MvSd	0	0	0	0	47	16	NA	NA	1
ORTHAg00960	contR1	0	MvSp_vs_MvSl	0	0	0	0	48	16	NA	NA	1
ORTHAg00960	contR1	0	MvSp_vs_MvSlMvSd	1	0	0	0	47	16	Inf	#NAME?	1
ORTHAg00969	contR1	0	MvSp_vs_MvSd	1	3	0	1	58	61	4.206896552	-3.206896552	0.364711416
ORTHAg00969	contR1	0	MvSp_vs_MvSl	3	3	4	1	58	62	1.282758621	-0.282758621	0.760166979
ORTHAg00969	contR1	0	MvSp_vs_MvSlMvSd	8	3	6	1	56	59	1.655612245	-0.655612245	0.448084294
ORTHAg00972	contR1	0	MvSp_vs_MvSd	1	0	0	4	18	31	0.430555556	0.569444444	0.646105467
ORTHAg00972	contR1	0	MvSp_vs_MvSl	0	0	0	4	18	35	0	1	0.296536797
ORTHAg00972	contR1	0	MvSp_vs_MvSlMvSd	1	0	4	4	18	31	0.215277778	0.784722222	0.246562962
ORTHAg00981	contR1	0	MvSp_vs_MvSd	0	2	0	2	64	59	0.921875	0.078125	1
ORTHAg00981	contR1	0	MvSp_vs_MvSl	0	0	1	1	39	24	0	1	0.15625
ORTHAg00981	contR1	0	MvSp_vs_MvSlMvSd	28	0	7	1	9	19	7.388888889	-6.388888889	0.000341413
ORTHAg00982	contR1	0	MvSp_vs_MvSd	1	1	1	1	16	32	2	-1	0.602135008
ORTHAg00982	contR1	0	MvSp_vs_MvSl	0	1	0	1	19	33	1.736842105	-0.736842105	1
ORTHAg00982	contR1	0	MvSp_vs_MvSlMvSd	7	1	2	1	15	31	5.511111111	-4.511111111	0.020155251
ORTHAg00990	monoR1	100	MvSp_vs_MvSd	0	8	0	11	73	85	0.846824408	0.153175592	0.810605238
ORTHAg00990	monoR1	100	MvSp_vs_MvSl	3	8	5	11	106	88	0.570754717	0.429245283	0.217925433
ORTHAg00990	monoR1	100	MvSp_vs_MvSlMvSd	11	8	12	11	72	80	0.917874396	0.082125604	0.862348495
ORTHAg00992	contR1	0	MvSp_vs_MvSd	0	0	1	9	15	36	0	1	0.055420547
ORTHAg00992	contR1	0	MvSp_vs_MvSl	1	0	0	9	16	35	0.243055556	0.756944444	0.257437696
ORTHAg00992	contR1	0	MvSp_vs_MvSlMvSd	2	0	2	9	15	35	0.424242424	0.575757576	0.484736402
ORTHAg01001	contR1	0	MvSp_vs_MvSd	0	2	0	1	33	21	1.272727273	-0.272727273	1
ORTHAg01001	contR1	0	MvSp_vs_MvSl	0	2	3	1	31	20	0.322580645	0.677419355	0.227493019
ORTHAg01001	contR1	0	MvSp_vs_MvSlMvSd	2	2	3	1	31	20	0.64516129	0.35483871	0.703691706
ORTHAg01003	monoR1	10	MvSp_vs_MvSd	0	2	0	0	110	107	Inf	#NAME?	0.497968246
ORTHAg01003	monoR1	10	MvSp_vs_MvSl	0	2	0	0	105	110	Inf	#NAME?	0.241978153
ORTHAg01003	monoR1	10	MvSp_vs_MvSlMvSd	18	2	6	0	96	103	3.576388889	-2.576388889	0.006492286
ORTHAg01013	contR1	0	MvSp_vs_MvSd	0	2	1	2	61	25	0.273224044	0.726775956	0.167429819
ORTHAg01013	contR1	0	MvSp_vs_MvSl	1	3	2	1	61	25	0.546448087	0.453551913	0.42630115
ORTHAg01013	contR1	0	MvSp_vs_MvSlMvSd	1	3	3	1	61	25	0.409836066	0.590163934	0.246226885
ORTHAg01040	coreR1	111	MvSp_vs_MvSd	1	0	1	0	117	21	0.179487179	0.820512821	0.290544707
ORTHAg01040	coreR1	111	MvSp_vs_MvSl	0	0	0	0	118	21	NA	NA	1
ORTHAg01040	coreR1	111	MvSp_vs_MvSlMvSd	2	0	2	0	117	20	0.170940171	0.829059829	0.114876314
ORTHAg01051	contR1	0	MvSp_vs_MvSd	0	0	0	0	71	6	NA	NA	1
ORTHAg01051	contR1	0	MvSp_vs_MvSl	1	0	0	1	18	2	0.111111111	0.888888889	0.25974026
ORTHAg01051	contR1	0	MvSp_vs_MvSlMvSd	0	0	0	0	7	3	NA	NA	1
ORTHAg01086	contR1	0	MvSp_vs_MvSd	1	0	1	3	20	60	0.75	0.25	1
ORTHAg01086	contR1	0	MvSp_vs_MvSl	3	0	2	3	21	59	1.685714286	-0.685714286	0.678065984
ORTHAg01086	contR1	0	MvSp_vs_MvSlMvSd	7	0	3	3	19	59	3.622807018	-2.622807018	0.044867139
ORTHAg01092	monoR1	100	MvSp_vs_MvSd	0	0	0	2	11	19	0	1	0.534274194
ORTHAg01092	monoR1	100	MvSp_vs_MvSl	0	0	0	2	11	18	0	1	0.52688172
ORTHAg01092	monoR1	100	MvSp_vs_MvSlMvSd	0	0	1	2	11	18	0	1	0.534274194
ORTHAg01126	monoR1	10	MvSp_vs_MvSd	0	1	1	1	25	30	0.6	0.4	1
ORTHAg01126	monoR1	10	MvSp_vs_MvSl	0	1	0	1	26	28	1.076923077	-0.076923077	1
ORTHAg01126	monoR1	10	MvSp_vs_MvSlMvSd	1	1	3	1	25	28	0.56	0.44	0.678011244
ORTHAg01141	coreR1	111	MvSp_vs_MvSd	0	0	0	0	21	27	NA	NA	1
ORTHAg01141	coreR1	111	MvSp_vs_MvSl	0	0	0	0	21	25	NA	NA	1
ORTHAg01141	coreR1	111	MvSp_vs_MvSlMvSd	2	0	2	0	20	25	1.25	-0.25	1
ORTHAg01170	monoR1	1	MvSp_vs_MvSd	2	7	1	0	205	165	7.243902439	-6.243902439	0.047620313
ORTHAg01170	monoR1	1	MvSp_vs_MvSl	1	7	1	0	220	165	6	-5	0.085399626
ORTHAg01170	monoR1	1	MvSp_vs_MvSlMvSd	21	7	18	0	204	155	1.181917211	-0.181917211	0.637953452
ORTHAg01184	contR1	0	MvSp_vs_MvSd	1	1	1	1	15	25	1.666666667	-0.666666667	0.633704356
ORTHAg01184	contR1	0	MvSp_vs_MvSl	0	1	1	1	16	25	0.78125	0.21875	1
ORTHAg01184	contR1	0	MvSp_vs_MvSlMvSd	4	1	4	1	14	24	1.714285714	-0.714285714	0.487277327
ORTHAg01206	contR1	0	MvSp_vs_MvSd	1	4	0	2	156	86	1.378205128	-0.378205128	1
ORTHAg01206	contR1	0	MvSp_vs_MvSl	2	4	1	2	159	86	1.081761006	-0.081761006	1
ORTHAg01206	contR1	0	MvSp_vs_MvSlMvSd	14	4	8	2	152	82	0.971052632	0.028947368	1
ORTHAg01210	contR1	0	MvSp_vs_MvSd	0	0	0	0	11	20	NA	NA	1
ORTHAg01210	contR1	0	MvSp_vs_MvSl	1	0	0	0	6	22	Inf	#NAME?	0.24137931
ORTHAg01210	contR1	0	MvSp_vs_MvSlMvSd	5	0	0	0	7	20	Inf	#NAME?	0.003932941
ORTHAg01217	coreR1	111	MvSp_vs_MvSd	1	0	0	4	49	68	0.346938776	0.653061224	0.647548345
ORTHAg01217	coreR1	111	MvSp_vs_MvSl	3	0	0	4	51	65	0.955882353	0.044117647	1
ORTHAg01217	coreR1	111	MvSp_vs_MvSlMvSd	10	0	4	4	48	63	1.640625	-0.640625	0.444549596
ORTHAg01244	monoR1	10	MvSp_vs_MvSd	2	3	0	4	85	43	0.632352941	0.367647059	0.492724556
ORTHAg01244	monoR1	10	MvSp_vs_MvSl	1	3	1	4	80	46	0.46	0.54	0.297557065
ORTHAg01244	monoR1	10	MvSp_vs_MvSlMvSd	10	3	3	4	78	43	1.023809524	-0.023809524	1
ORTHAg01250	monoR1	1	MvSp_vs_MvSd	0	0	0	0	1	9	NA	NA	1
ORTHAg01250	monoR1	1	MvSp_vs_MvSl	0	0	0	0	1	8	NA	NA	1
ORTHAg01250	monoR1	1	MvSp_vs_MvSlMvSd	0	0	1	0	1	8	0	1	1
ORTHAg01262	contR1	0	MvSp_vs_MvSd	0	4	2	3	73	68	0.745205479	0.254794521	0.740738433
ORTHAg01262	contR1	0	MvSp_vs_MvSl	0	4	4	3	76	67	0.503759398	0.496240602	0.355191965
ORTHAg01262	contR1	0	MvSp_vs_MvSlMvSd	4	4	7	3	73	65	0.712328767	0.287671233	0.617884446
ORTHAg01311	coreR1	111	MvSp_vs_MvSd	0	11	1	5	71	39	1.007042254	-0.007042254	1
ORTHAg01311	coreR1	111	MvSp_vs_MvSl	1	11	1	5	71	42	1.183098592	-0.183098592	1
ORTHAg01311	coreR1	111	MvSp_vs_MvSlMvSd	5	11	6	5	68	36	0.770053476	0.229946524	0.653334378
ORTHAg01319	contR1	0	MvSp_vs_MvSd	1	2	0	3	13	48	3.692307692	-2.692307692	0.142423737
ORTHAg01319	contR1	0	MvSp_vs_MvSl	0	2	1	3	14	49	1.75	-0.75	0.616984249
ORTHAg01319	contR1	0	MvSp_vs_MvSlMvSd	4	2	7	3	11	46	2.509090909	-1.509090909	0.17960147
ORTHAg01321	monoR1	1	MvSp_vs_MvSd	0	0	0	0	62	57	NA	NA	1
ORTHAg01321	monoR1	1	MvSp_vs_MvSl	0	0	0	0	71	56	NA	NA	1
ORTHAg01321	monoR1	1	MvSp_vs_MvSlMvSd	12	0	8	0	62	52	1.258064516	-0.258064516	0.80813475
ORTHAg01343	monoR1	1	MvSp_vs_MvSd	1	0	0	0	16	20	Inf	#NAME?	0.459459459
ORTHAg01343	monoR1	1	MvSp_vs_MvSl	0	0	1	0	14	21	0	1	1
ORTHAg01343	monoR1	1	MvSp_vs_MvSlMvSd	3	0	4	0	14	19	1.017857143	-0.017857143	1
ORTHAg01356	contR1	0	MvSp_vs_MvSd	1	1	0	1	31	22	1.419354839	-0.419354839	1
ORTHAg01356	contR1	0	MvSp_vs_MvSl	0	1	0	1	31	24	0.774193548	0.225806452	1
ORTHAg01356	contR1	0	MvSp_vs_MvSlMvSd	1	1	2	1	31	22	0.47311828	0.52688172	0.642785124
ORTHAg01377	coreR1	111	MvSp_vs_MvSd	0	2	0	2	38	32	0.842105263	0.157894737	1
ORTHAg01377	coreR1	111	MvSp_vs_MvSl	3	2	3	2	39	30	0.769230769	0.230769231	0.743446283
ORTHAg01377	coreR1	111	MvSp_vs_MvSlMvSd	3	2	3	2	39	30	0.769230769	0.230769231	0.743446283
ORTHAg01397	contR1	0	MvSp_vs_MvSd	0	2	0	5	27	47	0.696296296	0.303703704	1
ORTHAg01397	contR1	0	MvSp_vs_MvSl	3	2	1	5	30	48	1.333333333	-0.333333333	0.746082488
ORTHAg01397	contR1	0	MvSp_vs_MvSlMvSd	8	2	7	5	26	44	1.41025641	-0.41025641	0.617273014
ORTHAg01411	contR1	0	MvSp_vs_MvSd	0	0	0	2	29	61	0	1	1
ORTHAg01411	contR1	0	MvSp_vs_MvSl	2	0	3	2	31	64	0.825806452	0.174193548	1
ORTHAg01411	contR1	0	MvSp_vs_MvSlMvSd	4	0	6	2	29	61	1.051724138	-0.051724138	1
ORTHAg01419	contR1	0	MvSp_vs_MvSd	0	10	0	12	74	91	1.024774775	-0.024774775	1
ORTHAg01419	contR1	0	MvSp_vs_MvSl	1	10	0	12	74	93	1.152027027	-0.152027027	0.824567699
ORTHAg01419	contR1	0	MvSp_vs_MvSlMvSd	8	10	9	12	71	87	1.050301811	-0.050301811	1
ORTHAg01444	coreR1	111	MvSp_vs_MvSd	0	0	0	0	93	67	NA	NA	1
ORTHAg01444	coreR1	111	MvSp_vs_MvSl	0	0	0	0	92	69	NA	NA	1
ORTHAg01444	coreR1	111	MvSp_vs_MvSlMvSd	5	0	8	0	90	64	0.444444444	0.555555556	0.242965217
ORTHAg01482	contR1	0	MvSp_vs_MvSd	0	0	0	0	0	8	NA	NA	1
ORTHAg01482	contR1	0	MvSp_vs_MvSl	0	0	0	0	0	8	NA	NA	1
ORTHAg01482	contR1	0	MvSp_vs_MvSlMvSd	0	0	0	0	0	8	NA	NA	1
ORTHAg01483	contR1	0	MvSp_vs_MvSd	1	0	0	3	29	34	0.390804598	0.609195402	0.622025363
ORTHAg01483	contR1	0	MvSp_vs_MvSl	1	0	3	3	31	34	0.182795699	0.817204301	0.122927203
ORTHAg01483	contR1	0	MvSp_vs_MvSlMvSd	4	0	4	3	29	33	0.650246305	0.349753695	0.743997069
ORTHAg01486	monoR1	100	MvSp_vs_MvSd	0	0	0	0	7	15	NA	NA	1
ORTHAg01486	monoR1	100	MvSp_vs_MvSl	0	0	0	0	7	15	NA	NA	1
ORTHAg01486	monoR1	100	MvSp_vs_MvSlMvSd	0	0	0	0	7	15	NA	NA	1
ORTHAg01495	monoR1	100	MvSp_vs_MvSd	0	0	1	1	31	43	0	1	0.510526316
ORTHAg01495	monoR1	100	MvSp_vs_MvSl	1	0	2	1	31	44	0.47311828	0.52688172	0.643144331
ORTHAg01495	monoR1	100	MvSp_vs_MvSlMvSd	8	0	7	1	28	41	1.464285714	-0.464285714	0.578601496
ORTHAg01499	contR1	0	MvSp_vs_MvSd	0	0	0	0	11	13	NA	NA	1
ORTHAg01499	contR1	0	MvSp_vs_MvSl	0	0	0	0	12	13	NA	NA	1
ORTHAg01499	contR1	0	MvSp_vs_MvSlMvSd	1	0	2	0	11	12	0.545454545	0.454545455	1
ORTHAg01511	contR1	0	MvSp_vs_MvSd	2	13	2	6	73	74	1.900684932	-0.900684932	0.18473032
ORTHAg01511	contR1	0	MvSp_vs_MvSl	0	13	0	6	75	74	2.137777778	-1.137777778	0.151938059
ORTHAg01511	contR1	0	MvSp_vs_MvSlMvSd	9	14	8	5	70	71	1.794505495	-0.794505495	0.138806582
ORTHAg01539	monoR1	100	MvSp_vs_MvSd	3	0	4	4	26	35	0.504807692	0.495192308	0.507214207
ORTHAg01539	monoR1	100	MvSp_vs_MvSl	2	0	1	4	29	36	0.496551724	0.503448276	0.69098795
ORTHAg01539	monoR1	100	MvSp_vs_MvSlMvSd	6	0	5	4	25	35	0.933333333	0.066666667	1
ORTHAg01551	monoR1	100	MvSp_vs_MvSd	1	4	1	2	55	32	0.96969697	0.03030303	1
ORTHAg01551	monoR1	100	MvSp_vs_MvSl	0	4	0	2	54	31	1.148148148	-0.148148148	1
ORTHAg01551	monoR1	100	MvSp_vs_MvSlMvSd	2	4	4	2	52	30	0.576923077	0.423076923	0.526198079
ORTHAg01554	monoR1	1	MvSp_vs_MvSd	0	1	0	2	32	25	0.390625	0.609375	0.58340152
ORTHAg01554	monoR1	1	MvSp_vs_MvSl	1	1	1	2	33	28	0.565656566	0.434343434	0.659455128
ORTHAg01554	monoR1	1	MvSp_vs_MvSlMvSd	2	1	4	2	32	25	0.390625	0.609375	0.286564644
ORTHAg01555	contR1	0	MvSp_vs_MvSd	1	0	0	1	27	11	0.407407407	0.592592593	0.515384615
ORTHAg01555	contR1	0	MvSp_vs_MvSl	1	0	0	1	27	12	0.444444444	0.555555556	0.53902439
ORTHAg01555	contR1	0	MvSp_vs_MvSlMvSd	4	0	0	1	24	10	1.666666667	-0.666666667	1
ORTHAg01579	coreR1	111	MvSp_vs_MvSd	0	0	0	1	27	22	0	1	0.46
ORTHAg01579	coreR1	111	MvSp_vs_MvSl	0	0	0	1	28	24	0	1	0.471698113
ORTHAg01579	coreR1	111	MvSp_vs_MvSlMvSd	3	0	4	1	26	20	0.461538462	0.538461538	0.448721279
ORTHAg01597	contR1	0	MvSp_vs_MvSd	0	0	0	0	18	29	NA	NA	1
ORTHAg01597	contR1	0	MvSp_vs_MvSl	0	0	0	0	16	28	NA	NA	1
ORTHAg01597	contR1	0	MvSp_vs_MvSlMvSd	1	0	2	0	17	27	0.794117647	0.205882353	1
ORTHAg01617	coreR1	111	MvSp_vs_MvSd	0	1	0	0	11	13	Inf	#NAME?	0.48
ORTHAg01617	coreR1	111	MvSp_vs_MvSl	0	1	0	0	12	13	Inf	#NAME?	1
ORTHAg01617	coreR1	111	MvSp_vs_MvSlMvSd	1	1	2	0	11	12	1.090909091	-0.090909091	1
ORTHAg01619	contR1	0	MvSp_vs_MvSd	0	1	0	3	48	57	0.395833333	0.604166667	0.625844672
ORTHAg01619	contR1	0	MvSp_vs_MvSl	0	1	0	3	56	58	0.345238095	0.654761905	0.619397602
ORTHAg01619	contR1	0	MvSp_vs_MvSlMvSd	9	1	4	3	48	54	1.607142857	-0.607142857	0.437379889
ORTHAg01626	contR1	0	MvSp_vs_MvSd	0	0	0	0	0	6	NA	NA	1
ORTHAg01626	contR1	0	MvSp_vs_MvSl	0	0	0	0	1	6	NA	NA	1
ORTHAg01626	contR1	0	MvSp_vs_MvSlMvSd	1	0	0	0	0	6	Inf	#NAME?	0.142857143
ORTHAg01664	contR1	0	MvSp_vs_MvSd	0	0	0	0	107	19	NA	NA	1
ORTHAg01664	contR1	0	MvSp_vs_MvSl	1	0	1	0	10	21	2.1	-1.1	1
ORTHAg01664	contR1	0	MvSp_vs_MvSlMvSd	97	0	5	0	5	16	62.08	-61.08	6.96E-12
ORTHAg01688	contR1	0	MvSp_vs_MvSd	0	1	1	3	27	51	0.472222222	0.527777778	0.658445452
ORTHAg01688	contR1	0	MvSp_vs_MvSl	0	1	0	3	27	54	0.666666667	0.333333333	1
ORTHAg01688	contR1	0	MvSp_vs_MvSlMvSd	0	1	8	3	27	49	0.164983165	0.835016835	0.093674616
ORTHAg01695	monoR1	1	MvSp_vs_MvSd	0	0	1	2	73	38	0	1	0.04433096
ORTHAg01695	monoR1	1	MvSp_vs_MvSl	2	0	2	2	81	40	0.24691358	0.75308642	0.181183357
ORTHAg01695	monoR1	1	MvSp_vs_MvSlMvSd	9	0	6	2	79	36	0.512658228	0.487341772	0.269708778
ORTHAg01719	contR1	0	MvSp_vs_MvSd	1	2	0	2	42	32	1.142857143	-0.142857143	1
ORTHAg01719	contR1	0	MvSp_vs_MvSl	2	2	2	2	43	31	0.720930233	0.279069767	0.718316032
ORTHAg01719	contR1	0	MvSp_vs_MvSlMvSd	4	2	5	2	42	30	0.612244898	0.387755102	0.545672541
ORTHAg01727	contR1	0	MvSp_vs_MvSd	0	0	0	3	27	19	0	1	0.083586626
ORTHAg01727	contR1	0	MvSp_vs_MvSl	0	0	0	5	31	22	0	1	0.017618498
ORTHAg01727	contR1	0	MvSp_vs_MvSlMvSd	13	0	1	3	20	18	2.925	-1.925	0.138312336
ORTHAg01733	monoR1	100	MvSp_vs_MvSd	1	0	0	0	35	69	Inf	Inf	0.342857143
ORTHAg01733	monoR1	100	MvSp_vs_MvSl	1	0	0	0	23	64	Inf	InfM?	0.272727273
ORTHAg01733	monoR1	100	MvSp_vs_MvSlMvSd	3	0	5	0	20	63	1.89	-0.89	0.411804554
ORTHAg01763	contR1	0	MvSp_vs_MvSd	1	0	0	2	1	9	4.5	-3.5	0.423076923
ORTHAg01763	contR1	0	MvSp_vs_MvSl	0	0	0	2	0	9	NA	NA	1
ORTHAg01763	contR1	0	MvSp_vs_MvSlMvSd	2	0	2	2	0	8	Inf	#NAME?	0.164835165
ORTHAg01777	contR1	0	MvSp_vs_MvSd	0	0	0	3	1	7	0	1	1
ORTHAg01777	contR1	0	MvSp_vs_MvSl	0	0	0	3	1	7	0	1	1
ORTHAg01777	contR1	0	MvSp_vs_MvSlMvSd	0	0	0	3	1	7	0	1	1
ORTHAg01789	contR1	0	MvSp_vs_MvSd	0	1	0	0	25	29	Inf	#NAME?	0.472727273
ORTHAg01789	contR1	0	MvSp_vs_MvSl	0	1	0	0	25	29	Inf	#NAME?	0.472727273
ORTHAg01789	contR1	0	MvSp_vs_MvSlMvSd	2	1	0	0	24	29	Inf	#NAME?	0.105519481
ORTHAg01793	contR1	0	MvSp_vs_MvSd	0	2	0	6	69	97	0.468599034	0.531400966	0.47460152
ORTHAg01793	contR1	0	MvSp_vs_MvSl	2	2	0	6	80	94	0.783333333	0.216666667	0.756800533
ORTHAg01793	contR1	0	MvSp_vs_MvSlMvSd	12	2	4	6	69	93	1.886956522	-0.886956522	0.187546711
ORTHAg01806	contR1	0	MvSp_vs_MvSd	0	2	0	5	11	35	1.272727273	-0.272727273	1
ORTHAg01806	contR1	0	MvSp_vs_MvSl	1	2	0	5	14	34	1.457142857	-0.457142857	0.687632116
ORTHAg01806	contR1	0	MvSp_vs_MvSlMvSd	7	2	8	5	10	30	2.076923077	-1.076923077	0.252463058
ORTHAg01811	contR1	0	MvSp_vs_MvSd	0	0	0	0	4	10	NA	NA	1
ORTHAg01811	contR1	0	MvSp_vs_MvSl	0	0	0	0	4	11	NA	NA	1
ORTHAg01811	contR1	0	MvSp_vs_MvSlMvSd	0	0	1	0	4	10	0	1	1
ORTHAg01816	contR1	0	MvSp_vs_MvSd	2	2	1	13	20	62	0.885714286	0.114285714	1
ORTHAg01816	contR1	0	MvSp_vs_MvSl	4	2	5	13	21	62	0.984126984	0.015873016	1
ORTHAg01816	contR1	0	MvSp_vs_MvSlMvSd	9	2	6	13	21	59	1.626566416	-0.626566416	0.346987199
ORTHAg01817	coreR1	111	MvSp_vs_MvSd	0	0	1	0	28	17	0	1	0.391304348
ORTHAg01817	coreR1	111	MvSp_vs_MvSl	0	0	1	0	27	20	0	1	0.4375
ORTHAg01817	coreR1	111	MvSp_vs_MvSlMvSd	1	0	5	0	27	17	0.125925926	0.874074074	0.074805075
ORTHAg01843	contR1	0	MvSp_vs_MvSd	0	4	0	2	12	17	2.833333333	-1.833333333	0.379136992
ORTHAg01843	contR1	0	MvSp_vs_MvSl	0	4	0	2	11	17	3.090909091	-2.090909091	0.369564668
ORTHAg01843	contR1	0	MvSp_vs_MvSlMvSd	1	4	0	2	11	17	3.863636364	-2.863636364	0.207452725
ORTHAg01865	contR1	0	MvSp_vs_MvSd	3	0	0	1	10	28	8.4	-7.4	0.080487805
ORTHAg01865	contR1	0	MvSp_vs_MvSl	1	1	0	0	11	32	Inf	#NAME?	0.078787879
ORTHAg01865	contR1	0	MvSp_vs_MvSlMvSd	5	1	6	0	10	27	2.7	-1.7	0.169398784
ORTHAg01882	contR1	0	MvSp_vs_MvSd	0	1	0	0	40	33	Inf	#NAME?	1
ORTHAg01882	contR1	0	MvSp_vs_MvSl	1	1	2	0	41	32	0.780487805	0.219512195	1
ORTHAg01882	contR1	0	MvSp_vs_MvSlMvSd	5	1	3	0	38	32	1.684210526	-0.684210526	0.723711381
ORTHAg01899	coreR1	111	MvSp_vs_MvSd	1	9	3	8	27	42	1.414141414	-0.414141414	0.613540502
ORTHAg01899	coreR1	111	MvSp_vs_MvSl	5	9	2	8	29	41	1.979310345	-0.979310345	0.163839851
ORTHAg01899	coreR1	111	MvSp_vs_MvSlMvSd	9	9	7	8	27	40	1.777777778	-0.777777778	0.204139237
ORTHAg01965	contR1	0	MvSp_vs_MvSd	0	0	0	1	65	10	0	1	0.144736842
ORTHAg01965	contR1	0	MvSp_vs_MvSl	2	0	0	1	68	10	0.294117647	0.705882353	0.358415377
ORTHAg01965	contR1	0	MvSp_vs_MvSlMvSd	5	0	0	1	65	10	0.769230769	0.230769231	1
ORTHAg01999	coreR1	111	MvSp_vs_MvSd	0	4	0	1	18	44	9.777777778	-8.777777778	0.036811137
ORTHAg01999	coreR1	111	MvSp_vs_MvSl	1	4	0	1	22	46	10.45454545	-9.454545455	0.022079906
ORTHAg01999	coreR1	111	MvSp_vs_MvSlMvSd	6	4	2	1	17	44	8.62745098	-7.62745098	0.001449749
ORTHAg02005	contR1	0	MvSp_vs_MvSd	0	0	0	1	41	21	0	1	0.349206349
ORTHAg02005	contR1	0	MvSp_vs_MvSl	0	0	0	1	44	20	0	1	0.323076923
ORTHAg02005	contR1	0	MvSp_vs_MvSlMvSd	3	0	3	1	41	19	0.347560976	0.652439024	0.220911128
ORTHAg02011	contR1	0	MvSp_vs_MvSd	0	0	0	2	15	32	0	1	1
ORTHAg02011	contR1	0	MvSp_vs_MvSl	0	0	0	2	13	34	0	1	1
ORTHAg02011	contR1	0	MvSp_vs_MvSlMvSd	3	0	1	2	13	32	2.461538462	-1.461538462	0.362706489
ORTHAg02046	coreR1	111	MvSp_vs_MvSd	2	2	0	2	27	83	6.148148148	-5.148148148	0.042972677
ORTHAg02046	coreR1	111	MvSp_vs_MvSl	0	2	0	2	29	88	3.034482759	-2.034482759	0.270539032
ORTHAg02046	coreR1	111	MvSp_vs_MvSlMvSd	8	2	5	2	25	82	4.685714286	-3.685714286	0.006673048
ORTHAg02050	contR1	0	MvSp_vs_MvSd	0	3	1	1	53	48	1.358490566	-0.358490566	1
ORTHAg02050	contR1	0	MvSp_vs_MvSl	0	2	0	1	44	47	2.136363636	-1.136363636	0.612903226
ORTHAg02050	contR1	0	MvSp_vs_MvSlMvSd	23	2	2	1	38	46	10.0877193	-9.087719298	4.49E-05
ORTHAg02053	monoR1	100	MvSp_vs_MvSd	1	2	1	1	33	36	1.636363636	-0.636363636	0.670075246
ORTHAg02053	monoR1	100	MvSp_vs_MvSl	1	2	3	1	32	36	0.84375	0.15625	1
ORTHAg02053	monoR1	100	MvSp_vs_MvSlMvSd	3	2	6	1	32	35	0.78125	0.21875	0.761855038
ORTHAg02067	monoR1	100	MvSp_vs_MvSd	0	10	0	16	44	31	0.440340909	0.559659091	0.109620763
ORTHAg02067	monoR1	100	MvSp_vs_MvSl	0	10	2	16	44	31	0.391414141	0.608585859	0.047168315
ORTHAg02067	monoR1	100	MvSp_vs_MvSlMvSd	2	10	4	16	42	30	0.428571429	0.571428571	0.058128768
ORTHAg02119	contR1	0	MvSp_vs_MvSd	0	1	0	2	8	13	0.8125	0.1875	1
ORTHAg02119	contR1	0	MvSp_vs_MvSl	0	1	0	2	6	14	1.166666667	-0.166666667	1
ORTHAg02119	contR1	0	MvSp_vs_MvSlMvSd	1	1	2	2	7	12	0.857142857	0.142857143	1
ORTHAg02129	coreR1	111	MvSp_vs_MvSd	0	0	0	0	45	47	NA	NA	1
ORTHAg02129	coreR1	111	MvSp_vs_MvSl	2	0	0	0	47	47	Inf	#NAME?	0.49495614
ORTHAg02129	coreR1	111	MvSp_vs_MvSlMvSd	4	0	2	0	42	46	2.19047619	-1.19047619	0.43019648
ORTHAg02138	contR1	0	MvSp_vs_MvSd	0	3	0	0	32	29	Inf	#NAME?	0.244791667
ORTHAg02138	contR1	0	MvSp_vs_MvSl	0	3	0	0	32	28	Inf	#NAME?	0.247311828
ORTHAg02138	contR1	0	MvSp_vs_MvSlMvSd	2	3	3	0	31	27	1.451612903	-0.451612903	0.718939452
ORTHAg02142	contR1	0	MvSp_vs_MvSd	0	6	0	0	21	29	Inf	#NAME?	0.009116854
ORTHAg02142	contR1	0	MvSp_vs_MvSl	1	6	3	0	22	30	3.181818182	-2.181818182	0.167229781
ORTHAg02142	contR1	0	MvSp_vs_MvSlMvSd	2	6	6	0	21	28	1.777777778	-0.777777778	0.378135693
ORTHAg02147	monoR1	100	MvSp_vs_MvSd	0	4	0	1	36	43	4.777777778	-3.777777778	0.186744397
ORTHAg02147	monoR1	100	MvSp_vs_MvSl	0	4	0	1	58	34	2.344827586	-1.344827586	0.650825627
ORTHAg02147	monoR1	100	MvSp_vs_MvSlMvSd	24	4	3	1	35	31	6.2	-5.2	0.000741057
ORTHAg02153	contR1	0	MvSp_vs_MvSd	2	2	0	1	37	43	4.648648649	-3.648648649	0.191798629
ORTHAg02153	contR1	0	MvSp_vs_MvSl	0	2	0	1	42	43	2.047619048	-1.047619048	1
ORTHAg02153	contR1	0	MvSp_vs_MvSlMvSd	6	2	3	1	38	41	2.157894737	-1.157894737	0.353754696
ORTHAg02172	contR1	0	MvSp_vs_MvSd	0	0	0	0	3	6	NA	NA	1
ORTHAg02172	contR1	0	MvSp_vs_MvSl	0	0	0	0	3	6	NA	NA	1
ORTHAg02172	contR1	0	MvSp_vs_MvSlMvSd	0	0	0	0	3	6	NA	NA	1
ORTHAg02227	contR1	0	MvSp_vs_MvSd	0	0	2	3	2	33	0	1	1
ORTHAg02227	contR1	0	MvSp_vs_MvSl	0	0	1	3	3	34	0	1	1
ORTHAg02227	contR1	0	MvSp_vs_MvSlMvSd	1	0	6	3	2	32	1.777777778	-0.777777778	0.548172757
ORTHAg02244	coreR1	111	MvSp_vs_MvSd	0	0	1	1	19	40	0	1	1
ORTHAg02244	coreR1	111	MvSp_vs_MvSl	0	0	0	1	19	42	0	1	1
ORTHAg02244	coreR1	111	MvSp_vs_MvSlMvSd	0	0	3	1	19	40	0	1	0.305982389
ORTHAg02246	contR1	0	MvSp_vs_MvSd	0	1	0	0	5	21	Inf	#NAME?	0.222222222
ORTHAg02246	contR1	0	MvSp_vs_MvSl	0	1	0	0	7	23	Inf	#NAME?	0.258064516
ORTHAg02246	contR1	0	MvSp_vs_MvSlMvSd	2	1	2	0	5	21	6.3	-5.3	0.093189964
ORTHAg02270	monoR1	100	MvSp_vs_MvSd	0	0	0	1	16	14	0	1	0.483870968
ORTHAg02270	monoR1	100	MvSp_vs_MvSl	0	0	0	1	17	15	0	1	0.484848485
ORTHAg02270	monoR1	100	MvSp_vs_MvSlMvSd	1	0	1	1	16	14	0.4375	0.5625	0.601173021
ORTHAg02271	contR1	0	MvSp_vs_MvSd	0	3	1	9	92	87	0.283695652	0.716304348	0.081583259
ORTHAg02271	contR1	0	MvSp_vs_MvSl	2	3	2	9	91	89	0.444555445	0.555444555	0.192481875
ORTHAg02271	contR1	0	MvSp_vs_MvSlMvSd	10	3	12	9	88	83	0.583874459	0.416125541	0.190098548
ORTHAg02286	contR1	0	MvSp_vs_MvSd	0	2	0	2	9	43	4.777777778	-3.777777778	0.169362084
ORTHAg02286	contR1	0	MvSp_vs_MvSl	2	2	2	2	8	43	5.375	-4.375	0.046074785
ORTHAg02286	contR1	0	MvSp_vs_MvSlMvSd	3	2	2	2	8	43	6.71875	-5.71875	0.017540039
ORTHAg02292	contR1	0	MvSp_vs_MvSd	0	8	1	2	65	40	1.641025641	-0.641025641	0.744195972
ORTHAg02292	contR1	0	MvSp_vs_MvSl	2	8	3	2	66	39	1.181818182	-0.181818182	1
ORTHAg02292	contR1	0	MvSp_vs_MvSlMvSd	4	8	5	2	64	37	0.991071429	0.008928571	1
ORTHAg02294	coreR1	111	MvSp_vs_MvSd	0	0	0	0	23	10	NA	NA	1
ORTHAg02294	coreR1	111	MvSp_vs_MvSl	0	0	0	0	21	10	NA	NA	1
ORTHAg02294	coreR1	111	MvSp_vs_MvSlMvSd	2	0	0	0	21	10	Inf	#NAME?	1
ORTHAg02298	coreR1	111	MvSp_vs_MvSd	0	6	0	2	33	22	2	-1	0.699105641
ORTHAg02298	coreR1	111	MvSp_vs_MvSl	1	6	2	2	30	22	1.283333333	-0.283333333	1
ORTHAg02298	coreR1	111	MvSp_vs_MvSlMvSd	4	6	4	2	30	21	1.166666667	-0.166666667	1
ORTHAg02341	monoR1	100	MvSp_vs_MvSd	1	2	0	2	41	44	1.609756098	-0.609756098	0.673253261
ORTHAg02341	monoR1	100	MvSp_vs_MvSl	2	2	0	2	41	44	2.146341463	-1.146341463	0.434476798
ORTHAg02341	monoR1	100	MvSp_vs_MvSlMvSd	3	2	0	2	41	44	2.682926829	-1.682926829	0.434476798
ORTHAg02348	contR1	0	MvSp_vs_MvSd	2	7	0	4	165	160	2.181818182	-1.181818182	0.26022566
ORTHAg02348	contR1	0	MvSp_vs_MvSl	5	6	4	4	190	162	1.172368421	-0.172368421	0.816044912
ORTHAg02348	contR1	0	MvSp_vs_MvSlMvSd	26	6	7	4	161	156	2.818746471	-1.818746471	0.003403522
ORTHAg02351	coreR1	111	MvSp_vs_MvSd	0	2	0	0	81	78	Inf	#NAME?	0.497360248
ORTHAg02351	coreR1	111	MvSp_vs_MvSl	3	0	4	0	43	77	1.343023256	-0.343023256	0.703229459
ORTHAg02351	coreR1	111	MvSp_vs_MvSlMvSd	3	0	5	0	43	76	1.060465116	-0.060465116	1
ORTHAg02370	contR1	0	MvSp_vs_MvSd	0	6	0	7	64	37	0.495535714	0.504464286	0.243175321
ORTHAg02370	contR1	0	MvSp_vs_MvSl	1	6	0	7	67	37	0.552238806	0.447761194	0.379117218
ORTHAg02370	contR1	0	MvSp_vs_MvSlMvSd	4	6	2	7	64	36	0.625	0.375	0.440119827
ORTHAg02394	contR1	0	MvSp_vs_MvSd	2	2	1	0	37	44	4.756756757	-3.756756757	0.187453351
ORTHAg02394	contR1	0	MvSp_vs_MvSl	4	2	3	0	39	42	2.153846154	-1.153846154	0.484501719
ORTHAg02394	contR1	0	MvSp_vs_MvSlMvSd	6	2	5	0	38	42	1.768421053	-0.768421053	0.385554629
ORTHAg02399	contR1	0	MvSp_vs_MvSd	1	0	1	1	35	37	0.528571429	0.471428571	1
ORTHAg02399	contR1	0	MvSp_vs_MvSl	0	0	2	1	36	38	0	1	0.243335612
ORTHAg02399	contR1	0	MvSp_vs_MvSlMvSd	1	0	3	1	35	37	0.264285714	0.735714286	0.36376568
ORTHAg02413	contR1	0	MvSp_vs_MvSd	0	3	0	2	14	23	2.464285714	-1.464285714	0.37948765
ORTHAg02413	contR1	0	MvSp_vs_MvSl	0	3	0	2	13	22	2.538461538	-1.538461538	0.372506109
ORTHAg02413	contR1	0	MvSp_vs_MvSlMvSd	1	3	1	2	13	22	2.256410256	-1.256410256	0.41331872
ORTHAg02425	contR1	0	MvSp_vs_MvSd	0	0	0	0	25	3	NA	NA	1
ORTHAg02425	contR1	0	MvSp_vs_MvSl	0	0	0	0	25	4	NA	NA	1
ORTHAg02425	contR1	0	MvSp_vs_MvSlMvSd	0	0	1	0	25	3	0	1	0.137931034
ORTHAg02468	contR1	0	MvSp_vs_MvSd	2	1	2	2	67	90	1.007462687	-0.007462687	1
ORTHAg02468	contR1	0	MvSp_vs_MvSl	1	1	0	1	71	89	2.507042254	-1.507042254	0.587382032
ORTHAg02468	contR1	0	MvSp_vs_MvSlMvSd	12	1	6	1	62	85	2.546082949	-1.546082949	0.059962641
ORTHAg02478	monoR1	1	MvSp_vs_MvSd	1	5	1	3	93	46	0.741935484	0.258064516	0.732695042
ORTHAg02478	monoR1	1	MvSp_vs_MvSl	2	4	3	3	77	44	0.571428571	0.428571429	0.365918811
ORTHAg02478	monoR1	1	MvSp_vs_MvSlMvSd	7	4	8	3	72	39	0.541666667	0.458333333	0.230317154
ORTHAg02480	contR1	0	MvSp_vs_MvSd	0	0	0	0	0	6	NA	NA	1
ORTHAg02480	contR1	0	MvSp_vs_MvSl	0	0	0	0	0	6	NA	NA	1
ORTHAg02480	contR1	0	MvSp_vs_MvSlMvSd	0	0	0	0	0	6	NA	NA	1
ORTHAg02498	monoR1	100	MvSp_vs_MvSd	0	7	2	6	67	62	0.809701493	0.190298507	0.788248369
ORTHAg02498	monoR1	100	MvSp_vs_MvSl	0	0	0	0	20	10	NA	NA	1
ORTHAg02498	monoR1	100	MvSp_vs_MvSlMvSd	6	0	4	0	16	7	0.65625	0.34375	0.695986994
ORTHAg02502	contR1	0	MvSp_vs_MvSd	1	2	0	1	41	26	1.902439024	-0.902439024	1
ORTHAg02502	contR1	0	MvSp_vs_MvSl	0	2	0	1	43	27	1.255813953	-0.255813953	1
ORTHAg02502	contR1	0	MvSp_vs_MvSlMvSd	5	2	1	1	40	26	2.275	-1.275	0.4698566
ORTHAg02517	monoR1	100	MvSp_vs_MvSd	0	1	0	8	35	25	0.089285714	0.910714286	0.011161405
ORTHAg02517	monoR1	100	MvSp_vs_MvSl	0	1	1	8	35	27	0.085714286	0.914285714	0.013589198
ORTHAg02517	monoR1	100	MvSp_vs_MvSlMvSd	2	1	3	8	34	25	0.200534759	0.799465241	0.018642136
ORTHAg02530	contR1	0	MvSp_vs_MvSd	0	0	0	1	6	18	0	1	1
ORTHAg02530	contR1	0	MvSp_vs_MvSl	0	0	0	1	8	18	0	1	1
ORTHAg02530	contR1	0	MvSp_vs_MvSlMvSd	2	0	0	1	6	18	6	-5	0.201025641
ORTHAg02567	contR1	0	MvSp_vs_MvSd	3	3	2	4	69	90	1.304347826	-0.304347826	0.766026112
ORTHAg02567	contR1	0	MvSp_vs_MvSl	5	3	0	4	65	88	2.707692308	-1.707692308	0.134544453
ORTHAg02567	contR1	0	MvSp_vs_MvSlMvSd	14	3	11	4	63	84	1.511111111	-0.511111111	0.329551477
ORTHAg02578	contR1	0	MvSp_vs_MvSd	2	1	2	5	40	167	1.789285714	-0.789285714	0.419254916
ORTHAg02578	contR1	0	MvSp_vs_MvSl	1	1	1	5	48	175	1.215277778	-0.215277778	0.684402823
ORTHAg02578	contR1	0	MvSp_vs_MvSlMvSd	15	1	23	5	38	160	2.406015038	-1.406015038	0.017001928
ORTHAg02583	contR1	0	MvSp_vs_MvSd	1	0	0	3	40	19	0.158333333	0.841666667	0.11827957
ORTHAg02583	contR1	0	MvSp_vs_MvSl	0	0	0	3	41	20	0	1	0.04250672
ORTHAg02583	contR1	0	MvSp_vs_MvSlMvSd	1	0	1	3	40	19	0.11875	0.88125	0.052030084
ORTHAg02625	coreR1	111	MvSp_vs_MvSd	1	6	0	17	115	106	0.379539642	0.620460358	0.051252357
ORTHAg02625	coreR1	111	MvSp_vs_MvSl	2	6	2	17	117	110	0.395861448	0.604138552	0.040895374
ORTHAg02625	coreR1	111	MvSp_vs_MvSlMvSd	8	6	7	17	114	104	0.532163743	0.467836257	0.112761268
ORTHAg02639	coreR1	111	MvSp_vs_MvSd	0	1	0	7	171	71	0.059314954	0.940685046	0.001413938
ORTHAg02639	coreR1	111	MvSp_vs_MvSl	0	1	1	7	171	70	0.051169591	0.948830409	0.000463856
ORTHAg02639	coreR1	111	MvSp_vs_MvSlMvSd	2	1	6	7	169	68	0.092853892	0.907146108	4.11E-05
ORTHAg02663	contR1	0	MvSp_vs_MvSd	1	2	1	2	64	68	1.0625	-0.0625	1
ORTHAg02663	contR1	0	MvSp_vs_MvSl	1	2	1	2	70	72	1.028571429	-0.028571429	1
ORTHAg02663	contR1	0	MvSp_vs_MvSlMvSd	12	2	8	2	61	67	1.537704918	-0.537704918	0.379246534
ORTHAg02690	contR1	0	MvSp_vs_MvSd	0	0	0	0	4	21	NA	NA	1
ORTHAg02690	contR1	0	MvSp_vs_MvSl	0	0	0	0	4	21	NA	NA	1
ORTHAg02690	contR1	0	MvSp_vs_MvSlMvSd	0	0	0	0	4	21	NA	NA	1
ORTHAg02697	contR1	0	MvSp_vs_MvSd	0	3	0	2	25	28	1.68	-0.68	0.66507177
ORTHAg02697	contR1	0	MvSp_vs_MvSl	0	3	0	2	24	29	1.8125	-0.8125	0.655673274
ORTHAg02697	contR1	0	MvSp_vs_MvSlMvSd	1	3	3	2	24	27	0.9	0.1	1
ORTHAg02723	coreR1	111	MvSp_vs_MvSd	0	0	0	0	46	54	NA	NA	1
ORTHAg02723	coreR1	111	MvSp_vs_MvSl	1	0	1	0	48	53	1.104166667	-0.104166667	1
ORTHAg02723	coreR1	111	MvSp_vs_MvSlMvSd	4	0	3	0	46	52	1.507246377	-0.507246377	0.706306439
ORTHAg02738	contR1	0	MvSp_vs_MvSd	0	1	0	1	61	11	0.180327869	0.819672131	0.29988893
ORTHAg02738	contR1	0	MvSp_vs_MvSl	0	1	0	1	61	10	0.163934426	0.836065574	0.2804414
ORTHAg02738	contR1	0	MvSp_vs_MvSlMvSd	0	1	1	1	60	12	0.1	0.9	0.087597186
ORTHAg02746	contR1	0	MvSp_vs_MvSd	4	6	2	13	115	169	0.979710145	0.020289855	1
ORTHAg02746	contR1	0	MvSp_vs_MvSl	5	6	4	13	114	171	0.970588235	0.029411765	1
ORTHAg02746	contR1	0	MvSp_vs_MvSlMvSd	13	6	11	13	112	167	1.180431548	-0.180431548	0.62083386
ORTHAg02749	contR1	0	MvSp_vs_MvSd	2	16	1	10	123	86	1.144124169	-0.144124169	0.841313551
ORTHAg02749	contR1	0	MvSp_vs_MvSl	4	17	3	9	132	89	1.179924242	-0.179924242	0.707479827
ORTHAg02749	contR1	0	MvSp_vs_MvSlMvSd	17	17	9	9	122	85	1.316029144	-0.316029144	0.431439236
ORTHAg02755	monoR1	1	MvSp_vs_MvSd	1	4	0	7	33	72	1.558441558	-0.558441558	0.522192332
ORTHAg02755	monoR1	1	MvSp_vs_MvSl	1	4	0	7	45	70	1.111111111	-0.111111111	1
ORTHAg02755	monoR1	1	MvSp_vs_MvSlMvSd	13	4	1	7	33	70	4.507575758	-3.507575758	0.001329968
ORTHAg02757	contR1	0	MvSp_vs_MvSd	1	2	0	1	50	30	1.8	-0.8	1
ORTHAg02757	contR1	0	MvSp_vs_MvSl	1	1	1	1	39	24	0.615384615	0.384615385	0.638398915
ORTHAg02757	contR1	0	MvSp_vs_MvSlMvSd	7	1	2	1	35	22	1.676190476	-0.676190476	0.734103318
ORTHAg02759	contR1	0	MvSp_vs_MvSd	0	3	1	5	31	25	0.403225806	0.596774194	0.290498373
ORTHAg02759	contR1	0	MvSp_vs_MvSl	0	4	0	5	32	25	0.625	0.375	0.720877801
ORTHAg02759	contR1	0	MvSp_vs_MvSlMvSd	3	3	3	5	28	24	0.642857143	0.357142857	0.553566748
ORTHAg02769	monoR1	1	MvSp_vs_MvSd	0	6	0	6	39	43	1.102564103	-0.102564103	1
ORTHAg02769	monoR1	1	MvSp_vs_MvSl	3	6	0	6	40	44	1.65	-0.65	0.413946622
ORTHAg02769	monoR1	1	MvSp_vs_MvSlMvSd	9	6	5	6	34	41	1.644385027	-0.644385027	0.363237086
ORTHAg02781	contR1	0	MvSp_vs_MvSd	0	1	0	1	7	25	3.571428571	-2.571428571	0.420677362
ORTHAg02781	contR1	0	MvSp_vs_MvSl	0	1	0	1	7	25	3.571428571	-2.571428571	0.420677362
ORTHAg02781	contR1	0	MvSp_vs_MvSlMvSd	2	1	2	1	6	24	4	-3	0.150638261
ORTHAg02782	contR1	0	MvSp_vs_MvSd	0	1	0	0	31	41	Inf	#NAME?	0.438356164
ORTHAg02782	contR1	0	MvSp_vs_MvSl	0	1	0	0	32	45	Inf	#NAME?	0.423076923
ORTHAg02782	contR1	0	MvSp_vs_MvSlMvSd	1	1	3	0	30	41	0.911111111	0.088888889	1
ORTHAg02797	coreR1	111	MvSp_vs_MvSd	0	1	0	1	66	21	0.318181818	0.681818182	0.435393258
ORTHAg02797	coreR1	111	MvSp_vs_MvSl	2	1	0	1	75	22	0.88	0.12	1
ORTHAg02797	coreR1	111	MvSp_vs_MvSlMvSd	7	1	0	1	67	21	2.507462687	-1.507462687	0.679181662
ORTHAg02811	monoR1	100	MvSp_vs_MvSd	0	1	1	9	36	41	0.113888889	0.886111111	0.021797026
ORTHAg02811	monoR1	100	MvSp_vs_MvSl	1	1	2	9	15	40	0.484848485	0.515151515	0.492183789
ORTHAg02811	monoR1	100	MvSp_vs_MvSlMvSd	28	1	4	9	9	37	9.170940171	-8.170940171	3.98E-06
ORTHAg02819	contR1	0	MvSp_vs_MvSd	1	2	0	4	39	55	1.057692308	-0.057692308	1
ORTHAg02819	contR1	0	MvSp_vs_MvSl	1	2	0	4	38	56	1.105263158	-0.105263158	1
ORTHAg02819	contR1	0	MvSp_vs_MvSlMvSd	4	2	2	4	38	54	1.421052632	-0.421052632	0.757361739
ORTHAg02853	contR1	0	MvSp_vs_MvSd	1	8	0	2	82	35	1.920731707	-0.920731707	0.508960363
ORTHAg02853	contR1	0	MvSp_vs_MvSl	0	8	2	2	84	37	0.880952381	0.119047619	1
ORTHAg02853	contR1	0	MvSp_vs_MvSlMvSd	3	8	2	2	82	35	1.173780488	-0.173780488	1
ORTHAg02869	contR1	0	MvSp_vs_MvSd	0	0	0	0	4	6	NA	NA	1
ORTHAg02869	contR1	0	MvSp_vs_MvSl	0	0	0	0	4	6	NA	NA	1
ORTHAg02869	contR1	0	MvSp_vs_MvSlMvSd	0	0	0	0	4	6	NA	NA	1
ORTHAg02903	contR1	0	MvSp_vs_MvSd	4	5	0	3	71	44	1.85915493	-0.85915493	0.532909592
ORTHAg02903	contR1	0	MvSp_vs_MvSl	2	5	1	3	71	44	1.084507042	-0.084507042	1
ORTHAg02903	contR1	0	MvSp_vs_MvSlMvSd	6	5	1	3	70	44	1.728571429	-0.728571429	0.412527619
ORTHAg02908	monoR1	100	MvSp_vs_MvSd	2	3	0	0	74	54	Inf	#NAME?	0.079962223
ORTHAg02908	monoR1	100	MvSp_vs_MvSl	1	3	3	0	73	55	1.00456621	-0.00456621	1
ORTHAg02908	monoR1	100	MvSp_vs_MvSlMvSd	5	3	5	0	73	52	1.139726027	-0.139726027	1
ORTHAg02909	contR1	0	MvSp_vs_MvSd	1	12	0	8	151	110	1.183774834	-0.183774834	0.820190246
ORTHAg02909	contR1	0	MvSp_vs_MvSl	1	13	2	7	158	108	1.063291139	-0.063291139	1
ORTHAg02909	contR1	0	MvSp_vs_MvSlMvSd	18	13	4	7	148	107	2.037469287	-1.037469287	0.061546377
ORTHAg02918	coreR1	111	MvSp_vs_MvSd	1	0	0	3	44	39	0.295454545	0.704545455	0.34930893
ORTHAg02918	coreR1	111	MvSp_vs_MvSl	1	0	3	3	47	39	0.138297872	0.861702128	0.053830684
ORTHAg02918	coreR1	111	MvSp_vs_MvSlMvSd	7	0	9	3	43	36	0.488372093	0.511627907	0.205991486
ORTHAg02953	contR1	0	MvSp_vs_MvSd	0	4	0	2	28	60	4.285714286	-3.285714286	0.175464801
ORTHAg02953	contR1	0	MvSp_vs_MvSl	0	4	0	2	30	61	4.066666667	-3.066666667	0.179516132
ORTHAg02953	contR1	0	MvSp_vs_MvSlMvSd	2	4	2	2	28	58	3.107142857	-2.107142857	0.158572361
ORTHAg02970	contR1	0	MvSp_vs_MvSd	0	0	0	2	48	30	0	1	0.156962025
ORTHAg02970	contR1	0	MvSp_vs_MvSl	2	0	0	2	45	31	0.688888889	0.311111111	1
ORTHAg02970	contR1	0	MvSp_vs_MvSlMvSd	6	0	1	2	43	30	1.395348837	-0.395348837	0.733734389
ORTHAg02983	contR1	0	MvSp_vs_MvSd	0	0	0	1	28	21	0	1	0.44
ORTHAg02983	contR1	0	MvSp_vs_MvSl	1	0	0	1	27	21	0.777777778	0.222222222	1
ORTHAg02983	contR1	0	MvSp_vs_MvSlMvSd	2	0	2	1	27	20	0.49382716	0.50617284	0.64429541
ORTHAg02984	coreR1	111	MvSp_vs_MvSd	0	0	0	3	20	32	0	1	0.292929293
ORTHAg02984	coreR1	111	MvSp_vs_MvSl	0	0	0	3	37	38	0	1	0.242257742
ORTHAg02984	coreR1	111	MvSp_vs_MvSlMvSd	3	0	5	3	27	30	0.416666667	0.583333333	0.323370469
ORTHAg02987	coreR1	111	MvSp_vs_MvSd	0	3	0	3	25	10	0.4	0.6	0.360666829
ORTHAg02987	coreR1	111	MvSp_vs_MvSl	0	3	0	3	25	12	0.48	0.52	0.64735648
ORTHAg02987	coreR1	111	MvSp_vs_MvSlMvSd	0	3	0	3	24	10	0.416666667	0.583333333	0.369945133
ORTHAg02993	coreR1	111	MvSp_vs_MvSd	4	0	0	6	55	62	0.751515152	0.248484848	0.750448257
ORTHAg02993	coreR1	111	MvSp_vs_MvSl	2	0	5	6	58	64	0.200626959	0.799373041	0.037748132
ORTHAg02993	coreR1	111	MvSp_vs_MvSlMvSd	11	0	10	6	55	61	0.7625	0.2375	0.668866194
ORTHAg03010	contR1	0	MvSp_vs_MvSd	0	3	1	4	38	48	0.757894737	0.242105263	1
ORTHAg03010	contR1	0	MvSp_vs_MvSl	5	3	0	4	43	48	2.23255814	-1.23255814	0.234952147
ORTHAg03010	contR1	0	MvSp_vs_MvSlMvSd	10	3	3	4	38	47	2.296992481	-1.296992481	0.136681502
ORTHAg03012	contR1	0	MvSp_vs_MvSd	0	0	0	0	0	17	NA	NA	1
ORTHAg03012	contR1	0	MvSp_vs_MvSl	1	0	0	0	0	20	Inf	#NAME?	0.047619048
ORTHAg03012	contR1	0	MvSp_vs_MvSlMvSd	1	0	3	0	0	17	Inf	#NAME?	0.19047619
ORTHAg03063	coreR1	111	MvSp_vs_MvSd	0	1	0	0	2	5	Inf	Inf	0.375
ORTHAg03063	coreR1	111	MvSp_vs_MvSl	0	1	0	0	2	5	Inf	Inf	0.375
ORTHAg03063	coreR1	111	MvSp_vs_MvSlMvSd	0	1	0	0	2	5	Inf	Inf	0.375
ORTHAg03067	contR1	0	MvSp_vs_MvSd	0	2	0	4	11	25	1.136363636	-0.136363636	1
ORTHAg03067	contR1	0	MvSp_vs_MvSl	0	2	0	4	12	25	1.041666667	-0.041666667	1
ORTHAg03067	contR1	0	MvSp_vs_MvSlMvSd	1	2	5	4	11	23	0.696969697	0.303030303	0.729410147
ORTHAg03074	contR1	0	MvSp_vs_MvSd	0	0	0	5	22	53	0	1	0.315238559
ORTHAg03074	contR1	0	MvSp_vs_MvSl	0	0	1	5	23	52	0	1	0.176142306
ORTHAg03074	contR1	0	MvSp_vs_MvSlMvSd	0	0	3	5	22	51	0	1	0.09985023
ORTHAg03086	monoR1	100	MvSp_vs_MvSd	1	3	1	0	11	46	16.72727273	-15.72727273	0.0103783
ORTHAg03086	monoR1	100	MvSp_vs_MvSl	0	3	0	0	10	46	Inf	#NAME?	0.008797564
ORTHAg03086	monoR1	100	MvSp_vs_MvSlMvSd	2	3	4	0	10	44	5.5	-4.5	0.028666202
ORTHAg03087	contR1	0	MvSp_vs_MvSd	1	1	0	0	10	30	Inf	#NAME?	0.076655052
ORTHAg03087	contR1	0	MvSp_vs_MvSl	1	1	2	0	11	34	3.090909091	-2.090909091	0.283897185
ORTHAg03087	contR1	0	MvSp_vs_MvSlMvSd	3	1	6	0	10	30	2	-1	0.436128348
ORTHAg03088	contR1	0	MvSp_vs_MvSd	0	0	0	0	61	51	NA	NA	1
ORTHAg03088	contR1	0	MvSp_vs_MvSl	0	0	0	0	70	52	NA	NA	1
ORTHAg03088	contR1	0	MvSp_vs_MvSlMvSd	7	0	3	0	63	48	1.777777778	-0.777777778	0.516327198
ORTHAg03130	contR1	0	MvSp_vs_MvSd	0	1	0	1	13	19	1.461538462	-0.461538462	1
ORTHAg03130	contR1	0	MvSp_vs_MvSl	0	1	3	1	13	20	0.384615385	0.615384615	0.633057206
ORTHAg03130	contR1	0	MvSp_vs_MvSlMvSd	1	1	5	1	12	18	0.5	0.5	0.683632899
ORTHAg03134	contR1	0	MvSp_vs_MvSd	1	9	1	11	82	97	0.985772358	0.014227642	1
ORTHAg03134	contR1	0	MvSp_vs_MvSl	1	9	0	11	80	105	1.193181818	-0.193181818	0.817296173
ORTHAg03134	contR1	0	MvSp_vs_MvSlMvSd	15	9	13	11	75	96	1.28	-0.28	0.512531843
ORTHAg03151	contR1	0	MvSp_vs_MvSd	0	0	0	0	25	24	NA	NA	1
ORTHAg03151	contR1	0	MvSp_vs_MvSl	2	0	0	0	24	24	Inf	#NAME?	0.490612245
ORTHAg03151	contR1	0	MvSp_vs_MvSlMvSd	5	0	2	0	23	23	2.5	-1.5	0.42563818
ORTHAg03155	contR1	0	MvSp_vs_MvSd	1	0	2	0	15	31	1.033333333	-0.033333333	1
ORTHAg03155	contR1	0	MvSp_vs_MvSl	0	0	2	0	17	32	0	1	0.546666667
ORTHAg03155	contR1	0	MvSp_vs_MvSlMvSd	3	0	7	0	15	30	0.857142857	0.142857143	1
ORTHAg03156	monoR1	100	MvSp_vs_MvSd	0	4	0	5	72	69	0.766666667	0.233333333	0.743720663
ORTHAg03156	monoR1	100	MvSp_vs_MvSl	0	3	0	6	71	69	0.485915493	0.514084507	0.494185518
ORTHAg03156	monoR1	100	MvSp_vs_MvSlMvSd	3	4	2	5	70	68	0.971428571	0.028571429	1
ORTHAg03174	contR1	0	MvSp_vs_MvSd	0	0	0	1	22	8	0	1	0.290322581
ORTHAg03174	contR1	0	MvSp_vs_MvSl	0	0	0	1	21	10	0	1	0.34375
ORTHAg03174	contR1	0	MvSp_vs_MvSlMvSd	0	0	1	1	21	8	0	1	0.096774194
ORTHAg03179	contR1	0	MvSp_vs_MvSd	0	3	0	1	6	19	9.5	-8.5	0.076038904
ORTHAg03179	contR1	0	MvSp_vs_MvSl	0	3	0	1	6	19	9.5	-8.5	0.076038904
ORTHAg03179	contR1	0	MvSp_vs_MvSlMvSd	0	3	0	1	6	19	9.5	-8.5	0.076038904
ORTHAg03194	contR1	0	MvSp_vs_MvSd	1	5	0	5	37	51	1.654054054	-0.654054054	0.524992241
ORTHAg03194	contR1	0	MvSp_vs_MvSl	2	5	1	4	58	43	1.037931034	-0.037931034	1
ORTHAg03194	contR1	0	MvSp_vs_MvSlMvSd	23	5	3	4	37	42	4.540540541	-3.540540541	0.001019284
ORTHAg03205	contR1	0	MvSp_vs_MvSd	0	0	0	0	66	32	NA	NA	1
ORTHAg03205	contR1	0	MvSp_vs_MvSl	0	0	0	0	64	34	NA	NA	1
ORTHAg03205	contR1	0	MvSp_vs_MvSlMvSd	1	0	3	0	68	31	0.151960784	0.848039216	0.103877728
ORTHAg03213	contR1	0	MvSp_vs_MvSd	0	4	0	7	46	48	0.596273292	0.403726708	0.531591056
ORTHAg03213	contR1	0	MvSp_vs_MvSl	2	4	1	7	46	45	0.733695652	0.266304348	0.775234061
ORTHAg03213	contR1	0	MvSp_vs_MvSlMvSd	4	4	4	7	45	44	0.711111111	0.288888889	0.615548273
ORTHAg03225	contR1	0	MvSp_vs_MvSd	0	0	1	2	4	10	0	1	0.541176471
ORTHAg03225	contR1	0	MvSp_vs_MvSl	0	0	0	3	4	10	0	1	0.541176471
ORTHAg03225	contR1	0	MvSp_vs_MvSlMvSd	0	0	1	2	3	10	0	1	1
ORTHAg03242	monoR1	1	MvSp_vs_MvSd	1	4	1	7	29	34	0.732758621	0.267241379	0.762426367
ORTHAg03242	monoR1	1	MvSp_vs_MvSl	0	4	0	7	29	35	0.689655172	0.310344828	0.745823685
ORTHAg03242	monoR1	1	MvSp_vs_MvSlMvSd	3	4	1	7	28	34	1.0625	-0.0625	1
ORTHAg03295	contR1	0	MvSp_vs_MvSd	1	2	0	2	35	55	2.357142857	-1.357142857	0.385919204
ORTHAg03295	contR1	0	MvSp_vs_MvSl	1	2	0	2	41	56	2.048780488	-1.048780488	0.649547476
ORTHAg03295	contR1	0	MvSp_vs_MvSlMvSd	6	2	3	2	35	54	2.468571429	-1.468571429	0.145476901
ORTHAg03302	coreR1	111	MvSp_vs_MvSd	0	4	0	7	23	19	0.472049689	0.527950311	0.326534681
ORTHAg03302	coreR1	111	MvSp_vs_MvSl	0	4	0	7	21	20	0.544217687	0.455782313	0.502939721
ORTHAg03302	coreR1	111	MvSp_vs_MvSlMvSd	1	4	0	7	22	19	0.616883117	0.383116883	0.52558847
ORTHAg03329	contR1	0	MvSp_vs_MvSd	0	0	0	1	5	11	0	1	1
ORTHAg03329	contR1	0	MvSp_vs_MvSl	0	0	0	1	5	11	0	1	1
ORTHAg03329	contR1	0	MvSp_vs_MvSlMvSd	0	0	0	1	5	11	0	1	1
ORTHAg03336	contR1	0	MvSp_vs_MvSd	2	2	0	1	34	59	6.941176471	-5.941176471	0.072607558
ORTHAg03336	contR1	0	MvSp_vs_MvSl	1	2	1	1	47	62	1.978723404	-0.978723404	0.652334725
ORTHAg03336	contR1	0	MvSp_vs_MvSlMvSd	5	2	5	1	33	58	2.050505051	-1.050505051	0.23891997
ORTHAg03377	contR1	0	MvSp_vs_MvSd	0	2	0	1	73	45	1.232876712	-0.232876712	1
ORTHAg03377	contR1	0	MvSp_vs_MvSl	7	3	2	0	70	43	3.071428571	-2.071428571	0.208752624
ORTHAg03377	contR1	0	MvSp_vs_MvSlMvSd	10	3	7	0	69	41	1.103519669	-0.103519669	1
ORTHAg03387	contR1	0	MvSp_vs_MvSd	0	3	1	4	9	51	3.4	-2.4	0.141448693
ORTHAg03387	contR1	0	MvSp_vs_MvSl	2	3	3	4	11	52	3.376623377	-2.376623377	0.116137549
ORTHAg03387	contR1	0	MvSp_vs_MvSlMvSd	3	3	9	4	10	48	2.215384615	-1.215384615	0.202939238
ORTHAg03442	contR1	0	MvSp_vs_MvSd	0	0	0	0	42	25	NA	NA	1
ORTHAg03442	contR1	0	MvSp_vs_MvSl	0	0	0	0	41	24	NA	NA	1
ORTHAg03442	contR1	0	MvSp_vs_MvSlMvSd	1	0	1	0	41	24	0.585365854	0.414634146	1
ORTHAg03445	contR1	0	MvSp_vs_MvSd	1	0	0	0	21	52	Inf	#NAME?	0.297297297
ORTHAg03445	contR1	0	MvSp_vs_MvSl	0	0	0	0	22	56	NA	NA	1
ORTHAg03445	contR1	0	MvSp_vs_MvSlMvSd	4	0	6	0	20	51	1.7	-0.7	0.472324049
ORTHAg03463	coreR1	111	MvSp_vs_MvSd	0	0	0	0	23	26	NA	NA	1
ORTHAg03463	coreR1	111	MvSp_vs_MvSl	1	0	1	0	23	27	1.173913043	-0.173913043	1
ORTHAg03463	coreR1	111	MvSp_vs_MvSlMvSd	1	0	4	0	22	25	0.284090909	0.715909091	0.367636285
ORTHAg03469	monoR1	1	MvSp_vs_MvSd	1	8	0	4	85	63	1.667647059	-0.667647059	0.560340289
ORTHAg03469	monoR1	1	MvSp_vs_MvSl	2	8	0	4	87	67	1.925287356	-0.925287356	0.398707135
ORTHAg03469	monoR1	1	MvSp_vs_MvSlMvSd	7	8	5	4	84	61	1.21031746	-0.21031746	0.823674091
ORTHAg03481	contR1	0	MvSp_vs_MvSd	0	0	1	0	3	16	0	1	1
ORTHAg03481	contR1	0	MvSp_vs_MvSl	0	0	1	0	3	18	0	1	1
ORTHAg03481	contR1	0	MvSp_vs_MvSlMvSd	0	0	4	0	3	15	0	1	1
ORTHAg03497	contR1	0	MvSp_vs_MvSd	1	5	1	2	20	26	2.6	-1.6	0.280828737
ORTHAg03497	contR1	0	MvSp_vs_MvSl	1	5	1	2	21	26	2.476190476	-1.476190476	0.288407541
ORTHAg03497	contR1	0	MvSp_vs_MvSlMvSd	5	5	4	2	19	25	2.192982456	-1.192982456	0.246510331
ORTHAg03502	coreR1	111	MvSp_vs_MvSd	1	3	0	7	25	62	1.417142857	-0.417142857	0.72731692
ORTHAg03502	coreR1	111	MvSp_vs_MvSl	2	3	1	7	25	61	1.525	-0.525	0.525776204
ORTHAg03502	coreR1	111	MvSp_vs_MvSlMvSd	2	3	1	7	25	61	1.525	-0.525	0.525776204
ORTHAg03503	contR1	0	MvSp_vs_MvSd	1	0	0	0	23	8	Inf	#NAME?	1
ORTHAg03503	contR1	0	MvSp_vs_MvSl	0	0	0	0	24	9	NA	NA	1
ORTHAg03503	contR1	0	MvSp_vs_MvSlMvSd	4	0	1	0	22	8	1.454545455	-0.454545455	1
ORTHAg03507	contR1	0	MvSp_vs_MvSd	0	4	0	1	37	42	4.540540541	-3.540540541	0.196508255
ORTHAg03507	contR1	0	MvSp_vs_MvSl	0	4	0	1	37	45	4.864864865	-3.864864865	0.183453267
ORTHAg03507	contR1	0	MvSp_vs_MvSlMvSd	0	4	7	1	37	40	0.540540541	0.459459459	0.372937088
ORTHAg03510	contR1	0	MvSp_vs_MvSd	2	0	0	0	32	27	Inf	#NAME?	0.498360656
ORTHAg03510	contR1	0	MvSp_vs_MvSl	0	0	0	0	32	27	NA	NA	1
ORTHAg03510	contR1	0	MvSp_vs_MvSlMvSd	2	0	2	0	32	26	0.8125	0.1875	1
ORTHAg03516	coreR1	111	MvSp_vs_MvSd	1	16	0	11	95	120	1.95215311	-0.95215311	0.110206632
ORTHAg03516	coreR1	111	MvSp_vs_MvSl	2	15	4	12	98	122	1.322704082	-0.322704082	0.460738224
ORTHAg03516	coreR1	111	MvSp_vs_MvSlMvSd	8	15	11	11	94	117	1.301257253	-0.301257253	0.510100655
ORTHAg03517	contR1	0	MvSp_vs_MvSd	0	0	0	0	0	2	NA	NA	1
ORTHAg03517	contR1	0	MvSp_vs_MvSl	0	0	0	0	0	4	NA	NA	1
ORTHAg03517	contR1	0	MvSp_vs_MvSlMvSd	0	0	2	0	0	2	NA	NA	1
ORTHAg03529	contR1	0	MvSp_vs_MvSd	0	0	1	0	6	42	0	1	1
ORTHAg03529	contR1	0	MvSp_vs_MvSl	1	0	2	0	57	50	0.438596491	0.561403509	0.601723659
ORTHAg03529	contR1	0	MvSp_vs_MvSlMvSd	9	0	7	0	9	41	5.857142857	-4.857142857	0.007516685
ORTHAg03543	monoR1	100	MvSp_vs_MvSd	0	4	1	6	61	37	0.346604215	0.653395785	0.114934504
ORTHAg03543	monoR1	100	MvSp_vs_MvSl	1	3	2	7	61	37	0.269581056	0.730418944	0.038492972
ORTHAg03543	monoR1	100	MvSp_vs_MvSlMvSd	3	3	5	6	60	36	0.327272727	0.672727273	0.059382879
ORTHAg03550	monoR1	1	MvSp_vs_MvSd	2	0	2	0	26	23	0.884615385	0.115384615	1
ORTHAg03550	monoR1	1	MvSp_vs_MvSl	3	0	2	0	26	25	1.442307692	-0.442307692	1
ORTHAg03550	monoR1	1	MvSp_vs_MvSlMvSd	8	0	5	0	24	23	1.533333333	-0.533333333	0.546916578
ORTHAg03597	contR1	0	MvSp_vs_MvSd	0	0	0	0	42	31	NA	NA	1
ORTHAg03597	contR1	0	MvSp_vs_MvSl	0	0	1	0	44	33	0	1	0.435897436
ORTHAg03597	contR1	0	MvSp_vs_MvSlMvSd	2	0	3	0	41	31	0.504065041	0.495934959	0.649591769
ORTHAg03606	contR1	0	MvSp_vs_MvSd	0	0	0	0	19	64	NA	NA	1
ORTHAg03606	contR1	0	MvSp_vs_MvSl	1	0	2	0	20	62	1.55	-0.55	1
ORTHAg03606	contR1	0	MvSp_vs_MvSlMvSd	2	0	5	0	19	61	1.284210526	-0.284210526	0.673469468
ORTHAg03611	monoR1	10	MvSp_vs_MvSd	0	4	0	1	21	12	2.285714286	-1.285714286	0.642588187
ORTHAg03611	monoR1	10	MvSp_vs_MvSl	0	3	0	1	21	13	1.857142857	-0.857142857	1
ORTHAg03611	monoR1	10	MvSp_vs_MvSlMvSd	2	3	3	1	20	11	0.6875	0.3125	0.705307087
ORTHAg03632	coreR1	111	MvSp_vs_MvSd	0	1	1	8	145	86	0.065900383	0.934099617	0.001205082
ORTHAg03632	coreR1	111	MvSp_vs_MvSl	5	1	6	8	141	84	0.255319149	0.744680851	0.007347187
ORTHAg03632	coreR1	111	MvSp_vs_MvSlMvSd	8	1	10	8	141	81	0.287234043	0.712765957	0.003317182
ORTHAg03634	contR1	0	MvSp_vs_MvSd	1	3	1	3	83	74	0.891566265	0.108433735	1
ORTHAg03634	contR1	0	MvSp_vs_MvSl	1	3	1	3	82	75	0.914634146	0.085365854	1
ORTHAg03634	contR1	0	MvSp_vs_MvSlMvSd	7	3	12	3	81	68	0.559670782	0.440329218	0.200820271
ORTHAg03644	contR1	0	MvSp_vs_MvSd	1	0	0	1	12	55	4.583333333	-3.583333333	0.343563512
ORTHAg03644	contR1	0	MvSp_vs_MvSl	0	0	2	0	10	55	0	1	1
ORTHAg03644	contR1	0	MvSp_vs_MvSlMvSd	2	0	3	0	11	54	3.272727273	-2.272727273	0.229759133
ORTHAg03673	monoR1	1	MvSp_vs_MvSd	0	4	0	1	51	44	3.450980392	-2.450980392	0.375131496
ORTHAg03673	monoR1	1	MvSp_vs_MvSl	0	4	0	1	53	44	3.320754717	-2.320754717	0.380314502
ORTHAg03673	monoR1	1	MvSp_vs_MvSlMvSd	5	4	2	1	49	43	2.632653061	-1.632653061	0.219410706
ORTHAg03709	coreR1	111	MvSp_vs_MvSd	1	8	0	8	49	42	0.964285714	0.035714286	1
ORTHAg03709	coreR1	111	MvSp_vs_MvSl	2	7	0	7	58	41	0.908866995	0.091133005	1
ORTHAg03709	coreR1	111	MvSp_vs_MvSlMvSd	9	9	5	7	49	39	1.193877551	-0.193877551	0.831365055
ORTHAg03767	coreR1	111	MvSp_vs_MvSd	0	4	0	4	32	25	0.78125	0.21875	1
ORTHAg03767	coreR1	111	MvSp_vs_MvSl	0	4	0	4	34	27	0.794117647	0.205882353	1
ORTHAg03767	coreR1	111	MvSp_vs_MvSlMvSd	2	4	2	4	32	25	0.78125	0.21875	0.75674419
ORTHAg03802	contR1	0	MvSp_vs_MvSd	0	0	0	0	0	14	NA	NA	1
ORTHAg03802	contR1	0	MvSp_vs_MvSl	0	0	0	0	0	14	NA	NA	1
ORTHAg03802	contR1	0	MvSp_vs_MvSlMvSd	0	0	2	0	0	13	NA	NA	1
ORTHAg03834	contR1	0	MvSp_vs_MvSd	0	0	0	0	21	16	NA	NA	1
ORTHAg03834	contR1	0	MvSp_vs_MvSl	2	0	0	0	23	16	Inf	#NAME?	0.512195122
ORTHAg03834	contR1	0	MvSp_vs_MvSlMvSd	4	0	0	0	21	16	Inf	#NAME?	0.142885356
ORTHAg03835	monoR1	1	MvSp_vs_MvSd	0	3	2	0	92	31	0.505434783	0.494565217	0.602908816
ORTHAg03835	monoR1	1	MvSp_vs_MvSl	0	4	1	0	97	38	1.567010309	-0.567010309	1
ORTHAg03835	monoR1	1	MvSp_vs_MvSlMvSd	3	3	8	0	91	30	0.247252747	0.752747253	0.023244226
ORTHAg03838	contR1	0	MvSp_vs_MvSd	1	0	1	2	10	27	0.9	0.1	1
ORTHAg03838	contR1	0	MvSp_vs_MvSl	0	0	0	2	12	23	0	1	1
ORTHAg03838	contR1	0	MvSp_vs_MvSlMvSd	6	0	6	2	8	20	1.875	-0.875	0.48990295
ORTHAg03861	coreR1	111	MvSp_vs_MvSd	2	0	1	6	25	62	0.708571429	0.291428571	1
ORTHAg03861	coreR1	111	MvSp_vs_MvSl	10	0	1	6	27	60	3.174603175	-2.174603175	0.04982186
ORTHAg03861	coreR1	111	MvSp_vs_MvSlMvSd	16	0	4	6	24	59	3.933333333	-2.933333333	0.00455856
ORTHAg03869	monoR1	100	MvSp_vs_MvSd	1	4	0	2	51	56	2.745098039	-1.745098039	0.267250932
ORTHAg03869	monoR1	100	MvSp_vs_MvSl	0	4	1	2	50	57	1.52	-0.52	0.706045648
ORTHAg03869	monoR1	100	MvSp_vs_MvSlMvSd	6	4	2	2	47	56	2.978723404	-1.978723404	0.089922592
ORTHAg03881	contR1	0	MvSp_vs_MvSd	0	1	0	0	30	52	Inf	#NAME?	0.373493976
ORTHAg03881	contR1	0	MvSp_vs_MvSl	0	1	1	0	31	51	1.64516129	-0.64516129	1
ORTHAg03881	contR1	0	MvSp_vs_MvSlMvSd	2	1	1	0	29	51	5.275862069	-4.275862069	0.152308809
ORTHAg03882	contR1	0	MvSp_vs_MvSd	4	6	0	5	130	117	1.8	-0.8	0.425036421
ORTHAg03882	contR1	0	MvSp_vs_MvSl	8	5	8	5	137	123	0.897810219	0.102189781	0.838839311
ORTHAg03882	contR1	0	MvSp_vs_MvSlMvSd	21	5	20	5	128	113	0.918125	0.081875	0.877500501
ORTHAg03889	contR1	0	MvSp_vs_MvSd	0	1	0	1	64	30	0.46875	0.53125	0.543859649
ORTHAg03889	contR1	0	MvSp_vs_MvSl	0	1	1	1	66	30	0.227272727	0.772727273	0.243495336
ORTHAg03889	contR1	0	MvSp_vs_MvSlMvSd	2	1	5	1	67	27	0.201492537	0.798507463	0.02867093
ORTHAg03915	monoR1	10	MvSp_vs_MvSd	0	3	0	3	37	55	1.486486486	-0.486486486	0.685611991
ORTHAg03915	monoR1	10	MvSp_vs_MvSl	0	3	0	3	39	60	1.538461538	-0.538461538	0.681318889
ORTHAg03915	monoR1	10	MvSp_vs_MvSlMvSd	4	3	4	3	35	54	1.542857143	-0.542857143	0.561119352
ORTHAg03936	contR1	0	MvSp_vs_MvSd	0	4	0	2	15	35	4.666666667	-3.666666667	0.165193297
ORTHAg03936	contR1	0	MvSp_vs_MvSl	3	4	0	2	14	30	7.5	-6.5	0.020879368
ORTHAg03936	contR1	0	MvSp_vs_MvSlMvSd	4	4	7	2	14	28	1.777777778	-0.777777778	0.380263299
ORTHAg03942	contR1	0	MvSp_vs_MvSd	0	12	0	7	68	105	2.647058824	-1.647058824	0.052673775
ORTHAg03942	contR1	0	MvSp_vs_MvSl	1	12	1	7	68	106	2.533088235	-1.533088235	0.060096613
ORTHAg03942	contR1	0	MvSp_vs_MvSlMvSd	4	12	2	7	64	105	2.916666667	-1.916666667	0.016661333
ORTHAg03963	contR1	0	MvSp_vs_MvSd	0	2	4	5	55	64	0.258585859	0.741414141	0.111372368
ORTHAg03963	contR1	0	MvSp_vs_MvSl	0	2	0	5	53	68	0.513207547	0.486792453	0.697913559
ORTHAg03963	contR1	0	MvSp_vs_MvSlMvSd	0	2	6	5	56	61	0.198051948	0.801948052	0.03715343
ORTHAg03982	contR1	0	MvSp_vs_MvSd	1	6	0	11	14	23	1.045454545	-0.045454545	1
ORTHAg03982	contR1	0	MvSp_vs_MvSl	0	6	0	11	17	25	0.802139037	0.197860963	0.775446143
ORTHAg03982	contR1	0	MvSp_vs_MvSlMvSd	4	6	2	11	14	23	1.263736264	-0.263736264	0.787744143
ORTHAg04000	contR1	0	MvSp_vs_MvSd	0	6	0	6	47	39	0.829787234	0.170212766	0.76816477
ORTHAg04000	contR1	0	MvSp_vs_MvSl	1	6	3	5	47	40	0.744680851	0.255319149	0.78037987
ORTHAg04000	contR1	0	MvSp_vs_MvSlMvSd	5	6	5	5	45	38	0.928888889	0.071111111	1
ORTHAg04022	contR1	0	MvSp_vs_MvSd	0	1	1	5	41	90	0.365853659	0.634146341	0.675179666
ORTHAg04022	contR1	0	MvSp_vs_MvSl	0	1	1	5	40	92	0.383333333	0.616666667	0.673607572
ORTHAg04022	contR1	0	MvSp_vs_MvSlMvSd	5	1	7	5	38	87	1.144736842	-0.144736842	0.789903698
ORTHAg04025	contR1	0	MvSp_vs_MvSd	0	1	1	0	17	24	1.411764706	-0.411764706	1
ORTHAg04025	contR1	0	MvSp_vs_MvSl	1	1	0	0	19	24	Inf	#NAME?	0.212121212
ORTHAg04025	contR1	0	MvSp_vs_MvSlMvSd	4	1	3	0	16	23	2.395833333	-1.395833333	0.437243021
ORTHAg04041	contR1	0	MvSp_vs_MvSd	0	0	0	1	3	16	0	1	1
ORTHAg04041	contR1	0	MvSp_vs_MvSl	0	0	0	1	14	19	0	1	1
ORTHAg04041	contR1	0	MvSp_vs_MvSlMvSd	0	0	3	1	3	15	0	1	1
ORTHAg04055	contR1	0	MvSp_vs_MvSd	0	1	0	0	29	36	Inf	#NAME?	0.454545455
ORTHAg04055	contR1	0	MvSp_vs_MvSl	0	1	1	0	31	36	1.161290323	-0.161290323	1
ORTHAg04055	contR1	0	MvSp_vs_MvSlMvSd	4	1	2	0	28	35	3.125	-2.125	0.242189945
ORTHAg04056	monoR1	100	MvSp_vs_MvSd	15	1	2	0	140	34	1.942857143	-0.942857143	0.533925528
ORTHAg04056	monoR1	100	MvSp_vs_MvSl	0	1	1	0	190	42	0.221052632	0.778947368	0.334397124
ORTHAg04056	monoR1	100	MvSp_vs_MvSlMvSd	23	1	4	0	133	34	1.533834586	-0.533834586	0.608488894
ORTHAg04058	contR1	0	MvSp_vs_MvSd	4	12	2	5	111	91	1.873873874	-0.873873874	0.266853646
ORTHAg04058	contR1	0	MvSp_vs_MvSl	8	13	2	5	109	97	2.669724771	-1.669724771	0.041153553
ORTHAg04058	contR1	0	MvSp_vs_MvSlMvSd	16	12	13	5	109	88	1.255861366	-0.255861366	0.514284766
ORTHAg04092	contR1	0	MvSp_vs_MvSd	0	3	0	6	38	59	0.776315789	0.223684211	1
ORTHAg04092	contR1	0	MvSp_vs_MvSl	1	3	2	6	39	58	0.743589744	0.256410256	0.76076793
ORTHAg04092	contR1	0	MvSp_vs_MvSlMvSd	3	3	6	6	38	56	0.736842105	0.263157895	0.611179736
ORTHAg04094	contR1	0	MvSp_vs_MvSd	0	0	0	1	5	10	0	1	1
ORTHAg04094	contR1	0	MvSp_vs_MvSl	0	0	0	1	4	9	0	1	1
ORTHAg04094	contR1	0	MvSp_vs_MvSlMvSd	4	0	2	1	3	8	3.555555556	-2.555555556	0.332202112
ORTHAg04105	contR1	0	MvSp_vs_MvSd	0	0	0	1	5	12	0	1	1
ORTHAg04105	contR1	0	MvSp_vs_MvSl	0	0	0	1	9	8	0	1	1
ORTHAg04105	contR1	0	MvSp_vs_MvSlMvSd	6	0	4	1	3	5	2	-1	0.649916647
ORTHAg04108	coreR1	111	MvSp_vs_MvSd	1	3	0	3	53	49	1.232704403	-0.232704403	1
ORTHAg04108	coreR1	111	MvSp_vs_MvSl	2	3	0	3	54	45	1.388888889	-0.388888889	0.728306457
ORTHAg04108	coreR1	111	MvSp_vs_MvSlMvSd	6	3	4	3	52	45	1.112637363	-0.112637363	1
ORTHAg04133	contR1	0	MvSp_vs_MvSd	0	1	0	0	18	7	Inf	#NAME?	1
ORTHAg04133	contR1	0	MvSp_vs_MvSl	0	1	0	0	18	8	Inf	#NAME?	1
ORTHAg04133	contR1	0	MvSp_vs_MvSlMvSd	0	1	1	0	18	7	0.388888889	0.611111111	0.512820513
ORTHAg04142	contR1	0	MvSp_vs_MvSd	0	4	0	7	81	69	0.486772487	0.513227513	0.351527336
ORTHAg04142	contR1	0	MvSp_vs_MvSl	1	4	0	7	85	71	0.596638655	0.403361345	0.549992533
ORTHAg04142	contR1	0	MvSp_vs_MvSlMvSd	5	4	6	7	81	66	0.564102564	0.435897436	0.255290782
ORTHAg04160	contR1	0	MvSp_vs_MvSd	1	4	2	3	100	149	1.49	-0.49	0.532444402
ORTHAg04160	contR1	0	MvSp_vs_MvSl	0	5	1	2	107	147	2.289719626	-1.289719626	0.292917301
ORTHAg04160	contR1	0	MvSp_vs_MvSlMvSd	20	5	10	2	90	144	3.333333333	-2.333333333	0.001142639
ORTHAg04164	monoR1	100	MvSp_vs_MvSd	0	0	0	0	25	29	NA	NA	1
ORTHAg04164	monoR1	100	MvSp_vs_MvSl	0	0	3	0	25	31	0	1	0.254821742
ORTHAg04164	monoR1	100	MvSp_vs_MvSlMvSd	0	0	5	0	25	29	0	1	0.066192659
ORTHAg04175	monoR1	100	MvSp_vs_MvSd	0	2	0	3	41	55	0.894308943	0.105691057	1
ORTHAg04175	monoR1	100	MvSp_vs_MvSl	0	2	0	3	40	56	0.933333333	0.066666667	1
ORTHAg04175	monoR1	100	MvSp_vs_MvSlMvSd	5	2	3	3	37	54	1.702702703	-0.702702703	0.385950107
ORTHAg04202	coreR1	111	MvSp_vs_MvSd	0	1	2	3	12	27	0.45	0.55	0.655634213
ORTHAg04202	coreR1	111	MvSp_vs_MvSl	1	1	1	3	12	26	1.083333333	-0.083333333	1
ORTHAg04202	coreR1	111	MvSp_vs_MvSlMvSd	3	1	5	3	11	25	1.136363636	-0.136363636	1
ORTHAg04223	contR1	0	MvSp_vs_MvSd	0	1	0	1	65	42	0.646153846	0.353846154	1
ORTHAg04223	contR1	0	MvSp_vs_MvSl	0	1	0	1	60	44	0.733333333	0.266666667	1
ORTHAg04223	contR1	0	MvSp_vs_MvSlMvSd	14	1	3	1	52	38	2.740384615	-1.740384615	0.119666408
ORTHAg04243	contR1	0	MvSp_vs_MvSd	1	0	0	0	65	22	Inf	#NAME?	1
ORTHAg04243	contR1	0	MvSp_vs_MvSl	0	0	0	0	65	24	NA	NA	1
ORTHAg04243	contR1	0	MvSp_vs_MvSlMvSd	3	0	1	0	64	22	1.03125	-0.03125	1
ORTHAg04247	contR1	0	MvSp_vs_MvSd	0	4	0	1	6	13	8.666666667	-7.666666667	0.122200264
ORTHAg04247	contR1	0	MvSp_vs_MvSl	0	4	0	1	5	12	9.6	-8.6	0.115857826
ORTHAg04247	contR1	0	MvSp_vs_MvSlMvSd	1	4	1	1	5	11	5.5	-4.5	0.168797954
ORTHAg04282	monoR1	100	MvSp_vs_MvSd	3	1	0	3	13	32	3.282051282	-2.282051282	0.197601936
ORTHAg04282	monoR1	100	MvSp_vs_MvSl	1	1	1	3	12	35	1.458333333	-0.458333333	0.648890122
ORTHAg04282	monoR1	100	MvSp_vs_MvSlMvSd	8	1	5	3	11	31	3.170454545	-2.170454545	0.069851877
ORTHAg04301	contR1	0	MvSp_vs_MvSd	0	0	0	0	62	33	NA	NA	1
ORTHAg04301	contR1	0	MvSp_vs_MvSl	0	0	0	0	62	34	NA	NA	1
ORTHAg04301	contR1	0	MvSp_vs_MvSlMvSd	4	0	3	0	60	32	0.711111111	0.288888889	0.695266002
ORTHAg04306	monoR1	1	MvSp_vs_MvSd	2	1	0	10	57	50	0.263157895	0.736842105	0.074798714
ORTHAg04306	monoR1	1	MvSp_vs_MvSl	9	3	2	8	42	36	1.028571429	-0.028571429	1
ORTHAg04306	monoR1	1	MvSp_vs_MvSlMvSd	19	3	3	8	33	36	2.181818182	-1.181818182	0.091182075
ORTHAg04315	contR1	0	MvSp_vs_MvSd	1	1	4	0	18	77	2.138888889	-1.138888889	0.339583546
ORTHAg04315	contR1	0	MvSp_vs_MvSl	3	1	2	0	21	80	7.619047619	-6.619047619	0.025754335
ORTHAg04315	contR1	0	MvSp_vs_MvSlMvSd	6	1	12	0	19	75	2.302631579	-1.302631579	0.138230663
ORTHAg04324	contR1	0	MvSp_vs_MvSd	0	5	1	7	135	184	0.851851852	0.148148148	1
ORTHAg04324	contR1	0	MvSp_vs_MvSl	2	5	3	7	159	187	0.82327044	0.17672956	0.805574371
ORTHAg04324	contR1	0	MvSp_vs_MvSlMvSd	5	5	13	7	133	179	0.672932331	0.327067669	0.438681279
ORTHAg04441	monoR1	100	MvSp_vs_MvSd	0	0	0	0	26	44	NA	NA	1
ORTHAg04441	monoR1	100	MvSp_vs_MvSl	0	0	0	0	29	46	NA	NA	1
ORTHAg04441	monoR1	100	MvSp_vs_MvSlMvSd	3	0	2	0	24	43	2.6875	-1.6875	0.356500255
ORTHAg04456	monoR1	100	MvSp_vs_MvSd	0	8	0	5	148	56	0.605405405	0.394594595	0.524307584
ORTHAg04456	monoR1	100	MvSp_vs_MvSl	0	8	0	4	153	51	0.666666667	0.333333333	0.506485441
ORTHAg04456	monoR1	100	MvSp_vs_MvSlMvSd	16	8	5	4	145	46	0.845977011	0.154022989	0.666955758
ORTHAg04460	coreR1	111	MvSp_vs_MvSd	1	6	0	3	39	41	2.452991453	-1.452991453	0.316137266
ORTHAg04460	coreR1	111	MvSp_vs_MvSl	0	6	0	3	37	43	2.324324324	-1.324324324	0.304872154
ORTHAg04460	coreR1	111	MvSp_vs_MvSlMvSd	2	6	1	3	38	39	2.052631579	-1.052631579	0.356307107
ORTHAg04463	contR1	0	MvSp_vs_MvSd	0	0	0	0	1	15	NA	NA	1
ORTHAg04463	contR1	0	MvSp_vs_MvSl	0	0	0	0	17	21	NA	NA	1
ORTHAg04463	contR1	0	MvSp_vs_MvSlMvSd	1	0	0	0	1	15	Inf	#NAME?	0.117647059
ORTHAg04466	contR1	0	MvSp_vs_MvSd	0	0	0	0	13	19	NA	NA	1
ORTHAg04466	contR1	0	MvSp_vs_MvSl	0	0	0	0	15	17	NA	NA	1
ORTHAg04466	contR1	0	MvSp_vs_MvSlMvSd	2	0	2	0	13	17	1.307692308	-0.307692308	1
ORTHAg04472	monoR1	100	MvSp_vs_MvSd	0	0	0	0	35	41	NA	NA	1
ORTHAg04472	monoR1	100	MvSp_vs_MvSl	0	0	2	0	36	40	0	1	0.496503497
ORTHAg04472	monoR1	100	MvSp_vs_MvSlMvSd	3	0	3	0	34	40	1.176470588	-0.176470588	1
ORTHAg04479	contR1	0	MvSp_vs_MvSd	0	1	0	1	21	11	0.523809524	0.476190476	1
ORTHAg04479	contR1	0	MvSp_vs_MvSl	0	1	0	1	22	13	0.590909091	0.409090909	1
ORTHAg04479	contR1	0	MvSp_vs_MvSlMvSd	1	1	2	1	21	11	0.349206349	0.650793651	0.345875287
ORTHAg04493	monoR1	1	MvSp_vs_MvSd	2	1	1	2	66	38	0.575757576	0.424242424	0.66902898
ORTHAg04493	monoR1	1	MvSp_vs_MvSl	0	1	0	2	65	43	0.330769231	0.669230769	0.564840069
ORTHAg04493	monoR1	1	MvSp_vs_MvSlMvSd	3	1	10	2	65	36	0.184615385	0.815384615	0.005001016
ORTHAg04507	contR1	0	MvSp_vs_MvSd	2	0	0	0	29	30	Inf	#NAME?	0.491803279
ORTHAg04507	contR1	0	MvSp_vs_MvSl	0	0	1	0	30	29	0	1	1
ORTHAg04507	contR1	0	MvSp_vs_MvSlMvSd	3	0	3	0	28	25	0.892857143	0.107142857	1
ORTHAg04509	contR1	0	MvSp_vs_MvSd	3	1	2	4	160	102	0.425	0.575	0.202176516
ORTHAg04509	contR1	0	MvSp_vs_MvSl	1	1	3	4	160	108	0.192857143	0.807142857	0.03633855
ORTHAg04509	contR1	0	MvSp_vs_MvSlMvSd	9	1	16	4	156	99	0.317307692	0.682692308	0.005416364
ORTHAg04524	coreR1	111	MvSp_vs_MvSd	2	5	6	5	72	97	0.857323232	0.142676768	0.807434576
ORTHAg04524	coreR1	111	MvSp_vs_MvSl	3	5	4	5	70	98	1.244444444	-0.244444444	0.797679976
ORTHAg04524	coreR1	111	MvSp_vs_MvSlMvSd	5	5	10	5	67	97	0.965174129	0.034825871	1
ORTHAg04538	monoR1	1	MvSp_vs_MvSd	0	1	0	0	107	20	Inf	#NAME?	1
ORTHAg04538	monoR1	1	MvSp_vs_MvSl	4	1	3	0	105	20	0.317460317	0.682539683	0.14075248
ORTHAg04538	monoR1	1	MvSp_vs_MvSlMvSd	10	1	3	0	91	17	0.684981685	0.315018315	0.699825488
ORTHAg04550	contR1	0	MvSp_vs_MvSd	0	2	0	2	17	30	1.764705882	-0.764705882	0.622889156
ORTHAg04550	contR1	0	MvSp_vs_MvSl	0	2	0	2	20	31	1.55	-0.55	1
ORTHAg04550	contR1	0	MvSp_vs_MvSlMvSd	4	2	1	2	17	29	3.411764706	-2.411764706	0.142924578
ORTHAg04567	contR1	0	MvSp_vs_MvSd	0	1	0	2	43	83	0.965116279	0.034883721	1
ORTHAg04567	contR1	0	MvSp_vs_MvSl	4	1	6	2	42	84	1.25	-0.25	0.761959039
ORTHAg04567	contR1	0	MvSp_vs_MvSlMvSd	6	1	7	2	41	82	1.555555556	-0.555555556	0.415141821
ORTHAg04594	contR1	0	MvSp_vs_MvSd	0	0	0	1	2	4	0	1	1
ORTHAg04594	contR1	0	MvSp_vs_MvSl	0	0	0	1	2	4	0	1	1
ORTHAg04594	contR1	0	MvSp_vs_MvSlMvSd	0	0	0	1	2	4	0	1	1
ORTHAg04600	coreR1	111	MvSp_vs_MvSd	9	0	0	0	122	18	Inf	#NAME?	0.600659697
ORTHAg04600	coreR1	111	MvSp_vs_MvSl	6	0	0	0	125	19	Inf	#NAME?	1
ORTHAg04600	coreR1	111	MvSp_vs_MvSlMvSd	19	0	1	0	112	17	2.883928571	-1.883928571	0.46891445
ORTHAg04604	monoR1	100	MvSp_vs_MvSd	0	2	0	0	32	22	Inf	#NAME?	0.514285714
ORTHAg04604	monoR1	100	MvSp_vs_MvSl	2	2	1	0	30	23	3.066666667	-2.066666667	0.39175525
ORTHAg04604	monoR1	100	MvSp_vs_MvSlMvSd	4	2	2	0	30	22	2.2	-1.2	0.457146478
ORTHAg04619	coreR1	111	MvSp_vs_MvSd	1	1	0	1	21	28	2.666666667	-1.666666667	0.577466063
ORTHAg04619	coreR1	111	MvSp_vs_MvSl	0	1	0	1	22	28	1.272727273	-0.272727273	1
ORTHAg04619	coreR1	111	MvSp_vs_MvSlMvSd	2	1	0	1	21	28	4	-3	0.317845129
ORTHAg04645	contR1	0	MvSp_vs_MvSd	0	2	0	1	25	16	1.28	-0.28	1
ORTHAg04645	contR1	0	MvSp_vs_MvSl	0	2	0	1	28	18	1.285714286	-0.285714286	1
ORTHAg04645	contR1	0	MvSp_vs_MvSlMvSd	3	2	2	1	25	16	1.066666667	-0.066666667	1
ORTHAg04676	contR1	0	MvSp_vs_MvSd	0	6	1	4	48	31	0.775	0.225	0.749256457
ORTHAg04676	contR1	0	MvSp_vs_MvSl	1	6	0	4	50	33	1.155	-0.155	1
ORTHAg04676	contR1	0	MvSp_vs_MvSlMvSd	5	6	6	4	47	30	0.70212766	0.29787234	0.617173977
ORTHAg04732	coreR1	111	MvSp_vs_MvSd	0	1	0	0	41	47	Inf	#NOM?	0.471910112
ORTHAg04732	coreR1	111	MvSp_vs_MvSl	2	1	5	0	44	45	0.613636364	0.386363636	0.715766675
ORTHAg04732	coreR1	111	MvSp_vs_MvSlMvSd	7	1	8	0	40	44	1.1	-0.1	1
ORTHAg04746	monoR1	100	MvSp_vs_MvSd	2	9	0	8	53	67	1.738207547	-0.738207547	0.324997028
ORTHAg04746	monoR1	100	MvSp_vs_MvSl	2	9	1	8	53	68	1.568134172	-0.568134172	0.46794377
ORTHAg04746	monoR1	100	MvSp_vs_MvSlMvSd	4	9	3	8	53	66	1.471698113	-0.471698113	0.501526531
ORTHAg04758	monoR1	100	MvSp_vs_MvSd	0	1	1	4	34	60	0.352941176	0.647058824	0.662062842
ORTHAg04758	monoR1	100	MvSp_vs_MvSl	1	1	3	4	30	59	0.561904762	0.438095238	0.713624162
ORTHAg04758	monoR1	100	MvSp_vs_MvSlMvSd	5	1	5	4	29	58	1.333333333	-0.333333333	0.769203773
ORTHAg04775	monoR1	100	MvSp_vs_MvSd	2	4	0	6	41	23	0.56097561	0.43902439	0.518493238
ORTHAg04775	monoR1	100	MvSp_vs_MvSl	3	4	1	3	39	17	0.762820513	0.237179487	0.729942773
ORTHAg04775	monoR1	100	MvSp_vs_MvSlMvSd	25	4	5	3	18	12	2.416666667	-1.416666667	0.116430042
ORTHAg04820	contR1	0	MvSp_vs_MvSd	0	0	1	0	42	28	0	1	0.408450704
ORTHAg04820	contR1	0	MvSp_vs_MvSl	0	0	0	0	42	28	NA	NA	1
ORTHAg04820	contR1	0	MvSp_vs_MvSlMvSd	0	0	1	0	42	28	0	1	0.408450704
ORTHAg04836	contR1	0	MvSp_vs_MvSd	0	0	0	0	6	32	NA	NA	1
ORTHAg04836	contR1	0	MvSp_vs_MvSl	0	0	1	0	6	33	0	1	1
ORTHAg04836	contR1	0	MvSp_vs_MvSlMvSd	0	0	2	0	6	32	0	1	1
ORTHAg04837	contR1	0	MvSp_vs_MvSd	0	1	0	0	40	36	Inf	#NAME?	1
ORTHAg04837	contR1	0	MvSp_vs_MvSl	2	1	0	0	43	33	Inf	#NAME?	0.260954236
ORTHAg04837	contR1	0	MvSp_vs_MvSlMvSd	5	1	3	0	40	33	1.65	-0.65	0.724471288
ORTHAg04860	contR1	0	MvSp_vs_MvSd	0	4	0	4	58	39	0.672413793	0.327586207	0.71358238
ORTHAg04860	contR1	0	MvSp_vs_MvSl	3	4	3	4	55	41	0.745454545	0.254545455	0.774151473
ORTHAg04860	contR1	0	MvSp_vs_MvSlMvSd	7	4	3	4	55	39	1.114285714	-0.114285714	1
ORTHAg04869	monoR1	100	MvSp_vs_MvSd	1	4	0	13	60	84	0.538461538	0.461538462	0.314281655
ORTHAg04869	monoR1	100	MvSp_vs_MvSl	2	4	1	13	62	84	0.580645161	0.419354839	0.339346985
ORTHAg04869	monoR1	100	MvSp_vs_MvSlMvSd	7	4	5	13	59	82	0.849340866	0.150659134	0.836388862
ORTHAg04870	contR1	0	MvSp_vs_MvSd	3	2	0	5	79	76	0.962025316	0.037974684	1
ORTHAg04870	contR1	0	MvSp_vs_MvSl	0	2	3	5	78	82	0.262820513	0.737179487	0.105089734
ORTHAg04870	contR1	0	MvSp_vs_MvSlMvSd	13	2	8	5	74	76	1.185031185	-0.185031185	0.837244845
ORTHAg04871	coreR1	111	MvSp_vs_MvSd	0	0	1	2	17	10	0	1	0.07044335
ORTHAg04871	coreR1	111	MvSp_vs_MvSl	0	0	0	2	18	11	0	1	0.167741935
ORTHAg04871	coreR1	111	MvSp_vs_MvSlMvSd	1	0	2	2	17	10	0.147058824	0.852941176	0.141963293
ORTHAg04911	coreR1	111	MvSp_vs_MvSd	0	6	0	4	37	46	1.864864865	-0.864864865	0.50484256
ORTHAg04911	coreR1	111	MvSp_vs_MvSl	0	6	0	4	42	50	1.785714286	-0.785714286	0.50984947
ORTHAg04911	coreR1	111	MvSp_vs_MvSlMvSd	9	6	8	4	36	44	1.527777778	-0.527777778	0.379135406
ORTHAg04936	contR1	0	MvSp_vs_MvSd	0	1	0	3	48	71	0.493055556	0.506944444	1
ORTHAg04936	contR1	0	MvSp_vs_MvSl	2	1	3	3	52	71	0.682692308	0.317307692	0.734397508
ORTHAg04936	contR1	0	MvSp_vs_MvSlMvSd	6	1	11	3	47	66	0.70212766	0.29787234	0.629194347
ORTHAg04952	coreR1	111	MvSp_vs_MvSd	0	5	0	11	16	31	0.880681818	0.119318182	1
ORTHAg04952	coreR1	111	MvSp_vs_MvSl	1	5	1	11	16	34	1.0625	-0.0625	1
ORTHAg04952	coreR1	111	MvSp_vs_MvSlMvSd	1	5	6	11	16	30	0.661764706	0.338235294	0.58708423
ORTHAg04961	contR1	0	MvSp_vs_MvSd	0	0	0	1	13	19	0	1	1
ORTHAg04961	contR1	0	MvSp_vs_MvSl	0	0	0	1	12	19	0	1	1
ORTHAg04961	contR1	0	MvSp_vs_MvSlMvSd	1	0	0	1	12	19	1.583333333	-0.583333333	1
ORTHAg04962	contR1	0	MvSp_vs_MvSd	1	4	1	4	48	25	0.520833333	0.479166667	0.484046391
ORTHAg04962	contR1	0	MvSp_vs_MvSl	1	4	1	4	48	27	0.5625	0.4375	0.491844681
ORTHAg04962	contR1	0	MvSp_vs_MvSlMvSd	2	4	3	4	49	26	0.454810496	0.545189504	0.222499326
ORTHAg04969	contR1	0	MvSp_vs_MvSd	0	0	0	1	10	19	0	1	1
ORTHAg04969	contR1	0	MvSp_vs_MvSl	0	0	0	1	10	19	0	1	1
ORTHAg04969	contR1	0	MvSp_vs_MvSlMvSd	0	0	0	1	10	19	0	1	1
ORTHAg04978	coreR1	111	MvSp_vs_MvSd	1	1	0	0	24	41	Inf	#NAME?	0.146992311
ORTHAg04978	coreR1	111	MvSp_vs_MvSl	0	1	0	0	25	42	Inf	#NAME?	0.382352941
ORTHAg04978	coreR1	111	MvSp_vs_MvSlMvSd	2	1	5	0	24	39	0.975	0.025	1
ORTHAg04980	contR1	0	MvSp_vs_MvSd	0	0	0	2	21	41	0	1	1
ORTHAg04980	contR1	0	MvSp_vs_MvSl	0	0	1	2	21	41	0	1	0.545192308
ORTHAg04980	contR1	0	MvSp_vs_MvSlMvSd	0	0	3	2	21	40	0	1	0.169122208
ORTHAg04981	contR1	0	MvSp_vs_MvSd	1	0	0	1	6	16	2.666666667	-1.666666667	0.507246377
ORTHAg04981	contR1	0	MvSp_vs_MvSl	0	0	0	1	5	18	0	1	1
ORTHAg04981	contR1	0	MvSp_vs_MvSlMvSd	1	0	1	1	6	16	1.333333333	-0.333333333	1
ORTHAg04985	contR1	0	MvSp_vs_MvSd	2	1	0	1	69	61	2.652173913	-1.652173913	0.623589306
ORTHAg04985	contR1	0	MvSp_vs_MvSl	3	1	3	1	70	65	0.928571429	0.071428571	1
ORTHAg04985	contR1	0	MvSp_vs_MvSlMvSd	8	1	9	1	67	60	0.805970149	0.194029851	0.806387531
ORTHAg04994	contR1	0	MvSp_vs_MvSd	0	1	0	0	6	14	Inf	#NAME?	0.333333333
ORTHAg04994	contR1	0	MvSp_vs_MvSl	0	1	0	0	8	14	Inf	#NAME?	0.391304348
ORTHAg04994	contR1	0	MvSp_vs_MvSlMvSd	2	1	0	0	6	14	Inf	#NAME?	0.04743083
ORTHAg05020	contR1	0	MvSp_vs_MvSd	2	5	1	6	106	75	0.70754717	0.29245283	0.581623613
ORTHAg05020	contR1	0	MvSp_vs_MvSl	1	5	0	6	107	76	0.710280374	0.289719626	0.563828272
ORTHAg05020	contR1	0	MvSp_vs_MvSlMvSd	5	5	1	6	105	75	1.020408163	-0.020408163	1
ORTHAg05027	contR1	0	MvSp_vs_MvSd	0	0	0	1	6	18	0	1	1
ORTHAg05027	contR1	0	MvSp_vs_MvSl	0	0	0	1	6	18	0	1	1
ORTHAg05027	contR1	0	MvSp_vs_MvSlMvSd	0	0	0	1	6	18	0	1	1
ORTHAg05030	contR1	0	MvSp_vs_MvSd	1	1	0	1	54	79	2.925925926	-1.925925926	0.568432348
ORTHAg05030	contR1	0	MvSp_vs_MvSl	1	1	0	1	56	79	2.821428571	-1.821428571	0.572311311
ORTHAg05030	contR1	0	MvSp_vs_MvSlMvSd	6	1	6	1	52	76	1.461538462	-0.461538462	0.573096359
ORTHAg05044	contR1	0	MvSp_vs_MvSd	0	1	0	1	23	46	2	-1	1
ORTHAg05044	contR1	0	MvSp_vs_MvSl	0	1	0	1	24	49	2.041666667	-1.041666667	1
ORTHAg05044	contR1	0	MvSp_vs_MvSlMvSd	1	1	3	1	23	46	1	0	1
ORTHAg05055	contR1	0	MvSp_vs_MvSd	1	0	1	0	64	57	0.890625	0.109375	1
ORTHAg05055	contR1	0	MvSp_vs_MvSl	0	0	1	0	67	58	0	1	0.468253968
ORTHAg05055	contR1	0	MvSp_vs_MvSlMvSd	4	0	4	0	63	56	0.888888889	0.111111111	1
ORTHAg05081	contR1	0	MvSp_vs_MvSd	0	0	1	0	29	20	0	1	0.42
ORTHAg05081	contR1	0	MvSp_vs_MvSl	0	0	1	0	33	21	0	1	0.4
ORTHAg05081	contR1	0	MvSp_vs_MvSlMvSd	4	0	3	0	29	20	0.91954023	0.08045977	1
ORTHAg05092	contR1	0	MvSp_vs_MvSd	0	1	1	0	12	17	1.416666667	-0.416666667	1
ORTHAg05092	contR1	0	MvSp_vs_MvSl	1	1	1	0	14	15	2.142857143	-1.142857143	1
ORTHAg05092	contR1	0	MvSp_vs_MvSlMvSd	3	1	4	0	12	15	1.25	-0.25	1
ORTHAg05113	contR1	0	MvSp_vs_MvSd	0	2	0	3	23	25	0.724637681	0.275362319	1
ORTHAg05113	contR1	0	MvSp_vs_MvSl	0	2	1	3	25	25	0.5	0.5	0.670820301
ORTHAg05113	contR1	0	MvSp_vs_MvSlMvSd	6	2	1	3	21	24	2.285714286	-1.285714286	0.331298113
ORTHAg05153	contR1	0	MvSp_vs_MvSd	0	1	1	0	26	36	1.384615385	-0.384615385	1
ORTHAg05153	contR1	0	MvSp_vs_MvSl	4	1	3	0	26	36	2.307692308	-1.307692308	0.451709425
ORTHAg05153	contR1	0	MvSp_vs_MvSlMvSd	7	1	4	0	26	36	2.769230769	-1.769230769	0.204509492
ORTHAg05199	contR1	0	MvSp_vs_MvSd	1	0	1	0	18	21	1.166666667	-0.166666667	1
ORTHAg05199	contR1	0	MvSp_vs_MvSl	2	0	0	0	18	21	Inf	#NAME?	0.231707317
ORTHAg05199	contR1	0	MvSp_vs_MvSlMvSd	5	0	2	0	17	20	2.941176471	-1.941176471	0.412059863
ORTHAg05202	contR1	0	MvSp_vs_MvSd	1	2	0	2	34	50	2.205882353	-1.205882353	0.645400237
ORTHAg05202	contR1	0	MvSp_vs_MvSl	0	2	0	2	35	48	1.371428571	-0.371428571	1
ORTHAg05202	contR1	0	MvSp_vs_MvSlMvSd	4	2	2	2	33	48	2.181818182	-1.181818182	0.316383249
ORTHAg05213	contR1	0	MvSp_vs_MvSd	0	5	0	0	57	39	Inf	#NAME?	0.153345707
ORTHAg05213	contR1	0	MvSp_vs_MvSl	1	5	1	0	59	41	4.169491525	-3.169491525	0.241704787
ORTHAg05213	contR1	0	MvSp_vs_MvSlMvSd	12	5	5	0	52	37	2.419230769	-1.419230769	0.141277063
ORTHAg05215	contR1	0	MvSp_vs_MvSd	1	2	0	3	102	123	1.205882353	-0.205882353	1
ORTHAg05215	contR1	0	MvSp_vs_MvSl	2	2	1	3	131	151	1.152671756	-0.152671756	1
ORTHAg05215	contR1	0	MvSp_vs_MvSlMvSd	45	2	38	3	89	112	1.44258701	-0.44258701	0.161056178
ORTHAg05223	contR1	0	MvSp_vs_MvSd	0	6	0	5	24	24	1.2	-0.2	1
ORTHAg05223	contR1	0	MvSp_vs_MvSl	0	6	0	5	25	23	1.104	-0.104	1
ORTHAg05223	contR1	0	MvSp_vs_MvSlMvSd	3	6	1	5	24	21	1.3125	-0.3125	0.768215844
ORTHAg05240	contR1	0	MvSp_vs_MvSd	2	0	0	0	35	69	Inf	#NAME?	0.11967655
ORTHAg05240	contR1	0	MvSp_vs_MvSl	1	0	1	0	36	68	1.888888889	-0.888888889	1
ORTHAg05240	contR1	0	MvSp_vs_MvSlMvSd	5	0	4	0	34	67	2.463235294	-1.463235294	0.275255534
ORTHAg05244	coreR1	111	MvSp_vs_MvSd	1	4	0	0	13	41	Inf	#NAME?	0.001711414
ORTHAg05244	coreR1	111	MvSp_vs_MvSl	1	4	2	0	15	39	6.5	-5.5	0.032961089
ORTHAg05244	coreR1	111	MvSp_vs_MvSlMvSd	3	4	3	0	13	39	7	-6	0.00935304
ORTHAg05264	coreR1	111	MvSp_vs_MvSd	6	13	0	6	154	78	1.603896104	-0.603896104	0.378050743
ORTHAg05264	coreR1	111	MvSp_vs_MvSl	2	14	1	6	199	73	0.838478105	0.161521895	0.807202249
ORTHAg05264	coreR1	111	MvSp_vs_MvSlMvSd	12	14	2	6	176	81	1.495738636	-0.495738636	0.429893427
ORTHAg05283	coreR1	111	MvSp_vs_MvSd	1	0	0	0	11	11	Inf	#NAME?	1
ORTHAg05283	coreR1	111	MvSp_vs_MvSl	0	0	0	0	10	11	NA	NA	1
ORTHAg05283	coreR1	111	MvSp_vs_MvSlMvSd	2	0	0	0	10	11	Inf	#NAME?	0.47826087
ORTHAg05301	contR1	0	MvSp_vs_MvSd	0	0	0	0	53	42	NA	NA	1
ORTHAg05301	contR1	0	MvSp_vs_MvSl	0	0	0	0	54	44	NA	NA	1
ORTHAg05301	contR1	0	MvSp_vs_MvSlMvSd	3	0	4	0	52	41	0.591346154	0.408653846	0.697669713
ORTHAg05334	contR1	0	MvSp_vs_MvSd	1	2	1	0	24	15	1.875	-0.875	1
ORTHAg05334	contR1	0	MvSp_vs_MvSl	0	1	1	1	22	17	0.386363636	0.613636364	0.581271777
ORTHAg05334	contR1	0	MvSp_vs_MvSlMvSd	3	2	4	0	22	15	0.852272727	0.147727273	1
ORTHAg05345	coreR1	111	MvSp_vs_MvSd	0	2	0	6	54	56	0.345679012	0.654320988	0.277215983
ORTHAg05345	coreR1	111	MvSp_vs_MvSl	0	2	0	6	58	58	0.333333333	0.666666667	0.274873828
ORTHAg05345	coreR1	111	MvSp_vs_MvSlMvSd	7	2	3	6	53	55	1.037735849	-0.037735849	1
ORTHAg05350	contR1	0	MvSp_vs_MvSd	1	0	2	9	42	62	0.134199134	0.865800866	0.030815243
ORTHAg05350	contR1	0	MvSp_vs_MvSl	0	0	4	9	42	63	0	1	0.003870141
ORTHAg05350	contR1	0	MvSp_vs_MvSlMvSd	1	0	11	9	42	60	0.071428571	0.928571429	0.000868472
ORTHAg05367	contR1	0	MvSp_vs_MvSd	0	4	0	2	54	38	1.407407407	-0.407407407	1
ORTHAg05367	contR1	0	MvSp_vs_MvSl	3	4	0	2	56	35	2.1875	-1.1875	0.47842482
ORTHAg05367	contR1	0	MvSp_vs_MvSlMvSd	5	4	2	2	56	35	1.40625	-0.40625	0.762443402
ORTHAg05384	contR1	0	MvSp_vs_MvSd	0	2	0	0	22	30	Inf	#NAME?	0.192872117
ORTHAg05384	contR1	0	MvSp_vs_MvSl	1	2	0	0	21	31	Inf	#NAME?	0.077148847
ORTHAg05384	contR1	0	MvSp_vs_MvSlMvSd	4	2	1	0	20	30	9	-8	0.039429136
ORTHAg05394	contR1	0	MvSp_vs_MvSd	0	1	0	1	33	39	1.181818182	-0.181818182	1
ORTHAg05394	contR1	0	MvSp_vs_MvSl	1	1	1	1	35	41	1.171428571	-0.171428571	1
ORTHAg05394	contR1	0	MvSp_vs_MvSlMvSd	4	1	5	1	32	38	0.989583333	0.010416667	1
ORTHAg05398	coreR1	111	MvSp_vs_MvSd	6	1	0	0	101	32	Inf	#NAME?	0.351186076
ORTHAg05398	coreR1	111	MvSp_vs_MvSl	12	1	1	0	96	28	3.791666667	-2.791666667	0.30020481
ORTHAg05398	coreR1	111	MvSp_vs_MvSlMvSd	24	1	3	0	90	27	2.5	-1.5	0.196743918
ORTHAg05425	coreR1	111	MvSp_vs_MvSd	1	0	0	0	41	35	Inf	#NAME?	1
ORTHAg05425	coreR1	111	MvSp_vs_MvSl	2	0	0	0	40	36	Inf	#NAME?	0.496503497
ORTHAg05425	coreR1	111	MvSp_vs_MvSlMvSd	4	0	3	0	40	34	1.133333333	-0.133333333	1
ORTHAg05443	contR1	0	MvSp_vs_MvSd	0	5	0	1	34	53	7.794117647	-6.794117647	0.078951817
ORTHAg05443	contR1	0	MvSp_vs_MvSl	0	5	0	1	35	51	7.285714286	-6.285714286	0.081918256
ORTHAg05443	contR1	0	MvSp_vs_MvSlMvSd	1	5	5	1	34	49	1.441176471	-0.441176471	0.755704879
ORTHAg05461	contR1	0	MvSp_vs_MvSd	3	9	0	2	74	50	4.054054054	-3.054054054	0.079957431
ORTHAg05461	contR1	0	MvSp_vs_MvSl	0	9	0	2	79	43	2.449367089	-1.449367089	0.332091102
ORTHAg05461	contR1	0	MvSp_vs_MvSlMvSd	11	9	3	2	73	46	2.520547945	-1.520547945	0.106637539
ORTHAg05477	contR1	0	MvSp_vs_MvSd	2	5	0	5	166	170	1.43373494	-0.43373494	0.57256603
ORTHAg05477	contR1	0	MvSp_vs_MvSl	0	5	3	5	140	171	0.763392857	0.236607143	0.778970633
ORTHAg05477	contR1	0	MvSp_vs_MvSlMvSd	17	5	9	5	129	167	2.034330011	-1.034330011	0.052153729
ORTHAg05495	contR1	0	MvSp_vs_MvSd	0	0	0	0	10	25	NA	NA	1
ORTHAg05495	contR1	0	MvSp_vs_MvSl	0	0	0	0	11	26	NA	NA	1
ORTHAg05495	contR1	0	MvSp_vs_MvSlMvSd	1	0	1	0	10	25	2.5	-1.5	0.512012012
ORTHAg05513	contR1	0	MvSp_vs_MvSd	0	4	0	2	41	30	1.463414634	-0.463414634	1
ORTHAg05513	contR1	0	MvSp_vs_MvSl	0	4	0	2	44	31	1.409090909	-0.409090909	1
ORTHAg05513	contR1	0	MvSp_vs_MvSlMvSd	4	4	2	2	41	29	1.414634146	-0.414634146	0.753920667
ORTHAg05517	coreR1	111	MvSp_vs_MvSd	0	4	0	0	68	51	Inf	Inf	0.140846141
ORTHAg05517	coreR1	111	MvSp_vs_MvSl	0	4	0	0	71	53	Inf	Inf	0.141383108
ORTHAg05517	coreR1	111	MvSp_vs_MvSlMvSd	3	4	4	0	67	50	1.305970149	-0.305970149	0.759247268
ORTHAg05518	contR1	0	MvSp_vs_MvSd	0	0	0	0	33	9	NA	NA	1
ORTHAg05518	contR1	0	MvSp_vs_MvSl	0	0	0	0	36	14	NA	NA	1
ORTHAg05518	contR1	0	MvSp_vs_MvSlMvSd	2	0	0	0	24	7	Inf	#NAME?	1
ORTHAg05529	contR1	0	MvSp_vs_MvSd	0	0	0	1	11	13	0	1	1
ORTHAg05529	contR1	0	MvSp_vs_MvSl	0	0	0	1	12	13	0	1	1
ORTHAg05529	contR1	0	MvSp_vs_MvSlMvSd	1	0	0	1	11	13	1.181818182	-0.181818182	1
ORTHAg05568	contR1	0	MvSp_vs_MvSd	1	0	1	0	18	21	1.166666667	-0.166666667	1
ORTHAg05568	contR1	0	MvSp_vs_MvSl	1	0	1	0	19	21	1.105263158	-0.105263158	1
ORTHAg05568	contR1	0	MvSp_vs_MvSlMvSd	3	0	2	0	18	21	1.75	-0.75	0.657543959
ORTHAg05575	contR1	0	MvSp_vs_MvSd	0	0	0	2	68	24	0	1	0.074353695
ORTHAg05575	contR1	0	MvSp_vs_MvSl	1	0	1	2	34	24	0.235294118	0.764705882	0.308840269
ORTHAg05575	contR1	0	MvSp_vs_MvSlMvSd	34	0	2	2	33	22	5.666666667	-4.666666667	0.00206971
ORTHAg05576	monoR1	100	MvSp_vs_MvSd	7	3	2	3	101	68	1.346534653	-0.346534653	0.784507566
ORTHAg05576	monoR1	100	MvSp_vs_MvSl	0	3	1	3	100	70	0.525	0.475	0.453823679
ORTHAg05576	monoR1	100	MvSp_vs_MvSlMvSd	8	3	3	3	100	67	1.228333333	-0.228333333	0.798450429
ORTHAg05580	coreR1	111	MvSp_vs_MvSd	0	0	0	0	18	18	NA	NA	1
ORTHAg05580	coreR1	111	MvSp_vs_MvSl	1	0	1	0	18	20	1.111111111	-0.111111111	1
ORTHAg05580	coreR1	111	MvSp_vs_MvSlMvSd	1	0	3	0	18	18	0.333333333	0.666666667	0.607068607
ORTHAg05587	contR1	0	MvSp_vs_MvSd	1	3	1	6	42	26	0.353741497	0.646258503	0.186105031
ORTHAg05587	contR1	0	MvSp_vs_MvSl	2	3	0	6	43	26	0.503875969	0.496124031	0.332815814
ORTHAg05587	contR1	0	MvSp_vs_MvSlMvSd	8	3	1	6	40	26	1.021428571	-0.021428571	1
ORTHAg05597	monoR1	1	MvSp_vs_MvSd	1	15	0	2	97	22	1.81443299	-0.81443299	0.739177483
ORTHAg05597	monoR1	1	MvSp_vs_MvSl	2	14	0	2	122	21	1.37704918	-0.37704918	1
ORTHAg05597	monoR1	1	MvSp_vs_MvSlMvSd	27	14	2	2	98	19	1.987244898	-0.987244898	0.316729545
ORTHAg05599	coreR1	111	MvSp_vs_MvSd	0	0	0	0	43	19	NA	NA	1
ORTHAg05599	coreR1	111	MvSp_vs_MvSl	0	0	0	0	59	40	NA	NA	1
ORTHAg05599	coreR1	111	MvSp_vs_MvSlMvSd	5	0	6	0	41	17	0.345528455	0.654471545	0.161101739
ORTHAg05641	monoR1	1	MvSp_vs_MvSd	0	0	0	0	14	25	NA	NA	1
ORTHAg05641	monoR1	1	MvSp_vs_MvSl	3	0	1	0	14	25	5.357142857	-4.357142857	0.283688518
ORTHAg05641	monoR1	1	MvSp_vs_MvSlMvSd	4	0	4	0	14	23	1.642857143	-0.642857143	0.694387828
ORTHAg05644	contR1	0	MvSp_vs_MvSd	0	1	0	1	4	15	3.75	-2.75	0.428571429
ORTHAg05644	contR1	0	MvSp_vs_MvSl	0	1	1	1	6	14	1.166666667	-0.166666667	1
ORTHAg05644	contR1	0	MvSp_vs_MvSlMvSd	2	1	1	1	4	14	5.25	-4.25	0.14208446
ORTHAg05663	contR1	0	MvSp_vs_MvSd	2	11	0	10	93	57	0.796774194	0.203225806	0.650069969
ORTHAg05663	contR1	0	MvSp_vs_MvSl	0	9	0	10	82	57	0.625609756	0.374390244	0.458562957
ORTHAg05663	contR1	0	MvSp_vs_MvSlMvSd	4	9	0	10	82	56	0.887804878	0.112195122	0.821751719
ORTHAg05672	coreR1	111	MvSp_vs_MvSd	0	4	0	1	55	41	2.981818182	-1.981818182	0.398645579
ORTHAg05672	coreR1	111	MvSp_vs_MvSl	1	5	1	1	53	43	2.433962264	-1.433962264	0.46092659
ORTHAg05672	coreR1	111	MvSp_vs_MvSlMvSd	8	4	2	1	49	41	3.346938776	-2.346938776	0.089775025
ORTHAg05686	contR1	0	MvSp_vs_MvSd	0	0	0	0	83	20	NA	NA	1
ORTHAg05686	contR1	0	MvSp_vs_MvSl	1	0	0	0	75	22	Inf	#NAME?	1
ORTHAg05686	contR1	0	MvSp_vs_MvSlMvSd	6	1	4	0	75	20	0.466666667	0.533333333	0.264864482
ORTHAg05689	coreR1	111	MvSp_vs_MvSd	1	3	0	1	36	21	2.333333333	-1.333333333	0.647306553
ORTHAg05689	coreR1	111	MvSp_vs_MvSl	1	3	1	1	35	21	1.2	-0.2	1
ORTHAg05689	coreR1	111	MvSp_vs_MvSlMvSd	3	3	1	1	35	21	1.8	-0.8	0.700150413
ORTHAg05698	contR1	0	MvSp_vs_MvSd	0	0	0	1	8	13	0	1	1
ORTHAg05698	contR1	0	MvSp_vs_MvSl	0	0	0	1	25	11	0	1	0.324324324
ORTHAg05698	contR1	0	MvSp_vs_MvSlMvSd	16	0	1	1	8	11	11	-10	0.005137268
ORTHAg05699	monoR1	100	MvSp_vs_MvSd	1	3	1	2	22	59	3.575757576	-2.575757576	0.18847883
ORTHAg05699	monoR1	100	MvSp_vs_MvSl	1	3	2	2	25	59	2.36	-1.36	0.255334365
ORTHAg05699	monoR1	100	MvSp_vs_MvSlMvSd	4	3	7	2	23	55	1.859903382	-0.859903382	0.37700227
ORTHAg05732	contR1	0	MvSp_vs_MvSd	0	2	0	0	2	6	Inf	#NAME?	0.133333333
ORTHAg05732	contR1	0	MvSp_vs_MvSl	0	2	0	0	2	7	Inf	#NAME?	0.109090909
ORTHAg05732	contR1	0	MvSp_vs_MvSlMvSd	0	2	1	0	2	6	6	-5	0.490909091
ORTHAg05761	coreR1	111	MvSp_vs_MvSd	0	1	0	1	14	19	1.357142857	-0.357142857	1
ORTHAg05761	coreR1	111	MvSp_vs_MvSl	0	0	0	1	17	17	0	1	1
ORTHAg05761	coreR1	111	MvSp_vs_MvSlMvSd	4	0	1	1	15	17	2.266666667	-1.266666667	0.65988066
ORTHAg05767	coreR1	111	MvSp_vs_MvSd	0	3	0	4	52	51	0.735576923	0.264423077	1
ORTHAg05767	coreR1	111	MvSp_vs_MvSl	0	3	1	4	50	53	0.636	0.364	0.718620275
ORTHAg05767	coreR1	111	MvSp_vs_MvSlMvSd	3	3	2	4	50	51	1.02	-0.02	1
ORTHAg05769	contR1	0	MvSp_vs_MvSd	0	0	0	0	11	10	NA	NA	1
ORTHAg05769	contR1	0	MvSp_vs_MvSl	0	0	0	0	11	11	NA	NA	1
ORTHAg05769	contR1	0	MvSp_vs_MvSlMvSd	0	0	1	0	11	10	0	1	1
ORTHAg05777	coreR1	111	MvSp_vs_MvSd	0	5	1	7	75	80	0.666666667	0.333333333	0.571542992
ORTHAg05777	coreR1	111	MvSp_vs_MvSl	0	6	2	7	75	78	0.693333333	0.306666667	0.593759292
ORTHAg05777	coreR1	111	MvSp_vs_MvSlMvSd	1	5	7	7	75	77	0.44	0.56	0.151849759
ORTHAg05780	contR1	0	MvSp_vs_MvSd	0	0	0	0	118	94	NA	NA	1
ORTHAg05780	contR1	0	MvSp_vs_MvSl	0	0	1	0	102	92	0	1	0.476923077
ORTHAg05780	contR1	0	MvSp_vs_MvSlMvSd	24	0	3	0	99	93	7.515151515	-6.515151515	0.000151542
ORTHAg05781	contR1	0	MvSp_vs_MvSd	0	1	0	0	91	49	Inf	#NAME?	1
ORTHAg05781	contR1	0	MvSp_vs_MvSl	0	1	0	0	90	50	Inf	#NAME?	1
ORTHAg05781	contR1	0	MvSp_vs_MvSlMvSd	5	1	3	0	89	47	1.056179775	-0.056179775	1
ORTHAg05782	coreR1	111	MvSp_vs_MvSd	7	5	0	6	116	71	1.224137931	-0.224137931	0.802374638
ORTHAg05782	coreR1	111	MvSp_vs_MvSl	0	5	0	6	122	72	0.491803279	0.508196721	0.339217949
ORTHAg05782	coreR1	111	MvSp_vs_MvSlMvSd	16	5	2	6	112	71	1.6640625	-0.6640625	0.303790739
ORTHAg05795	contR1	0	MvSp_vs_MvSd	0	3	1	2	51	36	0.705882353	0.294117647	0.692563622
ORTHAg05795	contR1	0	MvSp_vs_MvSl	3	3	2	2	52	35	1.009615385	-0.009615385	1
ORTHAg05795	contR1	0	MvSp_vs_MvSlMvSd	5	3	5	2	47	34	0.82674772	0.17325228	0.781448663
ORTHAg05798	contR1	0	MvSp_vs_MvSd	0	0	0	3	15	38	0	1	0.556277056
ORTHAg05798	contR1	0	MvSp_vs_MvSl	0	0	0	3	15	39	0	1	0.55861244
ORTHAg05798	contR1	0	MvSp_vs_MvSlMvSd	0	0	5	3	15	36	0	1	0.100126957
ORTHAg05819	monoR1	1	MvSp_vs_MvSd	1	10	0	3	101	13	0.471947195	0.528052805	0.382620851
ORTHAg05819	monoR1	1	MvSp_vs_MvSl	1	12	0	2	124	18	0.943548387	0.056451613	1
ORTHAg05819	monoR1	1	MvSp_vs_MvSlMvSd	17	11	2	2	93	10	0.752688172	0.247311828	0.740532867
ORTHAg05829	contR1	0	MvSp_vs_MvSd	1	4	0	2	75	47	1.566666667	-0.566666667	0.708462201
ORTHAg05829	contR1	0	MvSp_vs_MvSl	1	4	0	2	72	50	1.736111111	-0.736111111	0.700774836
ORTHAg05829	contR1	0	MvSp_vs_MvSlMvSd	4	4	6	2	69	46	0.666666667	0.333333333	0.588919746
ORTHAg05836	coreR1	111	MvSp_vs_MvSd	0	0	0	0	34	27	NA	NA	1
ORTHAg05836	coreR1	111	MvSp_vs_MvSl	1	0	3	0	32	27	0.28125	0.71875	0.339628818
ORTHAg05836	coreR1	111	MvSp_vs_MvSlMvSd	3	0	5	0	32	26	0.4875	0.5125	0.459094763
ORTHAg05838	coreR1	111	MvSp_vs_MvSd	0	1	0	3	17	22	0.431372549	0.568627451	0.628069038
ORTHAg05838	coreR1	111	MvSp_vs_MvSl	2	1	0	3	23	20	0.869565217	0.130434783	1
ORTHAg05838	coreR1	111	MvSp_vs_MvSlMvSd	7	1	1	3	17	20	2.352941176	-1.352941176	0.32089103
ORTHAg05863	contR1	0	MvSp_vs_MvSd	0	0	1	0	87	38	0	1	0.30952381
ORTHAg05863	contR1	0	MvSp_vs_MvSl	1	0	0	0	91	36	Inf	#NAME?	1
ORTHAg05863	contR1	0	MvSp_vs_MvSlMvSd	6	0	4	0	86	35	0.610465116	0.389534884	0.483264928
ORTHAg05867	contR1	0	MvSp_vs_MvSd	0	1	0	0	24	48	Inf	#NAME?	0.342465753
ORTHAg05867	contR1	0	MvSp_vs_MvSl	3	1	0	0	66	49	Inf	#NAME?	0.142149149
ORTHAg05867	contR1	0	MvSp_vs_MvSlMvSd	46	1	6	0	24	43	14.03472222	-13.03472222	2.52E-09
ORTHAg05868	coreR1	111	MvSp_vs_MvSd	0	2	0	2	42	31	0.738095238	0.261904762	1
ORTHAg05868	coreR1	111	MvSp_vs_MvSl	0	2	0	2	46	28	0.608695652	0.391304348	0.636237447
ORTHAg05868	coreR1	111	MvSp_vs_MvSlMvSd	4	2	1	2	43	28	1.302325581	-0.302325581	1
ORTHAg05869	monoR1	1	MvSp_vs_MvSd	0	1	0	3	86	25	0.096899225	0.903100775	0.044188048
ORTHAg05869	monoR1	1	MvSp_vs_MvSl	0	1	1	3	86	24	0.069767442	0.930232558	0.012246887
ORTHAg05869	monoR1	1	MvSp_vs_MvSlMvSd	0	1	1	3	86	24	0.069767442	0.930232558	0.012246887
ORTHAg05878	contR1	0	MvSp_vs_MvSd	2	3	1	2	122	76	1.038251366	-0.038251366	1
ORTHAg05878	contR1	0	MvSp_vs_MvSl	4	3	1	2	141	79	1.307328605	-0.307328605	1
ORTHAg05878	contR1	0	MvSp_vs_MvSlMvSd	26	3	8	2	121	73	1.749586777	-0.749586777	0.199659829
ORTHAg05880	contR1	0	MvSp_vs_MvSd	0	5	1	7	26	42	1.009615385	-0.009615385	1
ORTHAg05880	contR1	0	MvSp_vs_MvSl	2	5	0	7	25	42	1.68	-0.68	0.386875055
ORTHAg05880	contR1	0	MvSp_vs_MvSlMvSd	2	5	5	7	25	40	0.933333333	0.066666667	1
ORTHAg05885	coreR1	111	MvSp_vs_MvSd	0	1	0	2	27	28	0.518518519	0.481481481	1
ORTHAg05885	coreR1	111	MvSp_vs_MvSl	0	1	0	2	25	29	0.58	0.42	1
ORTHAg05885	coreR1	111	MvSp_vs_MvSlMvSd	2	1	1	2	23	28	1.217391304	-0.217391304	1
ORTHAg05886	coreR1	111	MvSp_vs_MvSd	0	0	0	1	40	9	0	1	0.2
ORTHAg05886	coreR1	111	MvSp_vs_MvSl	0	0	0	1	41	9	0	1	0.196078431
ORTHAg05886	coreR1	111	MvSp_vs_MvSlMvSd	1	0	0	1	39	9	0.230769231	0.769230769	0.363265306
ORTHAg05899	monoR1	100	MvSp_vs_MvSd	0	1	0	1	37	29	0.783783784	0.216216216	1
ORTHAg05899	monoR1	100	MvSp_vs_MvSl	0	1	1	1	40	29	0.3625	0.6375	0.573775989
ORTHAg05899	monoR1	100	MvSp_vs_MvSlMvSd	2	1	4	1	38	27	0.426315789	0.573684211	0.286653637
ORTHAg05902	contR1	0	MvSp_vs_MvSd	0	1	0	2	10	35	1.75	-0.75	0.550763182
ORTHAg05902	contR1	0	MvSp_vs_MvSl	0	1	0	2	12	34	1.416666667	-0.416666667	1
ORTHAg05902	contR1	0	MvSp_vs_MvSlMvSd	2	1	4	2	10	31	1.55	-0.55	0.679477922
ORTHAg05903	coreR1	111	MvSp_vs_MvSd	0	11	0	7	86	24	0.438538206	0.561461794	0.140065797
ORTHAg05903	coreR1	111	MvSp_vs_MvSl	1	11	1	7	83	25	0.451807229	0.548192771	0.161616591
ORTHAg05903	coreR1	111	MvSp_vs_MvSlMvSd	6	11	3	7	81	24	0.503703704	0.496296296	0.144842777
ORTHAg05915	contR1	0	MvSp_vs_MvSd	1	0	1	0	23	10	0.434782609	0.565217391	0.536134454
ORTHAg05915	contR1	0	MvSp_vs_MvSl	1	0	2	0	23	11	0.239130435	0.760869565	0.277734878
ORTHAg05915	contR1	0	MvSp_vs_MvSlMvSd	2	0	4	0	23	10	0.217391304	0.782608696	0.162584828
ORTHAg05938	contR1	0	MvSp_vs_MvSd	0	0	0	2	28	42	0	1	0.51799687
ORTHAg05938	contR1	0	MvSp_vs_MvSl	1	0	1	2	28	43	0.511904762	0.488095238	1
ORTHAg05938	contR1	0	MvSp_vs_MvSlMvSd	2	0	2	2	26	42	0.807692308	0.192307692	1
ORTHAg05939	contR1	0	MvSp_vs_MvSd	0	0	1	0	15	15	0	1	1
ORTHAg05939	contR1	0	MvSp_vs_MvSl	1	0	0	0	16	14	Inf	#NAME?	1
ORTHAg05939	contR1	0	MvSp_vs_MvSlMvSd	3	0	1	0	15	14	2.8	-1.8	0.607404692
ORTHAg05947	monoR1	100	MvSp_vs_MvSd	0	0	0	0	99	35	NA	NA	1
ORTHAg05947	monoR1	100	MvSp_vs_MvSl	0	0	0	0	23	17	NA	NA	1
ORTHAg05947	monoR1	100	MvSp_vs_MvSlMvSd	21	0	5	0	16	15	3.9375	-2.9375	0.027785824
ORTHAg05949	contR1	0	MvSp_vs_MvSd	0	0	0	1	92	48	0	1	0.34751773
ORTHAg05949	contR1	0	MvSp_vs_MvSl	2	0	0	1	94	49	1.042553191	-0.042553191	1
ORTHAg05949	contR1	0	MvSp_vs_MvSlMvSd	4	0	3	1	92	47	0.510869565	0.489130435	0.448962356
ORTHAg05978	coreR1	111	MvSp_vs_MvSd	0	1	1	0	10	10	1	0	1
ORTHAg05978	coreR1	111	MvSp_vs_MvSl	0	1	0	0	10	10	Inf	#NAME?	1
ORTHAg05978	coreR1	111	MvSp_vs_MvSlMvSd	4	1	1	0	8	10	6.25	-5.25	0.165985616
ORTHAg05983	monoR1	100	MvSp_vs_MvSd	8	0	6	2	37	98	2.648648649	-1.648648649	0.082276241
ORTHAg05983	monoR1	100	MvSp_vs_MvSl	1	0	0	2	37	102	1.378378378	-0.378378378	1
ORTHAg05983	monoR1	100	MvSp_vs_MvSlMvSd	12	0	9	2	35	97	3.023376623	-2.023376623	0.024681043
ORTHAg05991	coreR1	111	MvSp_vs_MvSd	0	14	1	3	22	9	1.431818182	-0.431818182	0.742606917
ORTHAg05991	coreR1	111	MvSp_vs_MvSl	0	14	0	3	23	9	1.826086957	-0.826086957	0.502930691
ORTHAg05991	coreR1	111	MvSp_vs_MvSlMvSd	2	14	1	3	22	9	1.636363636	-0.636363636	0.529187756
ORTHAg05997	contR1	0	MvSp_vs_MvSd	0	3	0	2	28	14	0.75	0.25	1
ORTHAg05997	contR1	0	MvSp_vs_MvSl	2	3	0	2	28	15	1.339285714	-0.339285714	1
ORTHAg05997	contR1	0	MvSp_vs_MvSlMvSd	2	3	1	2	28	14	0.833333333	0.166666667	1
ORTHAg06010	contR1	0	MvSp_vs_MvSd	1	0	0	2	9	9	0.5	0.5	1
ORTHAg06010	contR1	0	MvSp_vs_MvSl	0	0	2	2	9	9	0	1	0.114969241
ORTHAg06010	contR1	0	MvSp_vs_MvSlMvSd	1	0	2	2	9	9	0.25	0.75	0.339356296
ORTHAg06016	coreR1	111	MvSp_vs_MvSd	3	0	0	0	31	63	Inf	#NAME?	0.040586001
ORTHAg06016	coreR1	111	MvSp_vs_MvSl	1	0	2	0	31	62	1	0	1
ORTHAg06016	coreR1	111	MvSp_vs_MvSlMvSd	5	0	3	0	31	61	3.279569892	-2.279569892	0.132326827
ORTHAg06025	monoR1	1	MvSp_vs_MvSd	6	0	2	2	202	44	0.326732673	0.673267327	0.095719035
ORTHAg06025	monoR1	1	MvSp_vs_MvSl	1	0	0	2	205	46	0.112195122	0.887804878	0.092502271
ORTHAg06025	monoR1	1	MvSp_vs_MvSlMvSd	9	0	2	2	200	44	0.495	0.505	0.271969812
ORTHAg06026	monoR1	100	MvSp_vs_MvSd	0	2	2	3	21	33	0.628571429	0.371428571	0.700354984
ORTHAg06026	monoR1	100	MvSp_vs_MvSl	0	2	0	3	19	35	1.228070175	-0.228070175	1
ORTHAg06026	monoR1	100	MvSp_vs_MvSlMvSd	4	2	4	3	18	33	1.571428571	-0.571428571	0.530000409
ORTHAg06027	contR1	0	MvSp_vs_MvSd	1	2	0	1	79	51	1.936708861	-0.936708861	1
ORTHAg06027	contR1	0	MvSp_vs_MvSl	1	2	0	1	80	50	1.875	-0.875	1
ORTHAg06027	contR1	0	MvSp_vs_MvSlMvSd	3	2	1	1	79	50	1.582278481	-0.582278481	0.707820244
ORTHAg06029	coreR1	111	MvSp_vs_MvSd	2	3	0	8	61	41	0.420081967	0.579918033	0.232671743
ORTHAg06029	coreR1	111	MvSp_vs_MvSl	0	3	0	8	58	39	0.252155172	0.747844828	0.054497057
ORTHAg06029	coreR1	111	MvSp_vs_MvSlMvSd	10	3	2	8	53	37	0.90754717	0.09245283	1
ORTHAg06030	coreR1	111	MvSp_vs_MvSd	1	1	1	5	22	29	0.439393939	0.560606061	0.452785489
ORTHAg06030	coreR1	111	MvSp_vs_MvSl	0	1	3	5	22	29	0.164772727	0.835227273	0.133867317
ORTHAg06030	coreR1	111	MvSp_vs_MvSlMvSd	4	1	4	5	20	28	0.777777778	0.222222222	0.764865228
ORTHAg06039	coreR1	111	MvSp_vs_MvSd	0	5	0	4	36	14	0.486111111	0.513888889	0.434269027
ORTHAg06039	coreR1	111	MvSp_vs_MvSl	0	5	0	4	36	15	0.520833333	0.479166667	0.445218659
ORTHAg06039	coreR1	111	MvSp_vs_MvSlMvSd	3	5	0	4	35	14	0.8	0.2	0.7358526
ORTHAg06054	coreR1	111	MvSp_vs_MvSd	0	0	0	1	7	8	0	1	1
ORTHAg06054	coreR1	111	MvSp_vs_MvSl	0	0	0	1	6	8	0	1	1
ORTHAg06054	coreR1	111	MvSp_vs_MvSlMvSd	1	0	0	1	6	8	1.333333333	-0.333333333	1
ORTHAg06057	contR1	0	MvSp_vs_MvSd	0	2	0	8	44	48	0.272727273	0.727272727	0.109006015
ORTHAg06057	contR1	0	MvSp_vs_MvSl	0	2	5	8	42	52	0.19047619	0.80952381	0.024280143
ORTHAg06057	contR1	0	MvSp_vs_MvSlMvSd	3	2	8	8	42	48	0.357142857	0.642857143	0.084771705
ORTHAg06068	monoR1	1	MvSp_vs_MvSd	0	1	1	0	15	12	0.8	0.2	1
ORTHAg06068	monoR1	1	MvSp_vs_MvSl	1	1	0	0	15	11	Inf	#NAME?	0.505291005
ORTHAg06068	monoR1	1	MvSp_vs_MvSlMvSd	3	1	2	0	14	11	1.571428571	-0.571428571	1
ORTHAg06071	coreR1	111	MvSp_vs_MvSd	1	0	0	2	16	15	0.46875	0.53125	1
ORTHAg06071	coreR1	111	MvSp_vs_MvSl	0	0	0	2	16	17	0	1	0.48907563
ORTHAg06071	coreR1	111	MvSp_vs_MvSlMvSd	4	0	1	2	15	15	1.333333333	-0.333333333	1
ORTHAg06074	contR1	0	MvSp_vs_MvSd	0	5	0	4	63	22	0.436507937	0.563492063	0.255563473
ORTHAg06074	contR1	0	MvSp_vs_MvSl	1	5	0	4	63	26	0.619047619	0.380952381	0.485370573
ORTHAg06074	contR1	0	MvSp_vs_MvSlMvSd	1	5	4	4	63	22	0.261904762	0.738095238	0.027527741
ORTHAg06099	contR1	0	MvSp_vs_MvSd	0	1	0	0	28	13	Inf	#NAME?	1
ORTHAg06099	contR1	0	MvSp_vs_MvSl	0	1	0	0	30	15	Inf	#NAME?	1
ORTHAg06099	contR1	0	MvSp_vs_MvSlMvSd	2	1	2	0	28	13	0.696428571	0.303571429	1
ORTHAg06100	coreR1	111	MvSp_vs_MvSd	0	2	0	1	170	45	0.529411765	0.470588235	0.510668132
ORTHAg06100	coreR1	111	MvSp_vs_MvSl	2	2	1	1	164	44	0.536585366	0.463414634	0.611318884
ORTHAg06100	coreR1	111	MvSp_vs_MvSlMvSd	12	2	4	1	159	43	0.757232704	0.242767296	0.57033975
ORTHAg06101	coreR1	111	MvSp_vs_MvSd	0	8	0	8	18	22	1.222222222	-0.222222222	0.774034091
ORTHAg06101	coreR1	111	MvSp_vs_MvSl	1	8	1	8	21	24	1.142857143	-0.142857143	1
ORTHAg06101	coreR1	111	MvSp_vs_MvSlMvSd	4	8	3	8	18	22	1.333333333	-0.333333333	0.610573713
ORTHAg06103	contR1	0	MvSp_vs_MvSd	1	1	2	2	29	34	0.586206897	0.413793103	0.683678515
ORTHAg06103	contR1	0	MvSp_vs_MvSl	0	1	0	2	31	40	0.64516129	0.35483871	1
ORTHAg06103	contR1	0	MvSp_vs_MvSlMvSd	2	1	8	2	30	32	0.32	0.68	0.128279961
ORTHAg06107	coreR1	111	MvSp_vs_MvSd	1	0	0	1	40	12	0.3	0.7	0.426974144
ORTHAg06107	coreR1	111	MvSp_vs_MvSl	0	1	0	0	41	12	Inf	#NAME?	1
ORTHAg06107	coreR1	111	MvSp_vs_MvSlMvSd	2	1	0	0	40	12	Inf	#NAME?	1
ORTHAg06118	coreR1	111	MvSp_vs_MvSd	1	0	0	0	66	21	Inf	#NAME?	1
ORTHAg06118	coreR1	111	MvSp_vs_MvSl	0	0	0	0	61	18	NA	NA	1
ORTHAg06118	coreR1	111	MvSp_vs_MvSlMvSd	14	0	2	0	54	17	2.203703704	-1.203703704	0.505098512
ORTHAg06124	mxspR1	11	MvSp_vs_MvSd	1	0	0	0	45	26	Inf	#NAME?	1
ORTHAg06124	mxspR1	11	MvSp_vs_MvSl	0	0	0	0	19	11	NA	NA	1
ORTHAg06124	mxspR1	11	MvSp_vs_MvSlMvSd	4	0	2	0	16	10	1.25	-0.25	1
ORTHAg06144	contR1	0	MvSp_vs_MvSd	0	0	0	0	62	33	NA	NA	1
ORTHAg06144	contR1	0	MvSp_vs_MvSl	0	0	0	0	62	31	NA	NA	1
ORTHAg06144	contR1	0	MvSp_vs_MvSlMvSd	4	0	2	0	57	33	1.157894737	-0.157894737	1
ORTHAg06145	coreR1	111	MvSp_vs_MvSd	0	0	2	0	27	28	0	1	0.492481203
ORTHAg06145	coreR1	111	MvSp_vs_MvSl	1	0	2	0	26	30	0.576923077	0.423076923	1
ORTHAg06145	coreR1	111	MvSp_vs_MvSlMvSd	4	0	5	0	25	28	0.896	0.104	1
ORTHAg06147	coreR1	111	MvSp_vs_MvSd	1	2	0	4	31	54	1.306451613	-0.306451613	0.70657483
ORTHAg06147	coreR1	111	MvSp_vs_MvSl	4	2	6	4	30	57	1.14	-0.14	0.784258129
ORTHAg06147	coreR1	111	MvSp_vs_MvSlMvSd	8	2	10	4	28	53	1.352040816	-0.352040816	0.629728698
ORTHAg06152	monoR1	1	MvSp_vs_MvSd	0	0	0	0	13	25	NA	NA	1
ORTHAg06152	monoR1	1	MvSp_vs_MvSl	0	0	0	0	13	24	NA	NA	1
ORTHAg06152	monoR1	1	MvSp_vs_MvSlMvSd	0	0	1	0	13	24	0	1	1
ORTHAg06159	contR1	0	MvSp_vs_MvSd	0	2	0	0	37	16	Inf	#NAME?	1
ORTHAg06159	contR1	0	MvSp_vs_MvSl	0	2	1	0	37	17	0.918918919	0.081081081	1
ORTHAg06159	contR1	0	MvSp_vs_MvSlMvSd	0	2	2	0	37	17	0.459459459	0.540540541	0.59072996
ORTHAg06173	contR1	0	MvSp_vs_MvSd	0	0	1	0	86	25	0	1	0.232142857
ORTHAg06173	contR1	0	MvSp_vs_MvSl	1	0	2	0	83	25	0.15060241	0.84939759	0.146108243
ORTHAg06173	contR1	0	MvSp_vs_MvSlMvSd	7	0	3	0	69	28	0.946859903	0.053140097	1
ORTHAg06185	contR1	0	MvSp_vs_MvSd	1	3	1	5	31	58	1.247311828	-0.247311828	0.739021292
ORTHAg06185	contR1	0	MvSp_vs_MvSl	3	3	3	5	29	59	1.525862069	-0.525862069	0.548163114
ORTHAg06185	contR1	0	MvSp_vs_MvSlMvSd	7	3	10	5	28	55	1.30952381	-0.30952381	0.63522329
ORTHAg06191	monoR1	100	MvSp_vs_MvSd	1	23	3	10	29	46	2.928381963	-1.928381963	0.015189714
ORTHAg06191	monoR1	100	MvSp_vs_MvSl	2	23	2	10	29	47	3.376436782	-2.376436782	0.004752512
ORTHAg06191	monoR1	100	MvSp_vs_MvSlMvSd	3	23	5	10	28	46	2.847619048	-1.847619048	0.011208821
ORTHAg06195	coreR1	111	MvSp_vs_MvSd	0	2	1	1	38	41	1.078947368	-0.078947368	1
ORTHAg06195	coreR1	111	MvSp_vs_MvSl	1	2	2	1	37	41	1.108108108	-0.108108108	1
ORTHAg06195	coreR1	111	MvSp_vs_MvSlMvSd	1	2	6	1	37	39	0.451737452	0.548262548	0.326620249
ORTHAg06201	contR1	0	MvSp_vs_MvSd	0	4	0	2	65	43	1.323076923	-0.323076923	1
ORTHAg06201	contR1	0	MvSp_vs_MvSl	1	4	1	2	66	42	1.060606061	-0.060606061	1
ORTHAg06201	contR1	0	MvSp_vs_MvSlMvSd	6	4	3	2	63	41	1.301587302	-0.301587302	0.780308268
ORTHAg06222	coreR1	111	MvSp_vs_MvSd	0	0	0	0	20	23	NA	NA	1
ORTHAg06222	coreR1	111	MvSp_vs_MvSl	0	0	0	0	18	24	NA	NA	1
ORTHAg06222	coreR1	111	MvSp_vs_MvSlMvSd	2	0	1	0	18	23	2.555555556	-1.555555556	0.58320749
ORTHAg06237	contR1	0	MvSp_vs_MvSd	0	2	0	2	113	76	0.672566372	0.327433628	1
ORTHAg06237	contR1	0	MvSp_vs_MvSl	1	2	0	2	116	77	0.995689655	0.004310345	1
ORTHAg06237	contR1	0	MvSp_vs_MvSlMvSd	6	2	5	2	112	72	0.734693878	0.265306122	0.591904734
ORTHAg06244	monoR1	100	MvSp_vs_MvSd	0	3	1	2	43	28	0.651162791	0.348837209	0.67995354
ORTHAg06244	monoR1	100	MvSp_vs_MvSl	0	3	1	2	45	29	0.644444444	0.355555556	0.678829898
ORTHAg06244	monoR1	100	MvSp_vs_MvSlMvSd	2	3	3	2	42	27	0.642857143	0.357142857	0.515461677
ORTHAg06248	coreR1	111	MvSp_vs_MvSd	1	3	0	2	30	28	1.866666667	-0.866666667	0.675955388
ORTHAg06248	coreR1	111	MvSp_vs_MvSl	1	3	0	2	31	28	1.806451613	-0.806451613	0.678292248
ORTHAg06248	coreR1	111	MvSp_vs_MvSlMvSd	6	3	0	2	28	28	4.5	-3.5	0.09461989
ORTHAg06257	contR1	0	MvSp_vs_MvSd	0	2	1	3	11	25	1.136363636	-0.136363636	1
ORTHAg06257	contR1	0	MvSp_vs_MvSl	0	2	0	3	11	29	1.757575758	-0.757575758	0.617371347
ORTHAg06257	contR1	0	MvSp_vs_MvSlMvSd	0	2	5	3	11	25	0.568181818	0.431818182	0.700269702
ORTHAg06258	coreR1	111	MvSp_vs_MvSd	0	4	0	5	147	56	0.304761905	0.695238095	0.12390317
ORTHAg06258	coreR1	111	MvSp_vs_MvSl	0	4	0	5	151	57	0.301986755	0.698013245	0.123058039
ORTHAg06258	coreR1	111	MvSp_vs_MvSlMvSd	4	4	3	5	147	55	0.37414966	0.62585034	0.081523672
ORTHAg06260	monoR1	100	MvSp_vs_MvSd	0	1	0	3	73	46	0.210045662	0.789954338	0.300252131
ORTHAg06260	monoR1	100	MvSp_vs_MvSl	0	1	0	3	73	46	0.210045662	0.789954338	0.300252131
ORTHAg06260	monoR1	100	MvSp_vs_MvSlMvSd	1	1	1	3	71	45	0.316901408	0.683098592	0.217763892
ORTHAg06273	monoR1	100	MvSp_vs_MvSd	4	4	0	3	162	37	0.609053498	0.390946502	0.441942972
ORTHAg06273	monoR1	100	MvSp_vs_MvSl	6	5	2	3	170	37	0.478823529	0.521176471	0.191500443
ORTHAg06273	monoR1	100	MvSp_vs_MvSlMvSd	57	5	9	2	129	30	1.310782241	-0.310782241	0.579548901
ORTHAg06276	monoR1	100	MvSp_vs_MvSd	0	3	0	6	166	81	0.243975904	0.756024096	0.0657238
ORTHAg06276	monoR1	100	MvSp_vs_MvSl	0	3	0	6	168	81	0.241071429	0.758928571	0.064931142
ORTHAg06276	monoR1	100	MvSp_vs_MvSlMvSd	2	3	2	6	166	80	0.301204819	0.698795181	0.0388578
ORTHAg06285	coreR1	111	MvSp_vs_MvSd	0	1	0	0	53	19	Inf	Inf	1
ORTHAg06285	coreR1	111	MvSp_vs_MvSl	1	1	0	0	54	20	Inf	Inf	1
ORTHAg06285	coreR1	111	MvSp_vs_MvSlMvSd	4	1	1	0	52	19	1.826923077	-0.826923077	1
ORTHAg06288	contR1	0	MvSp_vs_MvSd	0	4	0	1	70	33	1.885714286	-0.885714286	1
ORTHAg06288	contR1	0	MvSp_vs_MvSl	0	5	0	1	72	35	2.430555556	-1.430555556	0.662559877
ORTHAg06288	contR1	0	MvSp_vs_MvSlMvSd	3	4	1	1	69	33	1.673913043	-0.673913043	0.716831432
ORTHAg06290	coreR1	111	MvSp_vs_MvSd	0	3	0	3	24	28	1.166666667	-0.166666667	1
ORTHAg06290	coreR1	111	MvSp_vs_MvSl	1	3	2	3	26	27	0.830769231	0.169230769	1
ORTHAg06290	coreR1	111	MvSp_vs_MvSlMvSd	2	3	2	3	25	27	1.08	-0.08	1
ORTHAg06293	coreR1	111	MvSp_vs_MvSd	1	2	0	0	56	61	Inf	#NAME?	0.115756303
ORTHAg06293	coreR1	111	MvSp_vs_MvSl	0	2	0	0	57	63	Inf	#NAME?	0.231811408
ORTHAg06293	coreR1	111	MvSp_vs_MvSlMvSd	15	2	3	0	48	59	6.965277778	-5.965277778	0.001161804
ORTHAg06297	coreR1	111	MvSp_vs_MvSd	0	0	0	1	32	26	0	1	0.457627119
ORTHAg06297	coreR1	111	MvSp_vs_MvSl	0	0	0	1	29	27	0	1	0.49122807
ORTHAg06297	coreR1	111	MvSp_vs_MvSlMvSd	4	0	3	1	28	25	0.892857143	0.107142857	1
ORTHAg06300	coreR1	111	MvSp_vs_MvSd	0	4	0	3	31	19	0.817204301	0.182795699	1
ORTHAg06300	coreR1	111	MvSp_vs_MvSl	3	4	2	3	32	18	0.7875	0.2125	0.747798995
ORTHAg06300	coreR1	111	MvSp_vs_MvSlMvSd	5	4	2	3	31	18	1.04516129	-0.04516129	1
ORTHAg06312	monoR1	100	MvSp_vs_MvSd	0	5	0	4	96	97	1.263020833	-0.263020833	1
ORTHAg06312	monoR1	100	MvSp_vs_MvSl	0	5	3	4	96	100	0.744047619	0.255952381	0.768844422
ORTHAg06312	monoR1	100	MvSp_vs_MvSlMvSd	5	5	8	4	94	95	0.842198582	0.157801418	0.822753291
ORTHAg06316	contR1	0	MvSp_vs_MvSd	1	0	0	0	10	17	Inf	#NAME?	0.392857143
ORTHAg06316	contR1	0	MvSp_vs_MvSl	0	0	0	0	8	18	NA	NA	1
ORTHAg06316	contR1	0	MvSp_vs_MvSlMvSd	3	0	1	0	8	17	6.375	-5.375	0.138941518
ORTHAg06321	contR1	0	MvSp_vs_MvSd	0	0	0	1	6	16	0	1	1
ORTHAg06321	contR1	0	MvSp_vs_MvSl	0	0	0	1	6	15	0	1	1
ORTHAg06321	contR1	0	MvSp_vs_MvSlMvSd	0	0	1	1	6	15	0	1	1
ORTHAg06330	coreR1	111	MvSp_vs_MvSd	0	2	0	0	27	17	Inf	#NAME?	0.523671498
ORTHAg06330	coreR1	111	MvSp_vs_MvSl	0	2	0	0	29	18	Inf	#NAME?	0.525510204
ORTHAg06330	coreR1	111	MvSp_vs_MvSlMvSd	4	2	1	0	26	17	3.923076923	-2.923076923	0.397764936
ORTHAg06335	contR1	0	MvSp_vs_MvSd	1	4	0	7	13	32	1.758241758	-0.758241758	0.48933577
ORTHAg06335	contR1	0	MvSp_vs_MvSl	2	4	3	7	13	31	1.430769231	-0.430769231	0.549801875
ORTHAg06335	contR1	0	MvSp_vs_MvSlMvSd	3	4	4	7	13	30	1.468531469	-0.468531469	0.558519353
ORTHAg06338	contR1	0	MvSp_vs_MvSd	0	1	0	3	26	52	0.666666667	0.333333333	1
ORTHAg06338	contR1	0	MvSp_vs_MvSl	0	1	0	3	25	52	0.693333333	0.306666667	1
ORTHAg06338	contR1	0	MvSp_vs_MvSlMvSd	2	1	5	3	25	48	0.72	0.28	0.744348862
ORTHAg06347	coreR1	111	MvSp_vs_MvSd	25	2	1	1	226	20	1.194690265	-0.194690265	1
ORTHAg06347	coreR1	111	MvSp_vs_MvSl	0	2	0	1	255	29	0.22745098	0.77254902	0.2828327
ORTHAg06347	coreR1	111	MvSp_vs_MvSlMvSd	34	1	1	1	207	24	2.028985507	-1.028985507	0.548975072
ORTHAg06355	contR1	0	MvSp_vs_MvSd	0	8	0	9	42	60	1.26984127	-0.26984127	0.791647295
ORTHAg06355	contR1	0	MvSp_vs_MvSl	1	9	0	9	39	63	1.794871795	-0.794871795	0.309928612
ORTHAg06355	contR1	0	MvSp_vs_MvSlMvSd	5	8	3	9	38	59	1.682017544	-0.682017544	0.263975247
ORTHAg06405	coreR1	111	MvSp_vs_MvSd	0	0	0	0	7	4	NA	NA	1
ORTHAg06405	coreR1	111	MvSp_vs_MvSl	0	0	0	0	7	4	NA	NA	1
ORTHAg06405	coreR1	111	MvSp_vs_MvSlMvSd	2	0	0	0	6	4	Inf	#NAME?	0.515151515
ORTHAg06412	coreR1	111	MvSp_vs_MvSd	0	0	0	0	31	20	NA	NA	1
ORTHAg06412	coreR1	111	MvSp_vs_MvSl	2	0	1	0	32	21	1.3125	-0.3125	1
ORTHAg06412	coreR1	111	MvSp_vs_MvSlMvSd	2	0	5	0	31	18	0.232258065	0.767741935	0.110449358
ORTHAg06440	contR1	0	MvSp_vs_MvSd	0	2	0	0	44	35	Inf	#NAME?	0.50308642
ORTHAg06440	contR1	0	MvSp_vs_MvSl	1	2	0	0	45	34	Inf	#NAME?	0.262872629
ORTHAg06440	contR1	0	MvSp_vs_MvSlMvSd	2	2	1	0	44	34	3.090909091	-2.090909091	0.391277849
ORTHAg06448	contR1	0	MvSp_vs_MvSd	0	0	0	6	5	19	0	1	0.552608311
ORTHAg06448	contR1	0	MvSp_vs_MvSl	0	0	0	6	5	19	0	1	0.552608311
ORTHAg06448	contR1	0	MvSp_vs_MvSlMvSd	0	0	2	6	5	18	0	1	0.291228938
ORTHAg06451	coreR1	111	MvSp_vs_MvSd	0	9	0	4	49	28	1.285714286	-0.285714286	0.765120848
ORTHAg06451	coreR1	111	MvSp_vs_MvSl	0	9	0	4	50	27	1.215	-0.215	1
ORTHAg06451	coreR1	111	MvSp_vs_MvSlMvSd	5	9	1	4	47	27	1.608510638	-0.608510638	0.589052901
ORTHAg06452	monoR1	100	MvSp_vs_MvSd	1	2	0	0	24	24	Inf	#NAME?	0.237647059
ORTHAg06452	monoR1	100	MvSp_vs_MvSl	2	0	1	0	18	22	2.444444444	-1.444444444	0.589984604
ORTHAg06452	monoR1	100	MvSp_vs_MvSlMvSd	7	0	1	0	16	22	9.625	-8.625	0.046977035
ORTHAg06460	monoR1	1	MvSp_vs_MvSd	0	2	1	1	57	41	0.719298246	0.280701754	1
ORTHAg06460	monoR1	1	MvSp_vs_MvSl	2	2	1	1	58	42	1.448275862	-0.448275862	1
ORTHAg06460	monoR1	1	MvSp_vs_MvSlMvSd	5	2	3	1	56	41	1.28125	-0.28125	0.759372078
ORTHAg06465	contR1	0	MvSp_vs_MvSd	0	0	1	0	31	35	0	1	1
ORTHAg06465	contR1	0	MvSp_vs_MvSl	0	0	0	0	32	36	NA	NA	1
ORTHAg06465	contR1	0	MvSp_vs_MvSlMvSd	3	0	4	0	30	34	0.85	0.15	1
ORTHAg06490	contR1	0	MvSp_vs_MvSd	0	0	0	1	27	12	0	1	0.325
ORTHAg06490	contR1	0	MvSp_vs_MvSl	0	0	0	1	27	11	0	1	0.307692308
ORTHAg06490	contR1	0	MvSp_vs_MvSlMvSd	0	0	1	1	27	11	0	1	0.1
ORTHAg06501	contR1	0	MvSp_vs_MvSd	0	0	1	1	108	33	0	1	0.058603368
ORTHAg06501	contR1	0	MvSp_vs_MvSl	0	0	0	1	108	34	0	1	0.244755245
ORTHAg06501	contR1	0	MvSp_vs_MvSlMvSd	5	0	2	1	105	33	0.523809524	0.476190476	0.407739329
ORTHAg06513	coreR1	111	MvSp_vs_MvSd	0	2	0	1	27	17	1.259259259	-0.259259259	1
ORTHAg06513	coreR1	111	MvSp_vs_MvSl	0	2	0	1	30	18	1.2	-0.2	1
ORTHAg06513	coreR1	111	MvSp_vs_MvSlMvSd	2	2	2	1	28	16	0.761904762	0.238095238	1
ORTHAg06517	contR1	0	MvSp_vs_MvSd	1	2	1	4	47	28	0.357446809	0.642553191	0.25528101
ORTHAg06517	contR1	0	MvSp_vs_MvSl	0	2	0	4	51	26	0.254901961	0.745098039	0.182457765
ORTHAg06517	contR1	0	MvSp_vs_MvSlMvSd	4	2	2	4	47	26	0.553191489	0.446808511	0.354749735
ORTHAg06518	coreR1	111	MvSp_vs_MvSd	1	1	0	0	97	30	Inf	#NAME?	1
ORTHAg06518	coreR1	111	MvSp_vs_MvSl	2	1	0	0	96	28	Inf	#NAME?	1
ORTHAg06518	coreR1	111	MvSp_vs_MvSlMvSd	4	1	4	0	91	27	0.370879121	0.629120879	0.220186171
ORTHAg06519	monoR1	100	MvSp_vs_MvSd	0	5	0	2	212	52	0.613207547	0.386792453	0.629221894
ORTHAg06519	monoR1	100	MvSp_vs_MvSl	0	5	0	2	212	52	0.613207547	0.386792453	0.629221894
ORTHAg06519	monoR1	100	MvSp_vs_MvSlMvSd	0	5	0	2	212	52	0.613207547	0.386792453	0.629221894
ORTHAg06521	coreR1	111	MvSp_vs_MvSd	1	1	0	1	49	47	1.918367347	-0.918367347	1
ORTHAg06521	coreR1	111	MvSp_vs_MvSl	1	1	0	1	49	46	1.87755102	-0.87755102	1
ORTHAg06521	coreR1	111	MvSp_vs_MvSlMvSd	6	1	1	1	48	44	3.208333333	-2.208333333	0.175899227
ORTHAg06527	coreR1	111	MvSp_vs_MvSd	0	1	0	2	34	61	0.897058824	0.102941176	1
ORTHAg06527	coreR1	111	MvSp_vs_MvSl	0	1	0	2	32	61	0.953125	0.046875	1
ORTHAg06527	coreR1	111	MvSp_vs_MvSlMvSd	7	1	5	2	22	55	2.857142857	-1.857142857	0.075581118
ORTHAg06547	monoR1	100	MvSp_vs_MvSd	0	2	0	2	68	46	0.676470588	0.323529412	1
ORTHAg06547	monoR1	100	MvSp_vs_MvSl	4	2	1	2	70	42	1.2	-0.2	1
ORTHAg06547	monoR1	100	MvSp_vs_MvSlMvSd	5	2	1	2	69	42	1.420289855	-0.420289855	0.742555322
ORTHAg06549	monoR1	100	MvSp_vs_MvSd	2	2	0	2	58	104	3.586206897	-2.586206897	0.194795701
ORTHAg06549	monoR1	100	MvSp_vs_MvSl	0	2	1	2	63	106	1.121693122	-0.121693122	1
ORTHAg06549	monoR1	100	MvSp_vs_MvSlMvSd	9	2	6	2	58	100	2.370689655	-1.370689655	0.085214461
ORTHAg06552	coreR1	111	MvSp_vs_MvSd	0	7	0	5	126	33	0.366666667	0.633333333	0.141556181
ORTHAg06552	coreR1	111	MvSp_vs_MvSl	1	7	1	5	132	31	0.313131313	0.686868687	0.078416812
ORTHAg06552	coreR1	111	MvSp_vs_MvSlMvSd	11	7	6	5	122	29	0.388971684	0.611028316	0.047988153
ORTHAg06557	contR1	0	MvSp_vs_MvSd	2	4	0	1	67	29	2.597014925	-1.597014925	0.670232685
ORTHAg06557	contR1	0	MvSp_vs_MvSl	5	4	1	1	68	30	1.985294118	-0.985294118	0.502627984
ORTHAg06557	contR1	0	MvSp_vs_MvSlMvSd	13	4	3	1	63	25	1.686507937	-0.686507937	0.582994565
ORTHAg06558	monoR1	100	MvSp_vs_MvSd	0	4	0	0	138	47	Inf	#NAME?	0.573598094
ORTHAg06558	monoR1	100	MvSp_vs_MvSl	4	4	1	0	143	44	2.461538462	-1.461538462	0.687273631
ORTHAg06558	monoR1	100	MvSp_vs_MvSlMvSd	16	4	4	0	133	43	1.616541353	-0.616541353	0.60763099
ORTHAg06566	monoR1	10	MvSp_vs_MvSd	0	0	0	0	13	9	NA	NA	1
ORTHAg06566	monoR1	10	MvSp_vs_MvSl	0	0	0	0	13	9	NA	NA	1
ORTHAg06566	monoR1	10	MvSp_vs_MvSlMvSd	0	0	0	0	13	9	NA	NA	1
ORTHAg06568	contR1	0	MvSp_vs_MvSd	0	0	0	1	24	10	0	1	0.314285714
ORTHAg06568	contR1	0	MvSp_vs_MvSl	1	0	2	1	24	10	0.138888889	0.861111111	0.106550159
ORTHAg06568	contR1	0	MvSp_vs_MvSlMvSd	1	0	2	1	24	10	0.138888889	0.861111111	0.106550159
ORTHAg06586	contR1	0	MvSp_vs_MvSd	1	0	0	0	304	59	Inf	#NAME?	1
ORTHAg06586	contR1	0	MvSp_vs_MvSl	12	0	2	0	303	58	1.148514851	-0.148514851	1
ORTHAg06586	contR1	0	MvSp_vs_MvSlMvSd	31	0	7	0	292	53	0.803816047	0.196183953	0.638331577
ORTHAg06593	mxspR1	101	MvSp_vs_MvSd	0	3	0	3	21	20	0.952380952	0.047619048	1
ORTHAg06593	mxspR1	101	MvSp_vs_MvSl	0	3	1	3	23	21	0.684782609	0.315217391	0.703001768
ORTHAg06593	mxspR1	101	MvSp_vs_MvSlMvSd	2	3	2	3	21	20	0.952380952	0.047619048	1
ORTHAg06597	monoR1	10	MvSp_vs_MvSd	0	0	0	0	16	49	NA	NA	1
ORTHAg06597	monoR1	10	MvSp_vs_MvSl	0	0	0	0	18	49	NA	NA	1
ORTHAg06597	monoR1	10	MvSp_vs_MvSlMvSd	2	0	2	0	16	48	3	-2	0.283999583
ORTHAg06605	contR1	0	MvSp_vs_MvSd	0	0	0	0	32	28	NA	NA	1
ORTHAg06605	contR1	0	MvSp_vs_MvSl	0	0	0	0	33	26	NA	NA	1
ORTHAg06605	contR1	0	MvSp_vs_MvSlMvSd	1	0	2	0	32	26	0.40625	0.59375	0.589219228
ORTHAg06608	contR1	0	MvSp_vs_MvSd	0	1	0	2	52	26	0.25	0.75	0.273206751
ORTHAg06608	contR1	0	MvSp_vs_MvSl	0	1	2	2	53	25	0.117924528	0.882075472	0.048263756
ORTHAg06608	contR1	0	MvSp_vs_MvSlMvSd	5	1	4	2	50	24	0.48	0.52	0.328089146
ORTHAg06609	coreR1	111	MvSp_vs_MvSd	0	3	0	1	30	11	1.1	-0.1	1
ORTHAg06609	coreR1	111	MvSp_vs_MvSl	1	3	0	1	24	9	1.5	-0.5	1
ORTHAg06609	coreR1	111	MvSp_vs_MvSlMvSd	4	3	0	1	22	9	2.863636364	-1.863636364	0.652558553
ORTHAg06614	monoR1	100	MvSp_vs_MvSd	1	0	0	0	60	82	Inf	#NAME?	0.426573427
ORTHAg06614	monoR1	100	MvSp_vs_MvSl	8	0	7	0	62	84	1.548387097	-0.548387097	0.428305012
ORTHAg06614	monoR1	100	MvSp_vs_MvSlMvSd	13	0	14	0	58	79	1.264778325	-0.264778325	0.672018085
ORTHAg06616	contR1	0	MvSp_vs_MvSd	0	0	0	0	28	39	NA	NA	1
ORTHAg06616	contR1	0	MvSp_vs_MvSl	1	0	1	0	26	37	1.423076923	-0.423076923	1
ORTHAg06616	contR1	0	MvSp_vs_MvSlMvSd	3	0	2	0	26	37	2.134615385	-1.134615385	0.644053296
ORTHAg06621	coreR1	111	MvSp_vs_MvSd	0	0	0	0	31	18	NA	NA	1
ORTHAg06621	coreR1	111	MvSp_vs_MvSl	2	0	0	0	31	18	Inf	#NAME?	0.534117647
ORTHAg06621	coreR1	111	MvSp_vs_MvSlMvSd	2	0	2	0	31	17	0.548387097	0.451612903	0.61708745
ORTHAg06637	coreR1	111	MvSp_vs_MvSd	2	0	1	1	26	14	0.538461538	0.461538462	0.613881297
ORTHAg06637	coreR1	111	MvSp_vs_MvSl	0	0	0	1	26	15	0	1	0.380952381
ORTHAg06637	coreR1	111	MvSp_vs_MvSlMvSd	2	0	1	1	26	14	0.538461538	0.461538462	0.613881297
ORTHAg06641	contR1	0	MvSp_vs_MvSd	1	0	0	1	24	7	0.291666667	0.708333333	0.431818182
ORTHAg06641	contR1	0	MvSp_vs_MvSl	1	0	1	1	24	7	0.145833333	0.854166667	0.164438503
ORTHAg06641	contR1	0	MvSp_vs_MvSlMvSd	2	0	1	1	24	7	0.291666667	0.708333333	0.267570665
ORTHAg06644	coreR1	111	MvSp_vs_MvSd	0	2	0	0	60	14	Inf	#NAME?	1
ORTHAg06644	coreR1	111	MvSp_vs_MvSl	0	2	0	0	73	13	Inf	#NAME?	1
ORTHAg06644	coreR1	111	MvSp_vs_MvSlMvSd	10	2	0	0	56	12	Inf	#NAME?	0.196171513
ORTHAg06652	contR1	0	MvSp_vs_MvSd	2	0	0	0	33	4	Inf	#NAME?	1
ORTHAg06652	contR1	0	MvSp_vs_MvSl	0	0	0	0	34	4	NA	NA	1
ORTHAg06652	contR1	0	MvSp_vs_MvSlMvSd	2	0	0	0	33	4	Inf	#NAME?	1
ORTHAg06665	coreR1	111	MvSp_vs_MvSd	0	0	0	0	63	67	NA	NA	1
ORTHAg06665	coreR1	111	MvSp_vs_MvSl	0	0	0	0	64	67	NA	NA	1
ORTHAg06665	coreR1	111	MvSp_vs_MvSlMvSd	6	0	4	0	60	63	1.575	-0.575	0.531058968
ORTHAg06667	contR1	0	MvSp_vs_MvSd	0	2	0	0	20	18	Inf	#NAME?	0.492307692
ORTHAg06667	contR1	0	MvSp_vs_MvSl	0	2	0	0	20	18	Inf	#NAME?	0.492307692
ORTHAg06667	contR1	0	MvSp_vs_MvSlMvSd	0	2	2	0	20	17	0.85	0.15	1
ORTHAg06671	monoR1	100	MvSp_vs_MvSd	1	0	0	0	88	20	Inf	#NAME?	1
ORTHAg06671	monoR1	100	MvSp_vs_MvSl	0	0	0	0	88	21	NA	NA	1
ORTHAg06671	monoR1	100	MvSp_vs_MvSlMvSd	5	0	0	0	86	20	Inf	#NAME?	0.582931985
ORTHAg06681	contR1	0	MvSp_vs_MvSd	1	3	0	1	87	35	1.609195402	-0.609195402	1
ORTHAg06681	contR1	0	MvSp_vs_MvSl	0	3	1	1	87	34	0.586206897	0.413793103	0.623348449
ORTHAg06681	contR1	0	MvSp_vs_MvSlMvSd	4	3	7	1	86	31	0.315406977	0.684593023	0.066824377
ORTHAg06712	coreR1	111	MvSp_vs_MvSd	0	0	0	0	77	70	NA	NA	1
ORTHAg06712	coreR1	111	MvSp_vs_MvSl	0	0	0	0	81	70	NA	NA	1
ORTHAg06712	coreR1	111	MvSp_vs_MvSlMvSd	3	0	3	0	77	67	0.87012987	0.12987013	1
ORTHAg06721	monoR1	1	MvSp_vs_MvSd	0	0	0	0	36	23	NA	NA	1
ORTHAg06721	monoR1	1	MvSp_vs_MvSl	0	0	1	0	39	23	0	1	0.380952381
ORTHAg06721	monoR1	1	MvSp_vs_MvSlMvSd	2	0	2	0	37	22	0.594594595	0.405405405	0.631779608
ORTHAg06728	coreR1	111	MvSp_vs_MvSd	1	20	1	17	187	79	0.492869875	0.507130125	0.04431818
ORTHAg06728	coreR1	111	MvSp_vs_MvSl	7	20	6	17	189	81	0.50310559	0.49689441	0.032552763
ORTHAg06728	coreR1	111	MvSp_vs_MvSlMvSd	22	20	10	17	181	77	0.661755678	0.338244322	0.147981466
ORTHAg06747	contR1	0	MvSp_vs_MvSd	1	0	1	0	48	23	0.479166667	0.520833333	1
ORTHAg06747	contR1	0	MvSp_vs_MvSl	1	0	1	0	54	23	0.425925926	0.574074074	0.518013632
ORTHAg06747	contR1	0	MvSp_vs_MvSlMvSd	10	0	2	0	47	22	2.340425532	-1.340425532	0.494270651
ORTHAg06749	coreR1	111	MvSp_vs_MvSd	0	5	0	0	58	24	Inf	#NAME?	0.316473782
ORTHAg06749	coreR1	111	MvSp_vs_MvSl	0	5	0	0	57	24	Inf	#NAME?	0.315844674
ORTHAg06749	coreR1	111	MvSp_vs_MvSlMvSd	7	5	2	0	54	23	2.555555556	-1.555555556	0.334782657
ORTHAg06752	coreR1	111	MvSp_vs_MvSd	0	5	1	6	48	53	0.788690476	0.211309524	0.76741942
ORTHAg06752	coreR1	111	MvSp_vs_MvSl	0	5	1	6	48	53	0.788690476	0.211309524	0.76741942
ORTHAg06752	coreR1	111	MvSp_vs_MvSlMvSd	2	5	2	6	47	53	0.986702128	0.013297872	1
ORTHAg06765	coreR1	111	MvSp_vs_MvSd	1	0	0	0	131	26	Inf	#NAME?	1
ORTHAg06765	coreR1	111	MvSp_vs_MvSl	0	0	0	0	131	26	NA	NA	1
ORTHAg06765	coreR1	111	MvSp_vs_MvSlMvSd	7	0	0	0	128	26	Inf	#NAME?	0.599323237
ORTHAg06775	contR1	0	MvSp_vs_MvSd	0	0	0	2	8	3	0	1	0.128205128
ORTHAg06775	contR1	0	MvSp_vs_MvSl	0	0	0	2	8	3	0	1	0.128205128
ORTHAg06775	contR1	0	MvSp_vs_MvSlMvSd	0	0	0	2	8	3	0	1	0.128205128
ORTHAg06777	coreR1	111	MvSp_vs_MvSd	0	0	0	0	59	10	NA	NA	1
ORTHAg06777	coreR1	111	MvSp_vs_MvSl	1	0	0	0	60	14	Inf	#NAME?	1
ORTHAg06777	coreR1	111	MvSp_vs_MvSlMvSd	6	0	0	0	57	10	Inf	#NAME?	0.587098142
ORTHAg06781	coreR1	111	MvSp_vs_MvSd	1	6	2	4	74	69	1.087837838	-0.087837838	1
ORTHAg06781	coreR1	111	MvSp_vs_MvSl	0	6	1	4	68	68	1.2	-0.2	1
ORTHAg06781	coreR1	111	MvSp_vs_MvSlMvSd	5	6	4	4	66	68	1.416666667	-0.416666667	0.625090686
ORTHAg06787	monoR1	100	MvSp_vs_MvSd	1	4	0	0	108	103	Inf	#NAME?	0.060941779
ORTHAg06787	monoR1	100	MvSp_vs_MvSl	1	4	3	0	106	103	1.619496855	-0.619496855	0.721998747
ORTHAg06787	monoR1	100	MvSp_vs_MvSlMvSd	6	4	9	0	104	100	1.068376068	-0.068376068	1
ORTHAg06788	coreR1	111	MvSp_vs_MvSd	0	0	0	0	9	6	NA	NA	1
ORTHAg06788	coreR1	111	MvSp_vs_MvSl	0	0	0	0	9	6	NA	NA	1
ORTHAg06788	coreR1	111	MvSp_vs_MvSlMvSd	0	0	0	0	9	6	NA	NA	1
ORTHAg06798	coreR1	111	MvSp_vs_MvSd	0	0	0	0	56	7	NA	NA	1
ORTHAg06798	coreR1	111	MvSp_vs_MvSl	7	0	1	0	52	7	0.942307692	0.057692308	1
ORTHAg06798	coreR1	111	MvSp_vs_MvSlMvSd	8	0	1	0	50	7	1.12	-0.12	1
ORTHAg06802	monoR1	10	MvSp_vs_MvSd	0	4	0	5	186	17	0.07311828	0.92688172	0.000733654
ORTHAg06802	monoR1	10	MvSp_vs_MvSl	0	3	0	5	36	16	0.266666667	0.733333333	0.114296455
ORTHAg06802	monoR1	10	MvSp_vs_MvSlMvSd	20	3	2	5	33	11	1.095238095	-0.095238095	1
ORTHAg06812	contR1	0	MvSp_vs_MvSd	0	0	0	0	11	16	NA	NA	1
ORTHAg06812	contR1	0	MvSp_vs_MvSl	0	0	1	0	12	17	0	1	1
ORTHAg06812	contR1	0	MvSp_vs_MvSlMvSd	1	0	2	0	11	16	0.727272727	0.272727273	1
ORTHAg06831	contR1	0	MvSp_vs_MvSd	0	0	0	0	47	21	NA	NA	1
ORTHAg06831	contR1	0	MvSp_vs_MvSl	0	0	3	0	49	22	0	1	0.035480686
ORTHAg06831	contR1	0	MvSp_vs_MvSlMvSd	1	0	4	0	47	21	0.111702128	0.888297872	0.043962405
ORTHAg06842	coreR1	111	MvSp_vs_MvSd	0	2	0	4	36	22	0.305555556	0.694444444	0.213411616
ORTHAg06842	coreR1	111	MvSp_vs_MvSl	0	3	0	3	40	22	0.55	0.45	0.661746287
ORTHAg06842	coreR1	111	MvSp_vs_MvSlMvSd	8	3	2	3	34	21	1.358823529	-0.358823529	0.77058859
ORTHAg06849	contR1	0	MvSp_vs_MvSd	1	2	0	4	37	29	0.587837838	0.412162162	0.693973508
ORTHAg06849	contR1	0	MvSp_vs_MvSl	4	3	2	3	35	29	1.16	-0.16	1
ORTHAg06849	contR1	0	MvSp_vs_MvSlMvSd	9	3	2	3	32	29	2.175	-1.175	0.26934022
ORTHAg06860	coreR1	111	MvSp_vs_MvSd	5	0	3	6	27	23	0.473251029	0.526748971	0.364920265
ORTHAg06860	coreR1	111	MvSp_vs_MvSl	0	0	0	6	30	25	0	1	0.023954022
ORTHAg06860	coreR1	111	MvSp_vs_MvSlMvSd	6	0	3	6	27	23	0.567901235	0.432098765	0.389433958
ORTHAg06874	coreR1	111	MvSp_vs_MvSd	0	0	0	0	137	40	NA	NA	1
ORTHAg06874	coreR1	111	MvSp_vs_MvSl	5	0	0	0	136	38	Inf	#NAME?	0.585811897
ORTHAg06874	coreR1	111	MvSp_vs_MvSlMvSd	10	0	3	0	134	37	0.92039801	0.07960199	1
ORTHAg06896	coreR1	111	MvSp_vs_MvSd	0	1	1	1	89	67	0.376404494	0.623595506	0.579613271
ORTHAg06896	coreR1	111	MvSp_vs_MvSl	0	1	0	1	92	66	0.717391304	0.282608696	1
ORTHAg06896	coreR1	111	MvSp_vs_MvSlMvSd	7	1	4	1	87	65	1.195402299	-0.195402299	1
ORTHAg06897	coreR1	111	MvSp_vs_MvSd	0	1	0	0	31	17	Inf	NA	1
ORTHAg06897	coreR1	111	MvSp_vs_MvSl	0	2	1	0	35	17	0.971428571	0.028571429	1
ORTHAg06897	coreR1	111	MvSp_vs_MvSlMvSd	1	1	1	0	28	15	1.071428571	-0.071428571	1
ORTHAg06901	coreR1	111	MvSp_vs_MvSd	1	3	0	2	97	20	0.412371134	0.587628866	0.291681315
ORTHAg06901	coreR1	111	MvSp_vs_MvSl	0	2	1	3	89	16	0.08988764	0.91011236	0.009402656
ORTHAg06901	coreR1	111	MvSp_vs_MvSlMvSd	5	3	3	2	94	17	0.289361702	0.710638298	0.054019364
ORTHAg06943	contR1	0	MvSp_vs_MvSd	0	0	0	0	57	52	NA	NA	1
ORTHAg06943	contR1	0	MvSp_vs_MvSl	1	0	1	0	56	51	0.910714286	0.089285714	1
ORTHAg06943	contR1	0	MvSp_vs_MvSlMvSd	2	0	2	0	56	51	0.910714286	0.089285714	1
ORTHAg06959	coreR1	111	MvSp_vs_MvSd	0	0	0	0	12	5	NA	NA	1
ORTHAg06959	coreR1	111	MvSp_vs_MvSl	0	0	0	0	14	5	NA	NA	1
ORTHAg06959	coreR1	111	MvSp_vs_MvSlMvSd	6	0	0	0	10	5	Inf	Inf	0.262125903
ORTHAg06966	monoR1	100	MvSp_vs_MvSd	3	1	0	1	186	47	1.010752688	-0.010752688	1
ORTHAg06966	monoR1	100	MvSp_vs_MvSl	0	1	0	1	188	44	0.234042553	0.765957447	0.348299769
ORTHAg06966	monoR1	100	MvSp_vs_MvSlMvSd	42	1	6	1	161	41	1.56433008	-0.56433008	0.421100572
ORTHAg06970	monoR1	1	MvSp_vs_MvSd	0	2	0	1	32	24	1.5	-0.5	1
ORTHAg06970	monoR1	1	MvSp_vs_MvSl	0	2	0	1	31	24	1.548387097	-0.548387097	1
ORTHAg06970	monoR1	1	MvSp_vs_MvSlMvSd	1	2	0	1	31	24	2.322580645	-1.322580645	0.630212293
ORTHAg06972	coreR1	111	MvSp_vs_MvSd	0	0	0	0	31	8	NA	NA	1
ORTHAg06972	coreR1	111	MvSp_vs_MvSl	0	0	0	0	33	8	NA	NA	1
ORTHAg06972	coreR1	111	MvSp_vs_MvSlMvSd	2	0	0	0	31	8	Inf	#NAME?	1
ORTHAg06974	coreR1	111	MvSp_vs_MvSd	0	1	0	4	13	12	0.230769231	0.769230769	0.335887612
ORTHAg06974	coreR1	111	MvSp_vs_MvSl	0	1	0	4	13	12	0.230769231	0.769230769	0.335887612
ORTHAg06974	coreR1	111	MvSp_vs_MvSlMvSd	0	1	1	4	13	12	0.184615385	0.815384615	0.184773205
ORTHAg06976	contR1	0	MvSp_vs_MvSd	1	16	2	6	163	69	0.899539877	0.100460123	0.820479573
ORTHAg06976	contR1	0	MvSp_vs_MvSl	13	16	2	6	167	67	1.454341317	-0.454341317	0.434176459
ORTHAg06976	contR1	0	MvSp_vs_MvSlMvSd	22	16	10	6	159	64	0.955974843	0.044025157	0.868790076
ORTHAg06987	monoR1	100	MvSp_vs_MvSd	0	0	0	0	25	21	NA	NA	1
ORTHAg06987	monoR1	100	MvSp_vs_MvSl	1	0	0	0	24	21	Inf	#NAME?	1
ORTHAg06987	monoR1	100	MvSp_vs_MvSlMvSd	2	0	2	0	23	20	0.869565217	0.130434783	1
ORTHAg06996	coreR1	111	MvSp_vs_MvSd	0	0	1	2	85	72	0	1	0.100795617
ORTHAg06996	coreR1	111	MvSp_vs_MvSl	6	0	3	2	94	74	0.944680851	0.055319149	1
ORTHAg06996	coreR1	111	MvSp_vs_MvSlMvSd	8	0	6	2	84	66	0.785714286	0.214285714	0.792431899
ORTHAg07014	coreR1	111	MvSp_vs_MvSd	1	4	2	4	83	52	0.522088353	0.477911647	0.345580527
ORTHAg07014	coreR1	111	MvSp_vs_MvSl	1	4	2	4	82	55	0.558943089	0.441056911	0.361533728
ORTHAg07014	coreR1	111	MvSp_vs_MvSlMvSd	7	4	7	4	79	52	0.658227848	0.341772152	0.483132768
ORTHAg07031	contR1	0	MvSp_vs_MvSd	2	4	0	0	27	42	Inf	#NAME?	0.005500449
ORTHAg07031	contR1	0	MvSp_vs_MvSl	3	3	1	0	47	46	5.872340426	-4.872340426	0.11651541
ORTHAg07031	contR1	0	MvSp_vs_MvSlMvSd	32	3	5	0	21	40	13.33333333	-12.33333333	1.38E-07
ORTHAg07053	monoR1	100	MvSp_vs_MvSd	0	1	0	4	128	46	0.08984375	0.91015625	0.021988024
ORTHAg07053	monoR1	100	MvSp_vs_MvSl	8	1	3	4	123	45	0.470383275	0.529616725	0.156920834
ORTHAg07053	monoR1	100	MvSp_vs_MvSlMvSd	10	1	3	4	122	45	0.579625293	0.420374707	0.282186144
ORTHAg07065	monoR1	100	MvSp_vs_MvSd	0	4	1	5	81	44	0.362139918	0.637860082	0.172408066
ORTHAg07065	monoR1	100	MvSp_vs_MvSl	1	4	0	5	82	42	0.512195122	0.487804878	0.319913439
ORTHAg07065	monoR1	100	MvSp_vs_MvSlMvSd	11	4	4	5	76	41	0.899122807	0.100877193	0.81853946
ORTHAg07085	monoR1	100	MvSp_vs_MvSd	0	0	0	0	35	13	NA	NA	1
ORTHAg07085	monoR1	100	MvSp_vs_MvSl	1	0	0	0	42	12	Inf	#NAME?	1
ORTHAg07085	monoR1	100	MvSp_vs_MvSlMvSd	7	0	0	0	34	12	Inf	#NAME?	0.329084874
ORTHAg07095	monoR1	1	MvSp_vs_MvSd	1	2	0	1	40	57	4.275	-3.275	0.309449231
ORTHAg07095	monoR1	1	MvSp_vs_MvSl	1	2	0	1	40	54	4.05	-3.05	0.316481557
ORTHAg07095	monoR1	1	MvSp_vs_MvSlMvSd	8	2	4	1	38	53	2.789473684	-1.789473684	0.094940068
ORTHAg07117	monoR1	100	MvSp_vs_MvSd	2	1	0	2	23	34	2.217391304	-1.217391304	0.641400204
ORTHAg07117	monoR1	100	MvSp_vs_MvSl	0	1	0	1	30	37	1.233333333	-0.233333333	1
ORTHAg07117	monoR1	100	MvSp_vs_MvSlMvSd	5	1	6	1	23	30	1.118012422	-0.118012422	1
ORTHAg07137	contR1	0	MvSp_vs_MvSd	0	0	1	3	2	42	0	1	1
ORTHAg07137	contR1	0	MvSp_vs_MvSl	1	0	1	3	2	44	5.5	-4.5	0.271068427
ORTHAg07137	contR1	0	MvSp_vs_MvSlMvSd	1	0	8	3	2	40	1.818181818	-0.818181818	0.537171424
ORTHAg07141	mxspR1	110	MvSp_vs_MvSd	0	4	0	5	63	49	0.622222222	0.377777778	0.510520982
ORTHAg07141	mxspR1	110	MvSp_vs_MvSl	0	4	0	5	66	48	0.581818182	0.418181818	0.497276399
ORTHAg07141	mxspR1	110	MvSp_vs_MvSlMvSd	4	4	4	5	63	45	0.634920635	0.365079365	0.435931216
ORTHAg07154	coreR1	111	MvSp_vs_MvSd	0	0	0	0	51	24	NA	NA	1
ORTHAg07154	coreR1	111	MvSp_vs_MvSl	0	0	0	0	56	25	NA	NA	1
ORTHAg07154	coreR1	111	MvSp_vs_MvSlMvSd	7	0	3	0	50	23	1.073333333	-0.073333333	1
ORTHAg07163	coreR1	111	MvSp_vs_MvSd	0	0	0	0	23	6	NA	NA	1
ORTHAg07163	coreR1	111	MvSp_vs_MvSl	1	0	0	0	64	10	Inf	#NAME?	1
ORTHAg07163	coreR1	111	MvSp_vs_MvSlMvSd	43	0	6	0	21	4	1.365079365	-0.365079365	0.724986874
ORTHAg07166	coreR1	111	MvSp_vs_MvSd	0	0	0	2	6	10	0	1	0.529411765
ORTHAg07166	coreR1	111	MvSp_vs_MvSl	0	0	0	2	3	16	0	1	1
ORTHAg07166	coreR1	111	MvSp_vs_MvSlMvSd	3	0	0	0	6	10	Inf	#NAME?	0.086687307
ORTHAg07171	coreR1	111	MvSp_vs_MvSd	11	4	0	0	112	10	Inf	#NAME?	0.601016188
ORTHAg07171	coreR1	111	MvSp_vs_MvSl	7	4	0	0	122	10	Inf	#NAME?	1
ORTHAg07171	coreR1	111	MvSp_vs_MvSlMvSd	14	4	0	0	108	9	Inf	#NAME?	0.607272331
ORTHAg07175	contR1	0	MvSp_vs_MvSd	0	2	0	0	12	5	Inf	#NAME?	1
ORTHAg07175	contR1	0	MvSp_vs_MvSl	1	2	0	0	13	5	Inf	#NAME?	0.54887218
ORTHAg07175	contR1	0	MvSp_vs_MvSlMvSd	2	2	0	0	12	5	Inf	#NAME?	0.532163743
ORTHAg07176	coreR1	111	MvSp_vs_MvSd	0	0	0	0	52	23	NA	NA	1
ORTHAg07176	coreR1	111	MvSp_vs_MvSl	0	0	0	0	54	23	NA	NA	1
ORTHAg07176	coreR1	111	MvSp_vs_MvSlMvSd	2	0	0	0	52	23	Inf	Inf	1
ORTHAg07185	coreR1	111	MvSp_vs_MvSd	0	1	0	0	53	5	Inf	#NAME?	1
ORTHAg07185	coreR1	111	MvSp_vs_MvSl	0	1	0	0	53	5	Inf	#NAME?	1
ORTHAg07185	coreR1	111	MvSp_vs_MvSlMvSd	0	1	0	0	53	5	Inf	#NAME?	1
ORTHAg07190	coreR1	111	MvSp_vs_MvSd	0	1	0	1	28	4	0.142857143	0.857142857	0.276292335
ORTHAg07190	coreR1	111	MvSp_vs_MvSl	0	1	0	1	28	4	0.142857143	0.857142857	0.276292335
ORTHAg07190	coreR1	111	MvSp_vs_MvSlMvSd	0	1	0	1	28	4	0.142857143	0.857142857	0.276292335
ORTHAg07217	coreR1	111	MvSp_vs_MvSd	3	4	0	4	94	55	1.02393617	-0.02393617	1
ORTHAg07217	coreR1	111	MvSp_vs_MvSl	9	4	0	4	97	49	1.641752577	-0.641752577	0.585459967
ORTHAg07217	coreR1	111	MvSp_vs_MvSlMvSd	24	4	6	4	83	48	1.619277108	-0.619277108	0.331833172
ORTHAg07237	contR1	0	MvSp_vs_MvSd	1	0	0	0	4	8	Inf	#NAME?	0.384615385
ORTHAg07237	contR1	0	MvSp_vs_MvSl	1	0	0	0	4	8	Inf	#NAME?	0.384615385
ORTHAg07237	contR1	0	MvSp_vs_MvSlMvSd	2	0	0	0	4	8	Inf	#NAME?	0.164835165
ORTHAg07288	coreR1	111	MvSp_vs_MvSd	0	0	0	1	42	6	0	1	0.142857143
ORTHAg07288	coreR1	111	MvSp_vs_MvSl	1	0	0	1	42	6	0.142857143	0.857142857	0.262857143
ORTHAg07288	coreR1	111	MvSp_vs_MvSlMvSd	1	0	0	1	42	6	0.142857143	0.857142857	0.262857143
ORTHAg07309	contR1	0	MvSp_vs_MvSd	0	0	0	0	5	9	NA	NA	1
ORTHAg07309	contR1	0	MvSp_vs_MvSl	0	0	0	0	6	9	NA	NA	1
ORTHAg07309	contR1	0	MvSp_vs_MvSlMvSd	1	0	2	0	5	8	0.8	0.2	1
ORTHAg07318	contR1	0	MvSp_vs_MvSd	0	0	0	0	25	20	NA	NA	1
ORTHAg07318	contR1	0	MvSp_vs_MvSl	1	0	1	0	44	16	0.363636364	0.636363636	0.476467478
ORTHAg07318	contR1	0	MvSp_vs_MvSlMvSd	12	0	4	0	22	14	1.909090909	-0.909090909	0.528567335
ORTHAg07320	monoR1	1	MvSp_vs_MvSd	0	8	0	2	24	54	9	-8	0.003950983
ORTHAg07320	monoR1	1	MvSp_vs_MvSl	3	8	1	2	26	53	7.474358974	-6.474358974	0.002195482
ORTHAg07320	monoR1	1	MvSp_vs_MvSlMvSd	4	8	1	2	25	53	8.48	-7.48	0.000940166
ORTHAg07323	coreR1	111	MvSp_vs_MvSd	3	4	1	0	91	13	1	0	1
ORTHAg07323	coreR1	111	MvSp_vs_MvSl	1	4	0	0	90	13	Inf	#NAME?	1
ORTHAg07323	coreR1	111	MvSp_vs_MvSlMvSd	4	4	1	0	88	13	1.181818182	-0.181818182	1
ORTHAg07325	coreR1	111	MvSp_vs_MvSd	1	1	0	0	28	42	Inf	#NAME?	0.170187793
ORTHAg07325	coreR1	111	MvSp_vs_MvSl	7	1	1	0	30	40	10.66666667	-9.666666667	0.012236431
ORTHAg07325	coreR1	111	MvSp_vs_MvSlMvSd	13	1	6	0	28	37	3.083333333	-2.083333333	0.043111007
ORTHAg07327	contR1	0	MvSp_vs_MvSd	0	0	0	0	27	3	NA	NA	1
ORTHAg07327	contR1	0	MvSp_vs_MvSl	1	0	0	0	33	4	Inf	#NAME?	1
ORTHAg07327	contR1	0	MvSp_vs_MvSlMvSd	10	0	0	0	26	3	Inf	#NAME?	0.555750082
ORTHAg07343	contR1	0	MvSp_vs_MvSd	1	0	1	0	56	32	0.571428571	0.428571429	1
ORTHAg07343	contR1	0	MvSp_vs_MvSl	2	0	0	0	58	33	Inf	#NAME?	0.5371669
ORTHAg07343	contR1	0	MvSp_vs_MvSlMvSd	5	0	2	0	55	32	1.454545455	-0.454545455	1
ORTHAg07359	coreR1	111	MvSp_vs_MvSd	0	1	0	1	29	3	0.103448276	0.896551724	0.22459893
ORTHAg07359	coreR1	111	MvSp_vs_MvSl	0	1	0	1	29	3	0.103448276	0.896551724	0.22459893
ORTHAg07359	coreR1	111	MvSp_vs_MvSlMvSd	0	1	0	1	29	3	0.103448276	0.896551724	0.22459893
ORTHAg07360	coreR1	111	MvSp_vs_MvSd	7	0	0	0	55	7	Inf	NA	1
ORTHAg07360	coreR1	111	MvSp_vs_MvSl	0	0	1	0	56	5	0	1	0.096774194
ORTHAg07360	coreR1	111	MvSp_vs_MvSlMvSd	17	0	3	0	20	5	1.416666667	-0.416666667	0.715665314
ORTHAg07365	monoR1	1	MvSp_vs_MvSd	6	4	0	1	67	12	1.791044776	-0.791044776	1
ORTHAg07365	monoR1	1	MvSp_vs_MvSl	9	4	0	1	72	11	1.986111111	-0.986111111	1
ORTHAg07365	monoR1	1	MvSp_vs_MvSlMvSd	20	4	1	1	60	9	1.8	-0.8	0.721583218
ORTHAg07381	contR1	0	MvSp_vs_MvSd	0	0	0	0	23	5	NA	NA	1
ORTHAg07381	contR1	0	MvSp_vs_MvSl	0	0	0	0	23	5	NA	NA	1
ORTHAg07381	contR1	0	MvSp_vs_MvSlMvSd	0	0	0	0	23	4	NA	NA	1
ORTHAg07403	contR1	0	MvSp_vs_MvSd	0	1	0	1	13	11	0.846153846	0.153846154	1
ORTHAg07403	contR1	0	MvSp_vs_MvSl	0	1	0	1	16	11	0.6875	0.3125	1
ORTHAg07403	contR1	0	MvSp_vs_MvSlMvSd	3	1	0	1	13	11	3.384615385	-2.384615385	0.370131784
ORTHAg07405	coreR1	111	MvSp_vs_MvSd	6	3	0	3	73	10	0.410958904	0.589041096	0.361678215
ORTHAg07405	coreR1	111	MvSp_vs_MvSl	2	3	0	3	78	10	0.213675214	0.786324786	0.073468288
ORTHAg07405	coreR1	111	MvSp_vs_MvSlMvSd	6	3	0	3	71	10	0.422535211	0.577464789	0.36474078
ORTHAg07422	contR1	0	MvSp_vs_MvSd	0	1	1	0	151	13	0.086092715	0.913907285	0.162029938
ORTHAg07422	contR1	0	MvSp_vs_MvSl	0	1	0	0	112	8	Inf	#NAME?	1
ORTHAg07422	contR1	0	MvSp_vs_MvSlMvSd	75	1	4	0	95	4	0.8	0.2	1
ORTHAg07430	coreR1	111	MvSp_vs_MvSd	0	0	0	0	51	10	NA	NA	1
ORTHAg07430	coreR1	111	MvSp_vs_MvSl	1	0	0	0	51	10	Inf	#NAME?	1
ORTHAg07430	coreR1	111	MvSp_vs_MvSlMvSd	1	0	0	0	51	10	Inf	#NAME?	1
ORTHAg07434	contR1	0	MvSp_vs_MvSd	0	0	0	1	79	4	0	1	0.05952381
ORTHAg07434	contR1	0	MvSp_vs_MvSl	0	0	0	1	78	6	0	1	0.082352941
ORTHAg07434	contR1	0	MvSp_vs_MvSlMvSd	0	0	0	1	62	5	0	1	0.088235294
ORTHAg07437	monoR1	1	MvSp_vs_MvSd	1	0	0	0	42	5	Inf	#NAME?	1
ORTHAg07437	monoR1	1	MvSp_vs_MvSl	1	0	0	0	44	5	Inf	#NAME?	1
ORTHAg07437	monoR1	1	MvSp_vs_MvSlMvSd	4	0	0	0	42	5	Inf	#NAME?	1
ORTHAg07440	monoR1	1	MvSp_vs_MvSd	0	0	0	1	41	13	0	1	0.254545455
ORTHAg07440	monoR1	1	MvSp_vs_MvSl	1	0	0	1	41	13	0.317073171	0.682926829	0.440909091
ORTHAg07440	monoR1	1	MvSp_vs_MvSlMvSd	3	0	2	1	39	12	0.307692308	0.692307692	0.179942423
ORTHAg07477	coreR1	111	MvSp_vs_MvSd	0	12	0	8	121	38	0.47107438	0.52892562	0.171503833
ORTHAg07477	coreR1	111	MvSp_vs_MvSl	5	8	1	5	83	35	0.913654618	0.086345382	1
ORTHAg07477	coreR1	111	MvSp_vs_MvSlMvSd	60	8	6	5	72	31	2.661616162	-1.661616162	0.012669648
ORTHAg07504	contR1	0	MvSp_vs_MvSd	0	0	0	0	74	9	NA	NA	1
ORTHAg07504	contR1	0	MvSp_vs_MvSl	0	2	0	0	104	13	Inf	#NAME?	1
ORTHAg07504	contR1	0	MvSp_vs_MvSlMvSd	25	0	2	0	61	8	1.639344262	-0.639344262	0.720230937
ORTHAg07509	monoR1	10	MvSp_vs_MvSd	0	0	0	0	62	14	NA	NA	1
ORTHAg07509	monoR1	10	MvSp_vs_MvSl	0	0	0	0	63	12	NA	NA	1
ORTHAg07509	monoR1	10	MvSp_vs_MvSlMvSd	5	0	0	0	57	12	Inf	#NAME?	0.584441115
ORTHAg07552	monoR1	100	MvSp_vs_MvSd	0	3	1	6	73	37	0.217221135	0.782778865	0.03627123
ORTHAg07552	monoR1	100	MvSp_vs_MvSl	0	4	0	5	85	37	0.348235294	0.651764706	0.14487534
ORTHAg07552	monoR1	100	MvSp_vs_MvSlMvSd	10	4	4	5	75	33	0.684444444	0.315555556	0.464714032
ORTHAg07561	contR1	0	MvSp_vs_MvSd	0	0	0	0	18	3	NA	NA	1
ORTHAg07561	contR1	0	MvSp_vs_MvSl	0	0	0	0	18	3	NA	NA	1
ORTHAg07561	contR1	0	MvSp_vs_MvSlMvSd	0	0	0	0	18	3	NA	NA	1
ORTHAg07639	monoR1	1	MvSp_vs_MvSd	0	5	0	2	178	26	0.365168539	0.634831461	0.234134291
ORTHAg07639	monoR1	1	MvSp_vs_MvSl	0	2	1	2	68	10	0.098039216	0.901960784	0.025556826
ORTHAg07639	monoR1	1	MvSp_vs_MvSlMvSd	22	2	6	2	42	9	0.642857143	0.357142857	0.577160812
ORTHAg07650	mxspR1	110	MvSp_vs_MvSd	2	3	0	0	67	5	Inf	#NAME?	1
ORTHAg07650	mxspR1	110	MvSp_vs_MvSl	0	2	0	1	70	8	0.228571429	0.771428571	0.300984529
ORTHAg07650	mxspR1	110	MvSp_vs_MvSlMvSd	6	3	0	0	65	8	Inf	#NAME?	0.588565302
ORTHAg07839	coreR1	111	MvSp_vs_MvSd	9	7	1	0	172	19	1.76744186	-0.76744186	1
ORTHAg07839	coreR1	111	MvSp_vs_MvSl	14	7	0	0	170	19	Inf	#NAME?	0.227883588
ORTHAg07839	coreR1	111	MvSp_vs_MvSlMvSd	19	7	1	0	163	19	3.030674847	-2.030674847	0.481697815
ORTHAg07856	contR1	0	MvSp_vs_MvSd	0	1	0	1	10	16	1.6	-0.6	1
ORTHAg07856	contR1	0	MvSp_vs_MvSl	1	1	1	1	10	16	1.6	-0.6	1
ORTHAg07856	contR1	0	MvSp_vs_MvSlMvSd	1	1	3	1	10	14	0.7	0.3	1
ORTHAg07857	contR1	0	MvSp_vs_MvSd	1	1	0	0	81	4	Inf	#NAME?	1
ORTHAg07857	contR1	0	MvSp_vs_MvSl	0	1	0	0	51	5	Inf	#NAME?	1
ORTHAg07857	contR1	0	MvSp_vs_MvSlMvSd	48	1	2	0	39	2	1.256410256	-0.256410256	1
ORTHAg07865	contR1	0	MvSp_vs_MvSd	0	0	0	0	50	5	NA	NA	1
ORTHAg07865	contR1	0	MvSp_vs_MvSl	1	0	0	0	51	5	Inf	#NAME?	1
ORTHAg07865	contR1	0	MvSp_vs_MvSlMvSd	1	0	0	0	50	5	Inf	#NAME?	1
ORTHAg07890	coreR1	111	MvSp_vs_MvSd	4	1	0	0	119	9	Inf	#NAME?	1
ORTHAg07890	coreR1	111	MvSp_vs_MvSl	0	1	0	0	116	10	Inf	#NAME?	1
ORTHAg07890	coreR1	111	MvSp_vs_MvSlMvSd	9	1	0	0	113	9	Inf	#NAME?	1
ORTHAg07991	monoR1	10	MvSp_vs_MvSd	0	0	0	0	0	0	NA	NA	1
ORTHAg07991	monoR1	10	MvSp_vs_MvSl	0	0	0	0	10	4	NA	NA	1
ORTHAg07991	monoR1	10	MvSp_vs_MvSlMvSd	1	0	0	0	9	4	Inf	Inf	1
ORTHAg08019	contR1	0	MvSp_vs_MvSd	0	0	0	0	47	6	NA	NA	1
ORTHAg08019	contR1	0	MvSp_vs_MvSl	0	0	0	0	49	4	NA	NA	1
ORTHAg08019	contR1	0	MvSp_vs_MvSlMvSd	3	0	1	0	47	4	0.255319149	0.744680851	0.324742344
ORTHAg08045	contR1	0	MvSp_vs_MvSd	3	6	2	2	141	19	0.303191489	0.696808511	0.075122322
ORTHAg08045	contR1	0	MvSp_vs_MvSl	0	9	0	1	178	27	1.365168539	-0.365168539	1
ORTHAg08045	contR1	0	MvSp_vs_MvSlMvSd	6	6	2	1	140	17	0.485714286	0.514285714	0.388498331
ORTHAg08094	coreR1	111	MvSp_vs_MvSd	0	1	0	0	59	3	Inf	#NAME?	1
ORTHAg08094	coreR1	111	MvSp_vs_MvSl	0	1	0	0	49	5	Inf	#NAME?	1
ORTHAg08094	coreR1	111	MvSp_vs_MvSlMvSd	28	1	0	0	26	3	Inf	#NAME?	0.236842105
ORTHAg08176	contR1	0	MvSp_vs_MvSd	0	0	0	0	47	10	NA	NA	1
ORTHAg08176	contR1	0	MvSp_vs_MvSl	0	0	0	0	47	10	NA	NA	1
ORTHAg08176	contR1	0	MvSp_vs_MvSlMvSd	0	0	0	0	47	10	NA	NA	1
ORTHAg08178	contR1	0	MvSp_vs_MvSd	0	0	0	0	67	19	NA	NA	1
ORTHAg08178	contR1	0	MvSp_vs_MvSl	1	0	0	0	69	19	Inf	#NAME?	1
ORTHAg08178	contR1	0	MvSp_vs_MvSlMvSd	3	0	0	0	66	19	Inf	#NAME?	1
ORTHAg08247	mxspR1	11	MvSp_vs_MvSd	4	2	1	1	75	17	0.68	0.32	0.644968225
ORTHAg08247	mxspR1	11	MvSp_vs_MvSl	1	2	1	1	78	18	0.346153846	0.653846154	0.256440738
ORTHAg08247	mxspR1	11	MvSp_vs_MvSlMvSd	6	2	2	1	74	17	0.612612613	0.387387387	0.447297031
ORTHAg08263	contR1	0	MvSp_vs_MvSd	0	1	0	0	83	11	Inf	#NAME?	1
ORTHAg08263	contR1	0	MvSp_vs_MvSl	1	0	0	0	83	13	Inf	#NAME?	1
ORTHAg08263	contR1	0	MvSp_vs_MvSlMvSd	6	0	2	0	79	11	0.417721519	0.582278481	0.28643922
ORTHAg08393	contR1	0	MvSp_vs_MvSd	0	0	0	0	23	10	NA	NA	1
ORTHAg08393	contR1	0	MvSp_vs_MvSl	1	0	0	0	21	9	Inf	#NAME?	1
ORTHAg08393	contR1	0	MvSp_vs_MvSlMvSd	3	0	1	0	21	9	1.285714286	-0.285714286	1
ORTHAg08433	contR1	0	MvSp_vs_MvSd	0	0	0	0	69	11	NA	NA	1
ORTHAg08433	contR1	0	MvSp_vs_MvSl	0	0	0	0	69	11	NA	NA	1
ORTHAg08433	contR1	0	MvSp_vs_MvSlMvSd	1	0	0	0	68	11	Inf	#NAME?	1
ORTHAg08686	monoR1	100	MvSp_vs_MvSd	0	1	0	0	75	16	Inf	#NAME?	1
ORTHAg08686	monoR1	100	MvSp_vs_MvSl	2	1	0	0	61	20	Inf	#NAME?	1
ORTHAg08686	monoR1	100	MvSp_vs_MvSlMvSd	15	1	0	0	62	11	Inf	#NAME?	0.202659082
ORTHAg09422	contR1	0	MvSp_vs_MvSd	0	0	0	0	29	6	NA	NA	1
ORTHAg09422	contR1	0	MvSp_vs_MvSl	0	0	0	0	31	7	NA	NA	1
ORTHAg09422	contR1	0	MvSp_vs_MvSlMvSd	2	0	1	0	29	6	0.413793103	0.586206897	0.467164533
ORTHAg09724	contR1	0	MvSp_vs_MvSd	0	0	0	0	34	7	NA	NA	1
ORTHAg09724	contR1	0	MvSp_vs_MvSl	0	0	0	0	103	11	NA	NA	1
ORTHAg09724	contR1	0	MvSp_vs_MvSlMvSd	4	0	0	0	30	7	Inf	#NAME?	1
