# Supplementary material for: Cause and Effectors: Whole-Genome Comparisons Reveal Shared but Rapidly Evolving Effector Sets among Host-Specific Plant-Castrating Fungi
Source: mBio. 2019 Nov 5;10(6):e02391-19. doi: 10.1128/mBio.02391-19 (PMC6831777; doi:10.1128/mBio.02391-19)
Supplement: DATA SET S4 [file mBio.02391-19-sd004.txt]

Agogue	AnnotR1	alnL	PN	PS	Pdist
ORTHAg00317	mxspR1	561	0	0	0
ORTHAg00338	contR1	1830	0	0	0
ORTHAg00344	monoR1	1026	0	0	0
ORTHAg00401	monoR1	2007	0	0	0
ORTHAg00402	contR1	1443	0	0	0
ORTHAg00535	mxspR1	228	0	0	0
ORTHAg00569	monoR1	1437	0	0	0
ORTHAg00609	contR1	933	0	0	0
ORTHAg00661	contR1	1023	0	0	0
ORTHAg00685	contR1	393	0	0	0
ORTHAg00751	monoR1	1977	0	0	0
ORTHAg00782	contR1	408	0	0	0
ORTHAg00794	contR1	849	0	0	0
ORTHAg00795	contR1	2919	0	0	0
ORTHAg00810	contR1	1221	0	0	0
ORTHAg00814	contR1	516	0	0	0
ORTHAg00851	monoR1	1236	0	0	0
ORTHAg00890	contR1	540	0	0	0
ORTHAg00913	contR1	798	0	0	0
ORTHAg00960	contR1	309	0	0	0
ORTHAg00969	contR1	1206	0	0	0
ORTHAg00972	contR1	1248	0	0	0
ORTHAg00992	contR1	1047	0	0	0
ORTHAg01092	monoR1	633	0	0	0
ORTHAg01141	coreR1	897	0	0	0
ORTHAg01206	contR1	3462	0	0	0
ORTHAg01210	contR1	714	0	0	0
ORTHAg01262	contR1	2457	0	0	0
ORTHAg01356	contR1	1071	0	0	0
ORTHAg01377	coreR1	1083	0	0	0
ORTHAg01482	contR1	273	0	0	0
ORTHAg01483	contR1	1134	0	0	0
ORTHAg01486	monoR1	351	0	0	0
ORTHAg01499	contR1	549	0	0	0
ORTHAg01511	contR1	2793	0	0	0
ORTHAg01551	monoR1	1554	0	0	0
ORTHAg01597	contR1	1053	0	0	0
ORTHAg01617	coreR1	480	0	0	0
ORTHAg01626	contR1	297	0	0	0
ORTHAg01688	contR1	1821	0	0	0
ORTHAg01727	contR1	1107	0	0	0
ORTHAg01763	contR1	321	0	0	0
ORTHAg01777	contR1	342	0	0	0
ORTHAg01789	contR1	978	0	0	0
ORTHAg01811	contR1	261	0	0	0
ORTHAg01817	coreR1	789	0	0	0
ORTHAg01843	contR1	630	0	0	0
ORTHAg02011	contR1	636	0	0	0
ORTHAg02067	monoR1	1605	0	0	0
ORTHAg02119	contR1	441	0	0	0
ORTHAg02142	contR1	1008	0	0	0
ORTHAg02153	contR1	1821	0	0	0
ORTHAg02172	contR1	261	0	0	0
ORTHAg02227	contR1	1266	0	0	0
ORTHAg02270	monoR1	465	0	0	0
ORTHAg02341	monoR1	1713	0	0	0
ORTHAg02413	contR1	600	0	0	0
ORTHAg02425	contR1	183	0	0	0
ORTHAg02480	contR1	219	0	0	0
ORTHAg02498	monoR1	519	0	0	0
ORTHAg02502	contR1	1191	0	0	0
ORTHAg02530	contR1	594	0	0	0
ORTHAg02583	contR1	906	0	0	0
ORTHAg02625	coreR1	3444	0	0	0
ORTHAg02697	contR1	1197	0	0	0
ORTHAg02741	mxspR1	966	0	0	0
ORTHAg02757	contR1	507	0	0	0
ORTHAg02781	contR1	690	0	0	0
ORTHAg02782	contR1	1146	0	0	0
ORTHAg02819	contR1	975	0	0	0
ORTHAg02853	contR1	1263	0	0	0
ORTHAg02869	contR1	285	0	0	0
ORTHAg02903	contR1	1131	0	0	0
ORTHAg02983	contR1	912	0	0	0
ORTHAg03012	contR1	477	0	0	0
ORTHAg03063	coreR1	249	0	0	0
ORTHAg03087	contR1	1272	0	0	0
ORTHAg03155	contR1	1146	0	0	0
ORTHAg03174	contR1	321	0	0	0
ORTHAg03225	contR1	426	0	0	0
ORTHAg03295	contR1	1356	0	0	0
ORTHAg03302	coreR1	840	0	0	0
ORTHAg03329	contR1	288	0	0	0
ORTHAg03442	contR1	576	0	0	0
ORTHAg03481	contR1	1173	0	0	0
ORTHAg03497	contR1	1125	0	0	0
ORTHAg03503	contR1	510	0	0	0
ORTHAg03507	contR1	1293	0	0	0
ORTHAg03510	contR1	690	0	0	0
ORTHAg03517	contR1	333	0	0	0
ORTHAg03578	mxspR1	2001	0	0	0
ORTHAg03597	contR1	1173	0	0	0
ORTHAg03606	contR1	1176	0	0	0
ORTHAg03644	contR1	1266	0	0	0
ORTHAg03767	coreR1	1356	0	0	0
ORTHAg03802	contR1	456	0	0	0
ORTHAg03838	contR1	579	0	0	0
ORTHAg03881	contR1	1056	0	0	0
ORTHAg03936	contR1	1332	0	0	0
ORTHAg04164	monoR1	1212	0	0	0
ORTHAg04175	monoR1	1860	0	0	0
ORTHAg04202	coreR1	1035	0	0	0
ORTHAg04223	contR1	1929	0	0	0
ORTHAg04247	contR1	408	0	0	0
ORTHAg04301	contR1	1422	0	0	0
ORTHAg04441	monoR1	876	0	0	0
ORTHAg04466	contR1	849	0	0	0
ORTHAg04472	monoR1	1233	0	0	0
ORTHAg04479	contR1	708	0	0	0
ORTHAg04507	contR1	996	0	0	0
ORTHAg04594	contR1	372	0	0	0
ORTHAg04604	monoR1	951	0	0	0
ORTHAg04619	coreR1	1125	0	0	0
ORTHAg04645	contR1	474	0	0	0
ORTHAg04676	contR1	1173	0	0	0
ORTHAg04836	contR1	987	0	0	0
ORTHAg04837	contR1	1575	0	0	0
ORTHAg04952	coreR1	1041	0	0	0
ORTHAg04961	contR1	609	0	0	0
ORTHAg04969	contR1	891	0	0	0
ORTHAg04978	coreR1	1341	0	0	0
ORTHAg04980	contR1	1245	0	0	0
ORTHAg04981	contR1	549	0	0	0
ORTHAg05010	mxspR1	1209	0	0	0
ORTHAg05020	contR1	1461	0	0	0
ORTHAg05027	contR1	354	0	0	0
ORTHAg05044	contR1	1446	0	0	0
ORTHAg05092	contR1	633	0	0	0
ORTHAg05199	contR1	762	0	0	0
ORTHAg05202	contR1	1944	0	0	0
ORTHAg05283	coreR1	306	0	0	0
ORTHAg05334	contR1	1038	0	0	0
ORTHAg05350	contR1	2100	0	0	0
ORTHAg05425	coreR1	1293	0	0	0
ORTHAg05443	contR1	1794	0	0	0
ORTHAg05518	contR1	474	0	0	0
ORTHAg05529	contR1	393	0	0	0
ORTHAg05580	coreR1	627	0	0	0
ORTHAg05591	mxspR1	669	0	0	0
ORTHAg05672	coreR1	1383	0	0	0
ORTHAg05689	coreR1	780	0	0	0
ORTHAg05698	contR1	423	0	0	0
ORTHAg05732	contR1	333	0	0	0
ORTHAg05767	coreR1	1857	0	0	0
ORTHAg05778	mxspR1	6522	0	0	0
ORTHAg05781	contR1	1824	0	0	0
ORTHAg05798	contR1	1122	0	0	0
ORTHAg05829	contR1	1572	0	0	0
ORTHAg05836	coreR1	999	0	0	0
ORTHAg05870	spnvR1	1242	0	0	0
ORTHAg05885	coreR1	588	0	0	0
ORTHAg05899	monoR1	813	0	0	0
ORTHAg05938	contR1	906	0	0	0
ORTHAg05997	contR1	429	0	0	0
ORTHAg06010	contR1	381	0	0	0
ORTHAg06016	coreR1	1797	0	0	0
ORTHAg06029	coreR1	1491	0	0	0
ORTHAg06054	coreR1	216	0	0	0
ORTHAg06071	coreR1	486	0	0	0
ORTHAg06107	coreR1	384	0	0	0
ORTHAg06118	coreR1	444	0	0	0
ORTHAg06185	contR1	1734	0	0	0
ORTHAg06195	coreR1	1806	0	0	0
ORTHAg06222	coreR1	621	0	0	0
ORTHAg06260	monoR1	1218	0	0	0
ORTHAg06276	monoR1	2946	0	0	0
ORTHAg06296	spnvR1	747	0	0	0
ORTHAg06316	contR1	270	0	0	0
ORTHAg06321	contR1	612	0	0	0
ORTHAg06330	coreR1	693	0	0	0
ORTHAg06384	mxspR1	1551	0	0	0
ORTHAg06405	coreR1	315	0	0	0
ORTHAg06448	contR1	618	0	0	0
ORTHAg06465	contR1	1362	0	0	0
ORTHAg06490	contR1	438	0	0	0
ORTHAg06513	coreR1	405	0	0	0
ORTHAg06518	coreR1	495	0	0	0
ORTHAg06568	contR1	306	0	0	0
ORTHAg06593	mxspR1	951	0	0	0
ORTHAg06616	contR1	1335	0	0	0
ORTHAg06621	coreR1	615	0	0	0
ORTHAg06637	coreR1	438	0	0	0
ORTHAg06667	contR1	552	0	0	0
ORTHAg06752	coreR1	1020	0	0	0
ORTHAg06775	contR1	348	0	0	0
ORTHAg06788	coreR1	243	0	0	0
ORTHAg06798	coreR1	480	0	0	0
ORTHAg06812	contR1	615	0	0	0
ORTHAg06831	contR1	864	0	0	0
ORTHAg06860	coreR1	711	0	0	0
ORTHAg06896	coreR1	1881	0	0	0
ORTHAg06898	coreR1	180	0	0	0
ORTHAg06943	contR1	1197	0	0	0
ORTHAg06959	coreR1	240	0	0	0
ORTHAg06972	coreR1	408	0	0	0
ORTHAg06974	coreR1	300	0	0	0
ORTHAg07065	monoR1	1422	0	0	0
ORTHAg07069	mxspR1	996	0	0	0
ORTHAg07081	mxspR1	153	0	0	0
ORTHAg07163	coreR1	378	0	0	0
ORTHAg07175	contR1	684	0	0	0
ORTHAg07184	coreR1	252	0	0	0
ORTHAg07185	coreR1	435	0	0	0
ORTHAg07301	mxspR1	1563	0	0	0
ORTHAg07309	contR1	336	0	0	0
ORTHAg07359	coreR1	198	0	0	0
ORTHAg07561	contR1	300	0	0	0
ORTHAg07766	spnvR1	285	0	0	0
ORTHAg07834	mxspR1	417	0	0	0
ORTHAg07850	spnvR1	387	0	0	0
ORTHAg07856	contR1	534	0	0	0
ORTHAg07865	contR1	255	0	0	0
ORTHAg07890	coreR1	468	0	0	0
ORTHAg08080	coreR1	243	0	0	0
ORTHAg08088	spnvR1	132	0	0	0
ORTHAg08096	spnvR1	189	0	0	0
ORTHAg08263	contR1	234	0	0	0
ORTHAg08378	mxspR1	267	0	0	0
ORTHAg08393	contR1	336	0	0	0
ORTHAg08433	contR1	456	0	0	0
ORTHAg08566	mxspR1	1275	0	0	0
ORTHAg08595	spnvR1	519	0	0	0
ORTHAg08882	spnvR1	216	0	0	0
ORTHAg08923	mxspR1	375	0	0	0
ORTHAg09077	spnvR1	222	0	0	0
ORTHAg09151	spnvR1	201	0	0	0
ORTHAg09329	spspR1	159	0	0	0
ORTHAg09482	mxspR1	363	0	0	0
ORTHAg10102	spnvR1	360	0	0	0
ORTHAg10104	mxspR1	390	0	0	0
ORTHAg11294	spspR1	189	0	0	0
ORTHAg11825	spnvR1	186	0	0	0
ORTHAg13493	spnvR1	1458	0	0	0
ORTHAg13913	spnvR1	108	0	0	0
ORTHAg13924	spnvR1	132	0	0	0
ORTHAg15331	spspR1	225	0	0	0
ORTHAg17794	spspR1	99	0	0	0
ORTHAg02749	contR1	3531	1	2	0.000849618
ORTHAg00469	contR1	3213	1	2	0.000933707
ORTHAg00811	contR1	3171	1	2	0.000946074
ORTHAg04315	contR1	3018	1	2	0.000994036
ORTHAg06787	monoR1	2937	1	2	0.00102145
ORTHAg04524	coreR1	2616	1	2	0.00114679
ORTHAg05030	contR1	2598	1	2	0.00115473
ORTHAg03156	monoR1	2541	1	2	0.00118064
ORTHAg05501	mxspR1	2529	1	2	0.00118624
ORTHAg00637	contR1	2448	1	2	0.00122549
ORTHAg03134	contR1	4842	2	4	0.00123916
ORTHAg04746	monoR1	2412	1	2	0.00124378
ORTHAg03445	contR1	2205	1	2	0.00136054
ORTHAg00767	monoR1	2121	1	2	0.00141443
ORTHAg00902	contR1	2079	1	2	0.001443
ORTHAg01793	contR1	4089	2	4	0.00146735
ORTHAg04142	contR1	2037	1	2	0.00147275
ORTHAg04456	monoR1	2037	1	2	0.00147275
ORTHAg04324	contR1	4059	2	4	0.0014782
ORTHAg03869	monoR1	1986	1	2	0.00151057
ORTHAg06027	contR1	1959	1	2	0.00153139
ORTHAg01411	contR1	1890	1	2	0.0015873
ORTHAg02050	contR1	1872	1	2	0.00160256
ORTHAg06293	coreR1	1854	1	2	0.00161812
ORTHAg01386	mxspR1	1848	1	2	0.00162338
ORTHAg01319	contR1	1749	1	2	0.00171527
ORTHAg01444	coreR1	1689	1	2	0.0017762
ORTHAg07137	contR1	1686	1	2	0.00177936
ORTHAg01086	contR1	1677	1	2	0.00178891
ORTHAg05240	contR1	1674	1	2	0.00179211
ORTHAg01816	contR1	1665	1	2	0.0018018
ORTHAg05699	monoR1	1638	1	2	0.0018315
ORTHAg04055	contR1	1623	1	2	0.00184843
ORTHAg03377	contR1	1611	1	2	0.0018622
ORTHAg04108	coreR1	1569	1	2	0.00191205
ORTHAg04022	contR1	3114	2	4	0.00192678
ORTHAg06147	coreR1	1488	1	2	0.00201613
ORTHAg03632	coreR1	2883	2	4	0.00208117
ORTHAg06614	monoR1	2877	2	4	0.00208551
ORTHAg05983	monoR1	2859	2	4	0.00209864
ORTHAg06191	monoR1	1425	1	2	0.00210526
ORTHAg03502	coreR1	1413	1	2	0.00212314
ORTHAg02953	contR1	1410	1	2	0.00212766
ORTHAg03387	contR1	1410	1	2	0.00212766
ORTHAg02746	contR1	4224	3	6	0.00213068
ORTHAg01419	contR1	2814	2	4	0.0021322
ORTHAg04860	contR1	1386	2	1	0.0021645
ORTHAg06679	mxspR1	1383	1	2	0.0021692
ORTHAg06967	spnvR1	1374	1	2	0.00218341
ORTHAg01719	contR1	1362	1	2	0.00220264
ORTHAg06521	coreR1	1362	1	2	0.00220264
ORTHAg06712	coreR1	1353	1	2	0.00221729
ORTHAg02663	contR1	2694	2	4	0.00222717
ORTHAg08914	mxspR1	1341	1	2	0.00223714
ORTHAg03529	contR1	1335	1	2	0.00224719
ORTHAg04936	contR1	2658	2	4	0.00225734
ORTHAg02292	contR1	1311	1	2	0.00228833
ORTHAg02578	contR1	6555	8	7	0.00228833
ORTHAg05264	coreR1	2586	2	4	0.00232019
ORTHAg06552	coreR1	1287	1	2	0.002331
ORTHAg05394	contR1	1281	3	0	0.00234192
ORTHAg07310	spnvR1	1263	1	2	0.0023753
ORTHAg04282	monoR1	1257	1	2	0.00238663
ORTHAg06547	monoR1	1257	1	2	0.00238663
ORTHAg01539	monoR1	1251	1	2	0.00239808
ORTHAg01882	contR1	1248	1	2	0.00240385
ORTHAg06338	contR1	1245	1	2	0.00240964
ORTHAg05055	contR1	1242	1	2	0.00241546
ORTHAg02399	contR1	1239	1	2	0.00242131
ORTHAg06440	contR1	1236	1	2	0.00242718
ORTHAg01865	contR1	1230	1	2	0.00243902
ORTHAg06557	contR1	1230	1	2	0.00243902
ORTHAg05880	contR1	1227	1	2	0.00244499
ORTHAg05686	contR1	1212	2	1	0.00247525
ORTHAg02639	coreR1	2415	2	4	0.00248447
ORTHAg01311	coreR1	1206	1	2	0.00248756
ORTHAg05517	coreR1	1203	1	2	0.00249377
ORTHAg05081	contR1	1176	1	2	0.00255102
ORTHAg05113	contR1	1170	1	2	0.0025641
ORTHAg02918	coreR1	1167	1	2	0.00257069
ORTHAg04985	contR1	2322	2	4	0.00258398
ORTHAg01806	contR1	1149	1	2	0.00261097
ORTHAg01999	coreR1	1140	1	2	0.00263158
ORTHAg03086	monoR1	1101	1	2	0.0027248
ORTHAg02723	coreR1	1086	1	2	0.00276243
ORTHAg05384	contR1	1071	1	2	0.00280112
ORTHAg05780	contR1	2142	2	4	0.00280112
ORTHAg06257	contR1	1050	1	2	0.00285714
ORTHAg03463	coreR1	1047	1	2	0.00286533
ORTHAg04397	mxspR1	2070	2	4	0.00289855
ORTHAg06335	contR1	1023	1	2	0.00293255
ORTHAg04513	mxspR1	1005	1	2	0.00298507
ORTHAg06297	coreR1	999	1	2	0.003003
ORTHAg06312	monoR1	2967	3	6	0.00303337
ORTHAg04869	monoR1	2961	7	2	0.00303951
ORTHAg05942	spnvR1	981	1	2	0.0030581
ORTHAg06146	mxspR1	1962	2	4	0.0030581
ORTHAg03963	contR1	975	1	2	0.00307692
ORTHAg02811	monoR1	972	1	2	0.00308642
ORTHAg06412	coreR1	972	1	2	0.00308642
ORTHAg06258	coreR1	1884	2	4	0.00318471
ORTHAg05915	contR1	939	1	2	0.00319489
ORTHAg03634	contR1	1875	2	4	0.0032
ORTHAg01579	coreR1	933	1	2	0.00321543
ORTHAg06026	monoR1	930	1	2	0.00322581
ORTHAg05223	contR1	927	1	2	0.00323625
ORTHAg02738	contR1	915	1	2	0.00327869
ORTHAg02138	contR1	903	1	2	0.00332226
ORTHAg04058	contR1	2709	7	2	0.00332226
ORTHAg06173	contR1	882	1	2	0.00340136
ORTHAg02759	contR1	849	1	2	0.00353357
ORTHAg02298	coreR1	846	1	2	0.0035461
ORTHAg01619	contR1	2520	3	6	0.00357143
ORTHAg03882	contR1	4197	5	10	0.00357398
ORTHAg06749	coreR1	837	1	2	0.00358423
ORTHAg06781	coreR1	1659	2	4	0.00361664
ORTHAg07422	contR1	816	1	2	0.00367647
ORTHAg03067	contR1	813	1	2	0.00369004
ORTHAg13748	mxspR1	813	1	2	0.00369004
ORTHAg06103	contR1	1611	2	4	0.00372439
ORTHAg02271	contR1	2406	3	6	0.00374065
ORTHAg01495	monoR1	1596	2	4	0.0037594
ORTHAg07915	mxspR1	1545	2	4	0.0038835
ORTHAg05838	coreR1	1542	3	3	0.00389105
ORTHAg06145	coreR1	762	1	2	0.00393701
ORTHAg06290	coreR1	759	1	2	0.00395257
ORTHAg05513	contR1	1509	3	3	0.00397614
ORTHAg06285	coreR1	750	1	2	0.004
ORTHAg07117	monoR1	1491	2	4	0.00402414
ORTHAg02348	contR1	4413	6	12	0.00407886
ORTHAg05495	contR1	735	1	2	0.00408163
ORTHAg02246	contR1	729	2	1	0.00411523
ORTHAg06549	monoR1	2907	4	8	0.00412797
ORTHAg04749	mxspR1	1446	2	4	0.00414938
ORTHAg06261	mxspR1	2874	4	8	0.00417537
ORTHAg06952	coreR1	1428	2	4	0.00420168
ORTHAg00523	contR1	708	1	2	0.00423729
ORTHAg03889	contR1	1401	2	4	0.00428266
ORTHAg03709	coreR1	1392	2	4	0.00431034
ORTHAg05153	contR1	1359	3	3	0.00441501
ORTHAg06074	contR1	678	1	2	0.00442478
ORTHAg02567	contR1	2688	4	8	0.00446429
ORTHAg06874	coreR1	1344	2	4	0.00446429
ORTHAg06100	coreR1	1941	3	6	0.00463679
ORTHAg05902	contR1	1281	2	4	0.00468384
ORTHAg04870	contR1	2538	4	8	0.00472813
ORTHAg01733	monoR1	2499	8	4	0.00480192
ORTHAg04871	coreR1	624	1	2	0.00480769
ORTHAg05782	coreR1	1860	5	4	0.00483871
ORTHAg05777	coreR1	1815	3	6	0.00495868
ORTHAg06144	contR1	1203	2	4	0.00498753
ORTHAg06641	contR1	600	1	2	0.005
ORTHAg01217	coreR1	1791	3	6	0.00502513
ORTHAg01184	contR1	1191	2	4	0.00503778
ORTHAg01664	contR1	594	1	2	0.00505051
ORTHAg01245	mxspR1	1179	2	4	0.00508906
ORTHAg06237	contR1	2925	5	10	0.00512821
ORTHAg07154	coreR1	579	1	2	0.00518135
ORTHAg02286	contR1	1152	2	4	0.00520833
ORTHAg04820	contR1	576	1	2	0.00520833
ORTHAg06765	coreR1	1119	3	3	0.00536193
ORTHAg06039	coreR1	555	1	2	0.00540541
ORTHAg07141	mxspR1	1656	3	6	0.00543478
ORTHAg04567	contR1	2739	5	10	0.00547645
ORTHAg04025	contR1	1095	2	4	0.00547945
ORTHAg00885	contR1	1089	2	4	0.00550964
ORTHAg06300	coreR1	1089	2	4	0.00550964
ORTHAg05939	contR1	543	1	2	0.00552486
ORTHAg05568	contR1	540	1	2	0.00555556
ORTHAg06897	coreR1	534	1	2	0.00561798
ORTHAg01001	contR1	1065	2	4	0.0056338
ORTHAg00668	monoR1	1572	3	6	0.00572519
ORTHAg04463	contR1	522	1	2	0.00574713
ORTHAg12621	mxspR1	1014	2	4	0.00591716
ORTHAg02046	coreR1	2007	4	8	0.00597907
ORTHAg02993	coreR1	2007	4	8	0.00597907
ORTHAg00526	contR1	501	1	2	0.00598802
ORTHAg07098	spnvR1	501	1	2	0.00598802
ORTHAg00850	contR1	2502	5	10	0.0059952
ORTHAg01013	contR1	990	6	0	0.00606061
ORTHAg06987	monoR1	492	1	2	0.00609756
ORTHAg06842	coreR1	969	2	4	0.00619195
ORTHAg06996	coreR1	969	6	0	0.00619195
ORTHAg08978	spnvR1	483	1	2	0.00621118
ORTHAg03151	contR1	963	2	4	0.00623053
ORTHAg06099	contR1	480	1	2	0.00625
ORTHAg02970	contR1	957	2	4	0.00626959
ORTHAg03130	contR1	936	2	4	0.00641026
ORTHAg07419	spnvR1	465	1	2	0.00645161
ORTHAg05215	contR1	4155	19	8	0.00649819
ORTHAg01397	contR1	1839	4	8	0.00652529
ORTHAg04600	coreR1	459	1	2	0.00653595
ORTHAg02909	contR1	3210	7	14	0.00654206
ORTHAg06681	contR1	906	2	4	0.00662252
ORTHAg05367	contR1	1353	3	6	0.00665188
ORTHAg04732	coreR1	1350	7	2	0.00666667
ORTHAg02244	coreR1	1344	3	6	0.00669643
ORTHAg02517	monoR1	894	2	4	0.00671141
ORTHAg05863	contR1	1341	3	6	0.00671141
ORTHAg03516	coreR1	3981	9	18	0.00678222
ORTHAg02987	coreR1	438	1	2	0.00684932
ORTHAg10278	spspR1	876	2	4	0.00684932
ORTHAg04775	monoR1	435	1	2	0.00689655
ORTHAg07217	coreR1	1728	4	8	0.00694444
ORTHAg05868	coreR1	1293	3	6	0.00696056
ORTHAg01899	coreR1	1722	4	8	0.00696864
ORTHAg04550	contR1	861	2	4	0.00696864
ORTHAg00697	coreR1	423	1	2	0.0070922
ORTHAg05903	coreR1	1245	3	6	0.00722892
ORTHAg05878	contR1	3312	10	14	0.00724638
ORTHAg00627	contR1	411	1	2	0.00729927
ORTHAg02294	coreR1	411	1	2	0.00729927
ORTHAg03010	contR1	1638	4	8	0.00732601
ORTHAg03088	contR1	1188	5	4	0.00757576
ORTHAg04094	contR1	396	1	2	0.00757576
ORTHAg07327	contR1	393	1	2	0.00763359
ORTHAg02053	monoR1	1170	4	5	0.00769231
ORTHAg05978	coreR1	387	1	2	0.00775194
ORTHAg05135	mxspR1	768	4	2	0.0078125
ORTHAg04994	contR1	378	1	2	0.00793651
ORTHAg08324	spnvR1	753	2	4	0.00796813
ORTHAg06522	spnvR1	1101	3	6	0.00817439
ORTHAg03194	contR1	1095	3	6	0.00821918
ORTHAg05587	contR1	729	2	4	0.00823045
ORTHAg07216	spnvR1	1821	5	10	0.00823723
ORTHAg06849	contR1	726	2	4	0.00826446
ORTHAg06244	monoR1	717	2	4	0.0083682
ORTHAg05761	coreR1	357	1	2	0.00840336
ORTHAg06728	coreR1	2823	8	16	0.00850159
ORTHAg05345	coreR1	1755	5	10	0.00854701
ORTHAg11672	spnvR1	351	1	2	0.00854701
ORTHAg06166	mxspR1	2778	8	16	0.00863931
ORTHAg06101	coreR1	1038	3	6	0.00867052
ORTHAg02370	contR1	1380	4	8	0.00869565
ORTHAg03982	contR1	1026	3	6	0.00877193
ORTHAg13926	spnvR1	342	1	2	0.00877193
ORTHAg04509	contR1	3759	25	8	0.00877893
ORTHAg00909	monoR1	1656	5	10	0.00905797
ORTHAg07014	coreR1	1647	5	10	0.00910747
ORTHAg00453	monoR1	987	3	6	0.00911854
ORTHAg06665	coreR1	1299	5	7	0.00923788
ORTHAg07635	mxspR1	1941	6	12	0.00927357
ORTHAg06606	spnvR1	1893	6	12	0.00950872
ORTHAg06451	coreR1	942	5	4	0.00955414
ORTHAg00982	contR1	939	3	6	0.00958466
ORTHAg04160	contR1	4377	15	27	0.00959561
ORTHAg05213	contR1	1875	6	12	0.0096
ORTHAg07857	contR1	312	1	2	0.00961538
ORTHAg03543	monoR1	1239	4	8	0.00968523
ORTHAg06609	coreR1	309	1	2	0.00970874
ORTHAg05576	monoR1	2625	15	12	0.0102857
ORTHAg03336	contR1	2040	17	4	0.0102941
ORTHAg03074	contR1	1158	12	0	0.0103627
ORTHAg03834	contR1	576	2	4	0.0104167
ORTHAg07237	contR1	288	1	2	0.0104167
ORTHAg06517	contR1	858	3	6	0.0104895
ORTHAg06730	mxspR1	1143	8	4	0.0104987
ORTHAg07085	monoR1	282	1	2	0.0106383
ORTHAg04092	contR1	1392	13	2	0.0107759
ORTHAg06355	contR1	1392	9	6	0.0107759
ORTHAg11468	spnvR1	555	2	4	0.0108108
ORTHAg06747	contR1	831	3	6	0.0108303
ORTHAg07650	mxspR1	276	1	2	0.0108696
ORTHAg07151	spnvR1	1365	6	9	0.010989
ORTHAg04758	monoR1	2181	18	6	0.0110041
ORTHAg07735	spnvR1	270	1	2	0.0111111
ORTHAg02797	coreR1	798	3	6	0.0112782
ORTHAg06605	contR1	531	2	4	0.0112994
ORTHAg06407	mxspR1	1323	5	10	0.0113379
ORTHAg07343	contR1	1023	4	8	0.0117302
ORTHAg09535	spnvR1	255	1	2	0.0117647
ORTHAg06527	coreR1	1779	15	6	0.0118044
ORTHAg01965	contR1	507	2	4	0.0118343
ORTHAg01040	coreR1	501	2	4	0.011976
ORTHAg06288	contR1	972	12	0	0.0123457
ORTHAg06201	contR1	1455	7	11	0.0123711
ORTHAg03213	contR1	1212	13	2	0.0123762
ORTHAg06777	coreR1	459	2	4	0.0130719
ORTHAg05461	contR1	1143	9	6	0.0131234
ORTHAg06248	coreR1	906	4	8	0.013245
ORTHAg04026	mxspR1	1800	18	6	0.0133333
ORTHAg07411	spnvR1	891	4	8	0.013468
ORTHAg00779	mxspR1	864	10	2	0.0138889
ORTHAg06558	monoR1	1488	13	8	0.0141129
ORTHAg07092	coreR1	408	2	4	0.0147059
ORTHAg05886	coreR1	399	2	4	0.0150376
ORTHAg07403	contR1	399	2	4	0.0150376
ORTHAg04353	mxspR1	1395	17	4	0.0150538
ORTHAg05949	contR1	1386	9	12	0.0151515
ORTHAg09923	spnvR1	393	4	2	0.0152672
ORTHAg05991	coreR1	588	5	4	0.0153061
ORTHAg06608	contR1	933	9	6	0.0160772
ORTHAg06966	monoR1	1491	8	16	0.0160966
ORTHAg06030	coreR1	1116	18	0	0.016129
ORTHAg06519	monoR1	1620	10	17	0.0166667
ORTHAg35609	spspR1	180	1	2	0.0166667
ORTHAg05477	contR1	5919	95	4	0.0167258
ORTHAg01047	coreR1	354	2	4	0.0169492
ORTHAg08686	monoR1	531	3	6	0.0169492
ORTHAg11312	spnvR1	177	1	2	0.0169492
ORTHAg11678	spspR1	177	1	2	0.0169492
ORTHAg00480	coreR1	351	2	4	0.017094
ORTHAg07332	mxspR1	171	1	2	0.0175439
ORTHAg04911	coreR1	2346	24	18	0.0179028
ORTHAg06586	contR1	2139	13	26	0.0182328
ORTHAg07899	monoR1	2577	46	2	0.0186263
ORTHAg10416	spnvR1	156	1	2	0.0192308
ORTHAg07031	contR1	3024	39	21	0.0198413
ORTHAg00761	contR1	1197	16	8	0.0200501
ORTHAg03942	contR1	2181	38	7	0.0206327
ORTHAg02394	contR1	1785	35	4	0.0218487
ORTHAg13779	spnvR1	273	2	4	0.021978
ORTHAg07028	spnvR1	651	5	10	0.0230415
ORTHAg10386	spspR1	255	4	2	0.0235294
ORTHAg00990	monoR1	3036	64	8	0.0237154
ORTHAg00296	mxspR1	1323	12	21	0.0249433
ORTHAg02468	contR1	2415	57	6	0.026087
ORTHAg35512	spspR1	225	2	4	0.0266667
ORTHAg04000	contR1	1401	35	4	0.0278373
ORTHAg04962	contR1	624	14	4	0.0288462
ORTHAg00532	coreR1	1341	39	0	0.0290828
ORTHAg07769	spnvR1	300	4	5	0.03
ORTHAg02579	mxspR1	4299	128	4	0.0307048
ORTHAg05619	mxspR1	390	6	6	0.0307692
ORTHAg02129	coreR1	1245	32	7	0.0313253
ORTHAg07190	coreR1	375	10	2	0.032
ORTHAg02908	monoR1	2067	67	2	0.0333817
ORTHAg09685	spnvR1	438	5	10	0.0342466
ORTHAg05795	contR1	1350	42	6	0.0355556
ORTHAg07405	coreR1	660	10	14	0.0363636
ORTHAg07477	coreR1	1398	39	12	0.0364807
ORTHAg05244	coreR1	1047	29	10	0.0372493
ORTHAg02984	coreR1	1023	37	2	0.0381232
ORTHAg06976	contR1	2664	79	23	0.0382883
ORTHAg00808	coreR1	2085	77	4	0.0388489
ORTHAg06644	coreR1	672	23	4	0.0401786
ORTHAg06057	contR1	1938	76	2	0.0402477
ORTHAg05663	contR1	1164	45	3	0.0412371
ORTHAg06940	mxspR1	1641	76	2	0.047532
ORTHAg13851	spnvR1	543	25	2	0.0497238
ORTHAg09027	spnvR1	228	4	8	0.0526316
ORTHAg05301	contR1	1080	53	4	0.0527778
ORTHAg03861	coreR1	1536	76	8	0.0546875
ORTHAg07415	spnvR1	690	39	0	0.0565217
ORTHAg02351	coreR1	1662	94	2	0.0577617
ORTHAg07839	coreR1	555	36	0	0.0648649
ORTHAg05947	monoR1	726	31	17	0.0661157
ORTHAg14803	spspR1	2286	124	29	0.0669291
ORTHAg07176	coreR1	447	21	9	0.0671141
ORTHAg02005	contR1	1077	76	2	0.0724234
ORTHAg06772	mxspR1	822	50	10	0.0729927
ORTHAg17748	spspR1	2613	181	14	0.0746269
ORTHAg04041	contR1	876	66	0	0.0753425
ORTHAg07318	contR1	669	46	5	0.0762332
ORTHAg06901	coreR1	1086	78	6	0.0773481
ORTHAg07325	coreR1	1356	94	17	0.0818584
ORTHAg05398	coreR1	1128	62	37	0.087766
ORTHAg06652	contR1	363	30	3	0.0909091
ORTHAg08071	spnvR1	321	17	13	0.0934579
ORTHAg05867	contR1	1404	116	16	0.0940171
ORTHAg04460	coreR1	1119	106	2	0.0965147
ORTHAg06671	monoR1	960	89	4	0.096875
ORTHAg07169	spnvR1	234	22	2	0.102564
ORTHAg06452	monoR1	882	90	6	0.108844
ORTHAg06501	contR1	705	77	1	0.110638
ORTHAg04056	monoR1	1542	162	9	0.110895
ORTHAg11339	spspR1	213	21	3	0.112676
ORTHAg05575	contR1	693	77	4	0.116883
ORTHAg01555	contR1	750	89	4	0.124
ORTHAg07053	monoR1	1401	130	53	0.130621
ORTHAg03179	contR1	618	84	0	0.135922
ORTHAg00981	contR1	567	67	11	0.137566
ORTHAg07171	coreR1	381	21	33	0.141732
ORTHAg08176	contR1	231	36	0	0.155844
ORTHAg06273	monoR1	1881	287	16	0.161085
ORTHAg15524	spspR1	1776	264	27	0.163851
ORTHAg03205	contR1	1056	155	22	0.167614
ORTHAg09654	spnvR1	624	101	7	0.173077
ORTHAg11046	spnvR1	987	175	5	0.182371
ORTHAg17886	spspR1	6066	1131	15	0.188922
ORTHAg09422	contR1	207	30	12	0.202899
ORTHAg35392	spspR1	1287	254	10	0.205128
ORTHAg00709	coreR1	144	30	0	0.208333
ORTHAg08114	spspR1	288	60	0	0.208333
ORTHAg02690	contR1	633	132	0	0.208531
ORTHAg06347	coreR1	1365	254	34	0.210989
ORTHAg16883	spspR1	1116	195	45	0.215054
ORTHAg06159	contR1	555	106	14	0.216216
ORTHAg08178	contR1	942	189	15	0.216561
ORTHAg05599	coreR1	1236	277	2	0.225728
ORTHAg04133	contR1	453	101	4	0.231788
ORTHAg07360	coreR1	360	84	0	0.233333
ORTHAg08045	contR1	783	164	19	0.233716
ORTHAg08081	mxspR1	558	116	25	0.252688
ORTHAg07323	coreR1	735	179	7	0.253061
ORTHAg02147	monoR1	1191	307	11	0.267003
ORTHAg04105	contR1	969	288	0	0.297214
ORTHAg07003	mxspR1	609	181	2	0.300493
ORTHAg07166	coreR1	327	99	0	0.302752
ORTHAg13757	spnvR1	723	189	30	0.302905
ORTHAg10556	spnvR1	318	93	6	0.311321
ORTHAg05644	contR1	909	306	0	0.336634
ORTHAg04243	contR1	1260	435	0	0.345238
ORTHAg10103	spspR1	5763	1935	135	0.359188
ORTHAg08094	coreR1	291	102	6	0.371134
ORTHAg10156	spnvR1	642	241	2	0.378505
ORTHAg07288	coreR1	450	165	6	0.38
ORTHAg07434	contR1	453	171	3	0.384106
ORTHAg07331	spnvR1	1434	621	0	0.433054
ORTHAg05769	contR1	789	337	5	0.43346
ORTHAg07430	coreR1	456	173	25	0.434211
ORTHAg09724	contR1	249	111	0	0.445783
ORTHAg07504	contR1	420	168	21	0.45
ORTHAg09628	monoR1	609	220	56	0.453202
ORTHAg07441	spnvR1	882	411	6	0.472789
ORTHAg08019	contR1	834	454	5	0.55036
ORTHAg13777	spnvR1	936	735	6	0.791667
