# Supplementary material for: Cause and Effectors: Whole-Genome Comparisons Reveal Shared but Rapidly Evolving Effector Sets among Host-Specific Plant-Castrating Fungi
Source: mBio. 2019 Nov 5;10(6):e02391-19. doi: 10.1128/mBio.02391-19 (PMC6831777; doi:10.1128/mBio.02391-19)
Supplement: DATA SET S5 [file mBio.02391-19-sd005.txt]

ID	logFC_MI8vsMated	logFC_MI9vsMated	logFC_MI10vsMated	logFC_MILatevsMated	logFC_MIFSvsMated	FDR_MI8vsMated	FDR_MI9vsMated	FDR_MI10vsMated	FDR_MILatevsMated	FDR_MIFSvsMated	logFC_Pmated12vsMated	logFC_Pmated24vsMated	logFC_Pmated48vsMated	FDR_Pmated12vsMated	FDR_Pmated24vsMated	FDR_Pmated48vsMated
MldSil1|MvSl-1064-A1-R4_MC01-1g02545	NS	NS	NS	-1.49E+00	NS	4.75E-01	9.04E-01	7.82E-01	3.88E-06	3.84E-01	NS	NS	NS	2.22E-01	2.58E-03	1.06E-04
MldSil1|MvSl-1064-A1-R4_MC01-1g02543	1.63E+00	1.83E+00	1.87E+00	1.59E+00	2.07E+00	9.41E-07	2.60E-07	1.29E-08	7.08E-06	3.52E-06	NS	NS	NS	8.98E-01	1.24E-01	6.34E-01
MldSil1|MvSl-1064-A1-R4_MC01-1g02542	NA	NA	NA	NA	NA	NS	NS	NS	6.81E-01	3.87E-01	7.81E-01
MldSil1|MvSl-1064-A1-R4_MC01-1g02541	NA	NA	NA	NA	NA	NS	NS	NS	2.73E-01	5.58E-02	9.11E-01
MldSil1|MvSl-1064-A1-R4_MC01-1g02540	-1.04E+01	-1.04E+01	-5.23E+00	-3.52E+00	NS	6.69E-11	2.96E-09	1.05E-11	2.09E-15	7.91E-05	NS	NS	NS	4.79E-02	7.72E-02	7.00E-01
MldSil1|MvSl-1064-A1-R4_MC01-1g02539	1.48E+00	NS	NS	NS	NS	2.28E-08	1.80E-01	6.88E-01	1.79E-01	4.67E-03	NS	NS	NS	2.42E-01	9.63E-04	2.24E-01
MldSil1|MvSl-1064-A1-R4_MC01-1g02538	2.21E+00	2.01E+00	1.62E+00	NS	NS	2.67E-17	8.86E-13	3.08E-08	5.98E-01	6.66E-05	NS	NS	NS	1.94E-01	4.15E-02	1.74E-01
MldSil1|MvSl-1064-A1-R4_MC01-1g02537	NS	1.80E+00	1.92E+00	NS	NS	1.91E-05	1.96E-08	7.15E-10	5.21E-03	3.58E-04	NS	NS	NS	2.16E-02	2.50E-01	8.95E-01
MldSil1|MvSl-1064-A1-R4_MC01-1g02536	NA	NA	NA	NA	NA	NS	NS	NS	1.00E+00	6.60E-01	5.91E-01
MldSil1|MvSl-1064-A1-R4_MC01-1g02535	NA	NA	NA	NA	NA	NS	NS	NS	7.71E-02	8.32E-01	9.31E-01
MldSil1|MvSl-1064-A1-R4_MC01-1g02534	9.15E+00	8.48E+00	7.20E+00	5.05E+00	8.48E+00	3.09E-100	4.88E-74	6.76E-57	4.03E-28	7.86E-38	2.6374138	NS	3.3241879	1.80E-08	4.09E-03	1.50E-11
MldSil1|MvSl-1064-A1-R4_MC01-1g02533	NA	NA	NA	NA	NA	NS	NS	NS	8.14E-01	9.99E-01	9.33E-01
MldSil1|MvSl-1064-A1-R4_MC01-1g02532	NA	NA	NA	NA	NA	NS	NS	NS	5.66E-03	5.42E-02	9.95E-01
MldSil1|MvSl-1064-A1-R4_MC01-1g02531	-5.13E+00	-4.22E+00	-5.90E+00	NS	-3.49E+00	1.36E-17	1.07E-12	7.90E-24	1.20E-05	1.96E-09	NS	NS	NS	9.98E-01	3.10E-01	1.24E-02
MldSil1|MvSl-1064-A1-R4_MC01-1g02530	NA	NA	NA	NA	NA	NS	NS	NS	7.26E-03	5.74E-04	7.13E-01
MldSil1|MvSl-1064-A1-R4_MC01-1g02529	NA	NA	NA	NA	NA	NS	NS	NS	5.54E-01	2.34E-01	7.28E-01
MldSil1|MvSl-1064-A1-R4_MC01-1g02528	-1.61E+00	-2.44E+00	-3.52E+00	-1.85E+00	NS	2.95E-08	3.33E-13	1.29E-22	1.09E-08	1.57E-02	NS	NS	NS	1.76E-02	4.27E-02	5.27E-01
MldSil1|MvSl-1064-A1-R4_MC01-1g02527	NA	NA	NA	NA	NA	NS	NS	NS	5.63E-01	7.68E-01	8.07E-01
MldSil1|MvSl-1064-A1-R4_MC01-1g02525	-2.66E+00	-3.54E+00	-3.64E+00	-2.09E+00	-2.09E+00	1.69E-19	7.81E-25	2.03E-26	4.08E-11	4.60E-08	-1.7517132	-1.61E+00	NS	1.85E-07	9.71E-09	6.15E-02
MldSil1|MvSl-1064-A1-R4_MC01-1g02524	-3.50E+00	-3.18E+00	-3.53E+00	-2.07E+00	-2.65E+00	1.01E-16	8.18E-13	1.67E-18	6.05E-10	2.22E-09	NS	-1.33E+00	NS	6.73E-04	3.29E-06	4.10E-02
MldSil1|MvSl-1064-A1-R4_MC01-1g02522	6.35E+00	7.56E+00	7.98E+00	6.37E+00	6.33E+00	1.30E-20	1.09E-36	2.56E-56	2.65E-38	7.80E-11	3.79668	3.00E+00	NS	6.57E-14	1.43E-11	3.63E-03
MldSil1|MvSl-1064-A1-R4_MC01-1g02521	NA	NA	NA	NA	NA	NS	NS	NS	6.27E-01	7.56E-01	8.39E-01
MldSil1|MvSl-1064-A1-R4_MC01-1g02520	NA	NA	NA	NA	NA	NS	NS	NS	6.09E-01	6.52E-01	9.06E-01
MldSil1|MvSl-1064-A1-R4_MC01-1g02519	NA	NA	NA	NA	NA	NS	NS	NS	8.16E-01	2.42E-01	8.43E-01
MldSil1|MvSl-1064-A1-R4_MC01-1g02518	-1.98E+00	NS	NS	NS	NS	1.96E-09	4.04E-04	1.92E-04	1.03E-01	2.41E-04	NS	NS	NS	6.78E-02	2.24E-01	7.80E-01
MldSil1|MvSl-1064-A1-R4_MC01-1g02517	NA	NA	NA	NA	NA	NS	NS	NS	3.91E-03	3.52E-02	3.91E-01
MldSil1|MvSl-1064-A1-R4_MC01-1g02516	-9.93E+00	NS	-9.97E+00	-4.48E+00	NS	2.13E-08	1.24E-04	9.88E-11	1.06E-20	2.11E-05	NS	NS	NS	1.09E-02	1.08E-02	4.77E-02
MldSil1|MvSl-1064-A1-R4_MC01-1g02514	NS	NS	1.68E+00	NS	NS	6.47E-04	1.48E-04	4.12E-08	4.72E-01	6.82E-01	NS	NS	NS	1.21E-01	2.21E-01	5.04E-01
MldSil1|MvSl-1064-A1-R4_MC01-1g02510	NA	NA	NA	NA	NA	NS	NS	NS	7.64E-01	4.64E-01	7.13E-01
MldSil1|MvSl-1064-A1-R4_MC01-1g02509	NA	NA	NA	NA	NA	3.1042833	3.58E+00	3.099536	2.20E-14	2.31E-28	1.55E-13
MldSil1|MvSl-1064-A1-R4_MC01-1g02508	NA	NA	NA	NA	NA	-1.7627904	NS	NS	1.53E-07	9.66E-03	4.61E-01
MldSil1|MvSl-1064-A1-R4_MC01-1g02507	NA	NA	NA	NA	NA	-2.8419162	NS	NS	1.60E-16	7.54E-01	1.43E-01
MldSil1|MvSl-1064-A1-R4_MC01-1g02506	-5.98E+00	-4.66E+00	-1.20E+01	-1.63E+00	NS	9.86E-19	1.25E-13	8.70E-25	1.61E-06	5.86E-05	NS	NS	NS	3.45E-03	8.57E-05	9.98E-01
MldSil1|MvSl-1064-A1-R4_MC01-1g02505	NS	NS	2.18E+00	NS	NS	3.45E-01	1.14E-05	1.22E-13	6.20E-03	7.38E-01	NS	NS	NS	9.73E-01	2.95E-01	2.97E-01
MldSil1|MvSl-1064-A1-R4_MC01-1g02503	NA	NA	NA	NA	NA	NS	NS	NS	3.57E-01	8.58E-01	9.77E-01
MldSil1|MvSl-1064-A1-R4_MC01-1g02502	-2.83E+00	-3.50E+00	-2.72E+00	-1.64E+00	-3.77E+00	1.29E-07	6.53E-08	1.10E-08	5.02E-06	1.16E-07	NS	NS	NS	1.60E-01	5.94E-01	9.99E-01
MldSil1|MvSl-1064-A1-R4_MC01-1g02499	NS	2.74E+00	3.52E+00	2.41E+00	NS	1.57E-03	4.37E-21	3.66E-30	7.20E-12	1.64E-02	NS	NS	NS	7.89E-04	2.92E-05	1.34E-03
MldSil1|MvSl-1064-A1-R4_MC01-1g02498	-2.37E+00	-2.08E+00	-1.74E+00	NS	-2.52E+00	1.76E-12	5.96E-09	1.50E-07	1.75E-03	1.09E-07	NS	NS	NS	2.57E-02	6.60E-03	9.37E-02
MldSil1|MvSl-1064-A1-R4_MC01-1g02496	NA	NA	NA	NA	NA	NS	NS	NS	1.52E-01	7.68E-02	4.32E-01
MldSil1|MvSl-1064-A1-R4_MC01-1g02495	NA	NA	NA	NA	NA	NS	1.78E+00	NS	4.24E-04	5.55E-09	5.08E-03
MldSil1|MvSl-1064-A1-R4_MC01-1g02494	-4.37E+00	-4.63E+00	-3.34E+00	NS	NS	1.24E-15	1.73E-12	9.16E-12	7.86E-02	2.60E-05	2.8404413	2.20E+00	NS	1.40E-12	9.68E-13	9.31E-01
MldSil1|MvSl-1064-A1-R4_MC01-1g02493	NA	NA	NA	NA	NA	NS	NS	NS	2.41E-01	6.07E-02	5.57E-01
MldSil1|MvSl-1064-A1-R4_MC01-1g02492	-2.84E+00	-2.68E+00	-1.96E+00	-3.40E+00	-4.36E+00	5.28E-10	8.58E-08	2.50E-07	8.66E-21	1.76E-10	NS	-1.41E+00	NS	3.46E-05	8.71E-07	1.17E-03
MldSil1|MvSl-1064-A1-R4_MC01-1g02491	NA	NA	NA	NA	NA	NS	NS	NS	4.39E-01	1.57E-01	8.56E-01
MldSil1|MvSl-1064-A1-R4_MC01-1g02490	NA	NA	NA	NA	NA	NS	NS	NS	7.98E-02	1.52E-02	9.57E-01
MldSil1|MvSl-1064-A1-R4_MC01-1g02489	2.57E+00	2.82E+00	2.60E+00	1.88E+00	2.10E+00	1.36E-19	4.21E-20	5.46E-17	8.44E-08	8.42E-07	NS	NS	NS	4.74E-01	1.73E-03	3.98E-03
MldSil1|MvSl-1064-A1-R4_MC01-1g02488	1.01E+01	9.26E+00	9.32E+00	7.88E+00	9.94E+00	4.56E-114	2.01E-82	2.61E-87	1.31E-56	3.35E-48	4.3617006	6.05E+00	6.5080228	2.39E-19	1.61E-49	1.29E-36
MldSil1|MvSl-1064-A1-R4_MC01-1g02487	1.38E+00	NS	NS	NS	NS	4.05E-06	1.34E-04	1.05E-02	3.26E-01	1.94E-02	NS	NS	NS	7.04E-01	7.98E-01	9.66E-01
MldSil1|MvSl-1064-A1-R4_MC01-1g02486	NS	NS	NS	2.71E+00	NS	3.71E-02	1.00E+00	1.29E-01	5.25E-12	1.57E-01	NS	NS	NS	4.84E-01	8.08E-01	8.69E-01
MldSil1|MvSl-1064-A1-R4_MC01-1g02485	NA	NA	NA	NA	NA	NS	NS	NS	9.95E-01	3.88E-01	6.27E-01
MldSil1|MvSl-1064-A1-R4_MC01-1g02484	-1.92E+00	-2.89E+00	-2.91E+00	-1.74E+00	-1.87E+00	1.10E-10	1.72E-16	6.38E-18	5.75E-08	6.20E-06	NS	NS	NS	6.99E-01	4.57E-04	2.40E-02
MldSil1|MvSl-1064-A1-R4_MC01-1g02481	NS	NS	1.39E+00	NS	NS	3.09E-01	1.23E-03	3.98E-06	4.54E-02	1.86E-01	NS	NS	NS	9.53E-01	7.92E-01	9.99E-01
MldSil1|MvSl-1064-A1-R4_MC01-1g02480	1.35E+00	NS	NS	NS	NS	6.53E-06	1.21E-05	2.93E-05	1.10E-03	2.37E-02	NS	NS	NS	1.68E-01	3.37E-04	1.75E-01
MldSil1|MvSl-1064-A1-R4_MC01-1g02477	-4.21E+00	-4.47E+00	-3.09E+00	-4.73E+00	-3.71E+00	2.74E-14	2.41E-11	6.21E-11	4.95E-31	2.00E-08	-1.8253895	-1.51E+00	NS	7.11E-08	1.26E-07	1.14E-02
MldSil1|MvSl-1064-A1-R4_MC01-1g02476	2.05E+00	1.99E+00	1.67E+00	NS	NS	7.36E-13	1.81E-10	8.38E-08	7.42E-02	1.23E-05	NS	NS	NS	9.85E-01	1.40E-01	7.52E-02
MldSil1|MvSl-1064-A1-R4_MC01-1g02475	NA	NA	NA	NA	NA	NS	NS	NS	2.63E-01	3.22E-03	4.64E-01
MldSil1|MvSl-1064-A1-R4_MC01-1g02474	NA	NA	NA	NA	NA	NS	NS	NS	3.14E-01	1.92E-01	7.53E-01
MldSil1|MvSl-1064-A1-R4_MC01-1g02472	NA	NA	NA	NA	NA	NS	NS	NS	9.80E-01	4.01E-01	8.63E-01
MldSil1|MvSl-1064-A1-R4_MC01-1g02471	NA	NA	NA	NA	NA	NS	NS	NS	9.29E-01	1.82E-01	5.92E-01
MldSil1|MvSl-1064-A1-R4_MC01-1g02470	NA	NA	NA	NA	NA	NS	NS	NS	2.23E-01	9.61E-04	5.20E-01
MldSil1|MvSl-1064-A1-R4_MC01-1g02469	-1.52E+00	-1.86E+00	-2.13E+00	-1.64E+00	NS	1.43E-06	1.65E-07	5.24E-10	6.62E-07	1.47E-05	NS	NS	NS	9.15E-05	2.24E-04	1.12E-01
MldSil1|MvSl-1064-A1-R4_MC01-1g02468	-2.22E+00	-2.41E+00	-3.76E+00	-2.11E+00	NS	6.31E-09	2.31E-08	4.22E-19	2.31E-10	3.63E-03	NS	NS	NS	1.82E-01	6.83E-02	7.56E-01
MldSil1|MvSl-1064-A1-R4_MC01-1g02467	1.36E+00	NS	NS	NS	NS	1.47E-06	5.94E-03	5.69E-02	3.31E-01	2.37E-02	NS	NS	NS	6.95E-01	9.26E-01	6.93E-01
MldSil1|MvSl-1064-A1-R4_MC01-1g02466	NA	NA	NA	NA	NA	NS	NS	NS	2.82E-01	3.34E-01	2.91E-02
MldSil1|MvSl-1064-A1-R4_MC01-1g02463	NA	NA	NA	NA	NA	NS	NS	NS	6.21E-01	7.65E-01	8.28E-01
MldSil1|MvSl-1064-A1-R4_MC01-1g02462	NA	NA	NA	NA	NA	NS	NS	NS	3.68E-01	1.84E-01	8.86E-01
MldSil1|MvSl-1064-A1-R4_MC01-1g02460	NA	NA	NA	NA	NA	NS	NS	NS	5.10E-01	2.03E-01	8.41E-01
MldSil1|MvSl-1064-A1-R4_MC01-1g02459	NA	NA	NA	NA	NA	NS	NS	NS	5.68E-01	8.58E-01	6.02E-01
MldSil1|MvSl-1064-A1-R4_MC01-1g02457	NS	NS	NS	1.72E+00	NS	3.97E-05	1.19E-05	1.45E-05	1.51E-06	1.33E-03	NS	NS	NS	5.37E-01	5.10E-01	6.01E-01
MldSil1|MvSl-1064-A1-R4_MC01-1g02456	NA	NA	NA	NA	NA	NS	NS	NS	1.76E-01	8.82E-02	3.49E-01
MldSil1|MvSl-1064-A1-R4_MC01-1g02455	NA	NA	NA	7.46E+00	NA	NA	NA	NA	6.25E-30	NA	5.9009255	5.55E+00	NS	1.12E-19	4.29E-22	5.88E-05
MldSil1|MvSl-1064-A1-R4_MC01-1g02450	NS	3.66E+00	2.85E+00	2.60E+00	NS	1.51E-01	1.56E-07	1.66E-06	7.53E-10	8.93E-05	3.4973917	2.32E+00	NS	2.88E-15	1.47E-10	8.88E-01
MldSil1|MvSl-1064-A1-R4_MC01-1g02449	NA	NA	NA	NA	NA	NS	NS	NS	5.18E-01	6.88E-01	7.49E-01
MldSil1|MvSl-1064-A1-R4_MC01-1g02448	NA	NA	NA	NA	NA	NS	NS	NS	6.42E-01	9.99E-01	1.00E+00
MldSil1|MvSl-1064-A1-R4_MC01-1g02446	NA	NA	NA	NA	NA	NS	-1.67E+00	NS	8.81E-05	2.80E-09	1.92E-01
MldSil1|MvSl-1064-A1-R4_MC01-1g02445	NA	NA	NA	NA	NA	NS	NS	NS	9.10E-01	5.87E-01	8.40E-01
MldSil1|MvSl-1064-A1-R4_MC01-1g02444	-1.55E+00	NS	NS	NS	NS	3.82E-06	6.40E-01	2.63E-02	3.24E-01	1.94E-01	NS	NS	NS	1.32E-01	6.56E-01	9.18E-01
MldSil1|MvSl-1064-A1-R4_MC01-1g02443	NA	NA	NA	NA	NA	NS	NS	NS	3.85E-01	9.01E-05	7.23E-01
MldSil1|MvSl-1064-A1-R4_MC01-1g02442	NA	NA	NA	NA	NA	NS	NS	NS	9.35E-01	6.90E-01	9.99E-01
MldSil1|MvSl-1064-A1-R4_MC01-1g02439	NA	NA	NA	NA	NA	NS	NS	NS	4.00E-01	8.27E-01	9.31E-01
MldSil1|MvSl-1064-A1-R4_MC01-1g02435	NS	2.55E+00	3.47E+00	2.44E+00	NS	2.81E-01	2.93E-19	8.08E-30	3.77E-12	6.78E-03	NS	NS	NS	4.09E-01	2.36E-02	5.21E-04
MldSil1|MvSl-1064-A1-R4_MC01-1g02432	NS	1.97E+00	NS	NS	NS	6.08E-04	9.90E-06	1.03E-05	2.43E-05	2.42E-05	NS	NS	NS	5.30E-01	3.54E-01	6.10E-01
MldSil1|MvSl-1064-A1-R4_MC01-1g02431	NA	NA	NA	NA	NA	NS	NS	NS	5.35E-01	8.11E-01	8.77E-01
MldSil1|MvSl-1064-A1-R4_MC01-1g02429	NA	NA	NA	NA	NA	NS	NS	NS	3.31E-03	6.47E-01	8.86E-01
MldSil1|MvSl-1064-A1-R4_MC01-1g02428	NA	NA	NA	NA	NA	NS	NS	NS	9.52E-01	1.90E-01	7.49E-01
MldSil1|MvSl-1064-A1-R4_MC01-1g02427	-1.46E+00	NS	NS	NS	NS	8.00E-07	3.91E-04	4.86E-05	2.60E-01	1.50E-03	NS	NS	NS	4.31E-01	2.81E-01	3.09E-01
MldSil1|MvSl-1064-A1-R4_MC01-1g02425	NA	NA	NA	NA	NA	NS	NS	NS	7.72E-01	5.21E-01	6.16E-01
MldSil1|MvSl-1064-A1-R4_MC01-1g02424	-1.14E+01	-5.13E+00	-4.66E+00	NS	-3.46E+00	1.78E-17	2.03E-11	6.23E-17	1.61E-03	2.59E-08	NS	NS	NS	4.60E-01	6.74E-01	5.86E-01
MldSil1|MvSl-1064-A1-R4_MC01-1g02423	2.60E+00	2.50E+00	2.55E+00	NS	2.39E+00	3.76E-22	6.54E-18	1.27E-17	4.71E-02	2.57E-09	NS	NS	2.2577415	7.25E-01	7.56E-02	6.88E-08
MldSil1|MvSl-1064-A1-R4_MC01-1g02421	-3.14E+00	-3.06E+00	-2.45E+00	-2.44E+00	-2.71E+00	1.90E-21	1.63E-17	1.97E-14	4.53E-14	1.79E-12	NS	2.24E+00	2.5371199	1.27E-03	3.19E-13	1.17E-09
MldSil1|MvSl-1064-A1-R4_MC01-1g02420	NA	NA	NA	NA	NA	NS	NS	NS	8.59E-01	6.59E-01	8.97E-01
MldSil1|MvSl-1064-A1-R4_MC01-1g02417	-3.74E+00	-2.06E+00	-2.04E+00	-1.73E+00	NS	1.94E-20	2.65E-08	2.82E-09	9.08E-08	5.67E-05	NS	NS	NS	5.38E-01	2.00E-01	9.65E-01
MldSil1|MvSl-1064-A1-R4_MC01-1g02413	2.10E+00	2.89E+00	2.04E+00	2.62E+00	2.82E+00	2.57E-07	1.50E-13	8.01E-08	1.14E-12	5.86E-09	NS	NS	NS	4.29E-03	6.79E-02	3.07E-01
MldSil1|MvSl-1064-A1-R4_MC01-1g02411	-4.88E+00	-3.75E+00	-4.13E+00	-1.50E+00	-4.42E+00	1.82E-32	4.54E-21	3.48E-27	3.61E-06	5.23E-13	NS	NS	NS	2.62E-02	1.27E-01	2.20E-01
MldSil1|MvSl-1064-A1-R4_MC01-1g02410	1.08E+01	1.05E+01	9.88E+00	8.01E+00	1.12E+01	1.22E-136	1.02E-112	1.12E-102	1.54E-59	3.12E-63	3.4315237	2.55E+00	NS	2.36E-13	1.92E-10	3.09E-02
MldSil1|MvSl-1064-A1-R4_MC01-1g02408	NA	NA	NA	NA	NA	NS	NS	NS	6.98E-01	1.61E-01	7.32E-03
MldSil1|MvSl-1064-A1-R4_MC01-1g02407	NA	NA	NA	NA	NA	NS	NS	NS	5.44E-01	5.70E-01	8.60E-01
MldSil1|MvSl-1064-A1-R4_MC01-1g02404	NS	NS	NS	NS	NS	6.97E-03	6.68E-01	1.95E-01	2.08E-03	1.64E-01	1.9749033	1.51E+00	NS	4.96E-07	1.00E-06	6.28E-03
MldSil1|MvSl-1064-A1-R4_MC01-1g02402	NA	NA	NA	NA	NA	NS	NS	NS	3.56E-01	7.23E-01	9.51E-01
MldSil1|MvSl-1064-A1-R4_MC01-1g02396	NA	NA	NA	NA	NA	NS	NS	NS	5.24E-02	1.80E-02	7.12E-01
MldSil1|MvSl-1064-A1-R4_MC01-1g02395	NS	NS	1.52E+00	NS	NS	1.75E-04	4.66E-05	3.53E-07	2.41E-04	3.94E-03	NS	NS	NS	8.93E-01	5.66E-01	3.16E-01
MldSil1|MvSl-1064-A1-R4_MC01-1g02394	NA	NA	NA	NA	NA	NS	NS	NS	5.66E-01	8.58E-01	7.75E-01
MldSil1|MvSl-1064-A1-R4_MC01-1g02388	1.09E+01	NA	NA	8.34E+00	1.21E+01	8.92E-15	NA	NA	1.21E-11	6.83E-20	NA	NA	NA	NA	NA	NA
MldSil1|MvSl-1064-A1-R4_MC01-1g02387	-1.68E+00	-1.78E+00	NS	-1.59E+00	NS	4.50E-07	1.36E-06	5.66E-05	1.04E-06	4.48E-03	NS	NS	NS	7.59E-02	7.86E-02	4.19E-01
MldSil1|MvSl-1064-A1-R4_MC01-1g02386	NS	NS	1.41E+00	NS	NS	7.76E-03	3.42E-03	3.88E-06	2.24E-01	1.83E-01	NS	NS	NS	6.55E-01	5.42E-01	8.41E-01
MldSil1|MvSl-1064-A1-R4_MC01-1g02384	NA	NA	NA	NA	NA	NS	NS	NS	3.51E-01	9.83E-01	9.99E-01
MldSil1|MvSl-1064-A1-R4_MC01-1g02381	-2.04E+00	-2.29E+00	-2.57E+00	NS	NS	1.81E-11	1.18E-11	7.32E-15	2.05E-02	2.13E-03	NS	NS	NS	1.48E-01	4.89E-01	5.57E-01
MldSil1|MvSl-1064-A1-R4_MC01-1g02380	NS	NS	2.28E+00	2.18E+00	NS	2.43E-04	1.20E-05	5.07E-10	2.62E-09	3.07E-02	4.0535367	4.00E+00	3.1425611	2.94E-21	8.98E-33	1.63E-13
MldSil1|MvSl-1064-A1-R4_MC01-1g02374	NS	NS	NS	NS	NS	2.80E-04	3.31E-02	1.84E-05	2.42E-01	5.29E-01	2.3115276	3.09E+00	2.4124691	4.95E-09	3.11E-22	1.06E-08
MldSil1|MvSl-1064-A1-R4_MC01-1g02373	NA	NA	NA	NA	NA	NS	NS	NS	7.70E-01	8.19E-01	8.08E-01
MldSil1|MvSl-1064-A1-R4_MC01-1g02372	2.93E+00	2.08E+00	NS	NS	2.67E+00	2.05E-26	3.93E-12	3.84E-05	3.02E-02	8.30E-11	NS	NS	NS	2.52E-01	1.85E-01	5.58E-01
MldSil1|MvSl-1064-A1-R4_MC01-1g02371	NA	NA	NA	NA	NA	NS	NS	NS	9.49E-01	8.19E-01	8.38E-01
MldSil1|MvSl-1064-A1-R4_MC01-1g02369	NA	NA	NA	NA	NA	NS	NS	NS	9.15E-02	6.08E-01	9.43E-01
MldSil1|MvSl-1064-A1-R4_MC01-1g02367	NA	NA	NA	NA	NA	NS	NS	NS	5.97E-01	5.62E-01	6.81E-01
MldSil1|MvSl-1064-A1-R4_MC01-1g02366	NS	NS	-1.50E+00	NS	NS	1.63E-02	1.32E-03	5.92E-06	3.80E-03	2.26E-01	NS	NS	NS	3.16E-01	4.83E-02	3.06E-01
MldSil1|MvSl-1064-A1-R4_MC01-1g02365	NA	NA	NA	NA	NA	NS	NS	NS	7.45E-01	1.73E-02	2.50E-01
MldSil1|MvSl-1064-A1-R4_MC01-1g02358	-1.49E+00	-1.65E+00	-1.63E+00	NS	NS	4.10E-08	2.85E-08	5.64E-08	5.05E-05	4.73E-04	NS	NS	NS	2.43E-02	8.80E-02	8.03E-01
MldSil1|MvSl-1064-A1-R4_MC01-1g02357	NA	NA	NA	NA	NA	NS	1.73E+00	NS	3.07E-03	1.50E-08	8.81E-03
MldSil1|MvSl-1064-A1-R4_MC01-1g02356	NA	NA	NA	NA	NA	NS	NS	NS	3.00E-01	5.29E-03	1.79E-01
MldSil1|MvSl-1064-A1-R4_MC01-1g02355	1.83E+00	1.39E+00	NS	NS	1.94E+00	7.14E-12	1.93E-06	7.20E-04	9.30E-02	1.34E-06	NS	NS	NS	1.67E-03	2.51E-04	3.36E-03
MldSil1|MvSl-1064-A1-R4_MC01-1g02354	NS	NS	NS	NS	2.12E+00	1.47E-05	1.39E-02	3.31E-02	2.40E-01	4.94E-07	NS	NS	NS	2.08E-01	1.63E-02	5.85E-01
MldSil1|MvSl-1064-A1-R4_MC01-1g02352	4.79E+00	4.52E+00	3.92E+00	3.61E+00	5.15E+00	6.04E-38	1.06E-26	5.53E-23	1.50E-19	3.04E-24	NS	NS	NS	4.47E-02	1.29E-04	3.76E-01
MldSil1|MvSl-1064-A1-R4_MC01-1g02349	-1.43E+00	NS	-1.37E+00	NS	NS	1.99E-07	1.14E-05	5.47E-06	1.47E-01	3.10E-02	NS	NS	NS	2.64E-02	5.85E-02	6.12E-01
MldSil1|MvSl-1064-A1-R4_MC01-1g02346	NA	NA	NA	NA	NA	NS	NS	NS	8.42E-01	1.30E-02	7.29E-01
MldSil1|MvSl-1064-A1-R4_MC01-1g02345	NA	NA	NA	NA	NA	NS	NS	NS	2.96E-01	1.49E-01	9.41E-01
MldSil1|MvSl-1064-A1-R4_MC01-1g02344	NA	NA	NA	NA	NA	NS	NS	NS	2.23E-01	5.42E-02	1.73E-01
MldSil1|MvSl-1064-A1-R4_MC01-1g02343	NA	NA	NA	NA	NA	NS	NS	NS	1.31E-01	3.08E-02	4.32E-01
MldSil1|MvSl-1064-A1-R4_MC01-1g02342	NA	NA	NA	NA	NA	NS	NS	NS	7.61E-01	7.22E-01	8.65E-01
MldSil1|MvSl-1064-A1-R4_MC01-1g02341	-1.66E+00	-1.83E+00	-2.31E+00	-2.20E+00	NS	3.14E-06	4.63E-06	7.60E-09	5.82E-11	2.15E-01	NS	NS	NS	4.15E-01	1.04E-01	2.33E-01
MldSil1|MvSl-1064-A1-R4_MC01-1g02338	1.61E+00	1.44E+00	1.49E+00	NS	NS	6.16E-09	2.11E-06	8.56E-07	8.97E-02	1.37E-04	NS	NS	NS	7.97E-01	1.34E-01	1.54E-02
MldSil1|MvSl-1064-A1-R4_MC01-1g02336	NA	NA	NA	NA	NA	NS	NS	NS	6.99E-01	2.69E-01	7.52E-01
MldSil1|MvSl-1064-A1-R4_MC01-1g02335	NS	NS	1.71E+00	1.99E+00	NS	2.73E-04	3.59E-04	8.38E-06	4.49E-08	5.19E-03	2.0623919	2.11E+00	NS	2.19E-07	2.26E-11	5.37E-02
MldSil1|MvSl-1064-A1-R4_MC01-1g02334	-7.51E+00	-6.86E+00	-7.90E+00	-6.28E+00	-6.01E+00	1.56E-65	6.70E-53	2.10E-60	1.60E-65	1.00E-33	NS	NS	NS	1.74E-04	1.82E-02	2.32E-03
MldSil1|MvSl-1064-A1-R4_MC01-1g02333	NA	NA	NA	NA	NA	NS	NS	NS	5.27E-02	2.57E-04	5.92E-01
MldSil1|MvSl-1064-A1-R4_MC01-1g02332	NA	NA	NA	NA	NA	NS	NS	NS	9.51E-01	6.83E-01	9.41E-01
MldSil1|MvSl-1064-A1-R4_MC01-1g02331	NS	-1.88E+00	-2.07E+00	NS	NS	1.30E-03	5.76E-09	1.91E-10	1.39E-04	1.73E-02	NS	-1.35E+00	NS	1.43E-05	2.34E-06	2.68E-01
MldSil1|MvSl-1064-A1-R4_MC01-1g02330	NA	NA	NA	NA	NA	NS	NS	NS	7.53E-01	9.69E-01	7.31E-01
MldSil1|MvSl-1064-A1-R4_MC01-1g02326	-1.85E+00	NS	NS	NS	NS	2.24E-10	2.37E-05	1.76E-01	8.09E-01	6.38E-02	NS	-1.34E+00	NS	1.32E-04	2.72E-06	1.26E-01
MldSil1|MvSl-1064-A1-R4_MC01-1g02322	NA	NA	NA	NA	NA	NS	NS	NS	7.29E-01	6.96E-01	3.30E-01
MldSil1|MvSl-1064-A1-R4_MC01-1g02320	NA	NA	NA	NA	NA	NS	1.94E+00	NS	1.63E-02	6.91E-10	1.26E-04
MldSil1|MvSl-1064-A1-R4_MC01-1g02319	NS	NS	NS	-1.74E+00	NS	6.86E-01	4.09E-02	1.90E-04	4.04E-08	8.10E-02	NS	NS	NS	7.64E-02	3.57E-01	9.99E-01
MldSil1|MvSl-1064-A1-R4_MC01-1g02317	-5.37E+00	-3.73E+00	-1.23E+01	NS	-3.28E+00	7.30E-21	7.35E-13	1.75E-28	2.69E-01	3.88E-06	NS	1.37E+00	NS	1.60E-05	7.06E-06	9.03E-01
MldSil1|MvSl-1064-A1-R4_MC01-1g02316	NA	NA	NA	NA	NA	NS	NS	NS	7.22E-01	1.93E-01	6.43E-01
MldSil1|MvSl-1064-A1-R4_MC01-1g02315	NA	NA	NA	NA	NA	NS	NS	NS	1.50E-01	5.13E-02	9.99E-01
MldSil1|MvSl-1064-A1-R4_MC01-1g02313	1.56E+00	2.02E+00	2.48E+00	2.32E+00	1.91E+00	6.88E-08	3.70E-11	4.64E-16	4.98E-11	5.73E-06	NS	NS	NS	1.07E-01	6.00E-01	9.45E-01
MldSil1|MvSl-1064-A1-R4_MC01-1g02310	NA	NA	NA	NA	NA	NS	NS	NS	7.28E-01	9.08E-01	9.31E-01
MldSil1|MvSl-1064-A1-R4_MC01-1g02309	NS	NS	2.43E+00	NS	NS	9.46E-03	9.93E-05	7.85E-13	8.28E-05	1.50E-01	NS	NS	NS	3.06E-01	6.18E-01	9.90E-01
MldSil1|MvSl-1064-A1-R4_MC01-1g02307	NA	NA	NA	NA	NA	NS	NS	NS	7.20E-01	2.97E-01	8.41E-01
MldSil1|MvSl-1064-A1-R4_MC01-1g02306	NA	NA	NA	NA	NA	NS	NS	NS	7.34E-01	7.76E-01	8.88E-01
MldSil1|MvSl-1064-A1-R4_MC01-1g02305	-1.55E+00	-1.63E+00	-1.84E+00	NS	NS	1.09E-07	3.27E-07	7.71E-09	1.22E-05	7.93E-04	NS	NS	NS	5.71E-01	3.88E-01	9.21E-01
MldSil1|MvSl-1064-A1-R4_MC01-1g02304	3.03E+00	2.12E+00	1.45E+00	2.01E+00	2.85E+00	2.04E-28	7.95E-13	1.80E-06	7.92E-09	4.27E-12	NS	NS	NS	8.12E-02	6.34E-01	9.28E-01
MldSil1|MvSl-1064-A1-R4_MC01-1g02302	-1.25E+01	-5.28E+00	-5.78E+00	-1.73E+00	-2.99E+00	1.70E-28	3.02E-18	2.61E-25	1.45E-07	4.14E-07	NS	NS	NS	7.20E-01	4.98E-01	9.86E-01
MldSil1|MvSl-1064-A1-R4_MC01-1g02300	NA	NA	NA	NA	NA	2.8527721	1.73E+00	2.1295899	8.62E-12	2.54E-07	2.27E-06
MldSil1|MvSl-1064-A1-R4_MC01-1g02299	NA	NA	NA	NA	NA	2.4320916	1.64E+00	NS	7.16E-10	7.15E-08	2.57E-02
MldSil1|MvSl-1064-A1-R4_MC01-1g02297	NA	NA	NA	NA	NA	NS	NS	NS	7.42E-01	1.19E-01	1.60E-01
MldSil1|MvSl-1064-A1-R4_MC01-1g02296	NA	NA	NA	NA	NA	NS	NS	NS	8.58E-02	8.53E-01	6.59E-01
MldSil1|MvSl-1064-A1-R4_MC01-1g02295	NS	1.93E+00	1.75E+00	NS	NS	1.51E-01	7.18E-06	2.89E-06	1.57E-05	4.73E-02	NS	NS	NS	8.82E-01	8.03E-02	7.25E-01
MldSil1|MvSl-1064-A1-R4_MC01-1g02294	NA	NA	NA	NA	NA	NS	NS	NS	6.81E-01	4.21E-01	7.87E-01
MldSil1|MvSl-1064-A1-R4_MC01-1g02293	-1.71E+00	-2.10E+00	-1.84E+00	NS	NS	2.66E-06	4.38E-07	1.19E-07	1.49E-02	1.21E-02	NS	NS	NS	4.37E-01	7.87E-02	8.13E-01
MldSil1|MvSl-1064-A1-R4_MC01-1g02292	-2.36E+00	NS	-2.19E+00	1.81E+00	NS	3.12E-07	1.19E-04	4.02E-08	2.22E-07	6.98E-04	NS	NS	NS	2.63E-01	8.09E-02	9.66E-01
MldSil1|MvSl-1064-A1-R4_MC01-1g02290	NA	NA	NA	NA	NA	NS	1.59E+00	2.3213453	3.98E-03	1.23E-06	1.10E-07
MldSil1|MvSl-1064-A1-R4_MC01-1g02289	2.13E+00	NS	NS	1.75E+00	2.34E+00	3.03E-12	2.15E-04	2.03E-04	7.91E-07	9.23E-08	NS	1.50E+00	NS	7.34E-01	1.23E-06	8.66E-03
MldSil1|MvSl-1064-A1-R4_MC01-1g02286	1.81E+00	NS	NS	NS	NS	4.35E-09	2.91E-02	6.79E-02	1.87E-01	9.67E-01	NS	NS	NS	1.46E-02	1.76E-02	8.74E-01
MldSil1|MvSl-1064-A1-R4_MC01-1g02285	NA	NA	NA	NA	NA	NA	NA	NA	NA	NA	NA
MldSil1|MvSl-1064-A1-R4_MC02g03807	NA	NA	NA	NA	NA	NS	NS	NS	1.76E-01	6.31E-01	1.18E-01
MldSil1|MvSl-1064-A1-R4_MC01-1g02282	NA	NA	NA	4.65E+00	NA	NA	NA	NA	3.00E-18	NA	NS	NS	NS	6.86E-04	1.88E-04	3.23E-04
MldSil1|MvSl-1064-A1-R4_MC01-1g02279	NA	NA	NA	NA	NA	NS	NS	NS	9.51E-02	9.54E-01	1.20E-01
MldSil1|MvSl-1064-A1-R4_MC01-1g02277	2.89E+00	NS	NS	1.97E+00	NS	1.21E-06	3.00E-01	9.22E-03	1.15E-06	1.00E+00	2.6656985	2.66E+00	2.1713311	2.70E-10	7.04E-15	2.38E-06
MldSil1|MvSl-1064-A1-R4_MC01-1g02274	1.91E+00	1.71E+00	NS	NS	NS	1.79E-12	7.74E-09	1.55E-05	3.60E-04	2.47E-05	NS	-1.72E+00	NS	4.50E-04	1.14E-09	6.58E-01
MldSil1|MvSl-1064-A1-R4_MC01-1g02273	NA	NA	NA	NA	NA	NS	NS	NS	7.32E-02	2.16E-02	9.97E-01
MldSil1|MvSl-1064-A1-R4_MC01-1g02272	-2.13E+00	-1.79E+00	NS	-1.69E+00	NS	5.71E-10	1.04E-06	2.30E-03	2.09E-07	4.79E-03	NS	NS	NS	3.66E-01	7.94E-01	8.97E-01
MldSil1|MvSl-1064-A1-R4_MC01-1g02271	NA	NA	NA	NA	NA	NS	NS	NS	7.05E-01	7.53E-01	7.43E-01
MldSil1|MvSl-1064-A1-R4_MC01-1g02270	-3.45E+00	-2.47E+00	-2.25E+00	NS	NS	2.22E-26	4.14E-14	1.74E-12	4.15E-02	1.51E-05	-1.5450129	NS	NS	5.62E-06	3.84E-02	2.27E-01
MldSil1|MvSl-1064-A1-R4_MC01-1g02269	NA	NA	NA	NA	NA	NS	NS	NS	1.71E-01	9.52E-02	4.57E-01
MldSil1|MvSl-1064-A1-R4_MC01-1g02268	NS	NS	NS	NS	NS	6.68E-05	1.94E-02	1.32E-01	7.92E-04	4.82E-01	NS	NS	NS	3.00E-01	5.95E-01	9.82E-01
MldSil1|MvSl-1064-A1-R4_MC01-1g02265	-2.30E+00	-2.46E+00	-2.30E+00	NS	NS	4.58E-08	1.29E-07	7.53E-09	4.28E-02	1.29E-02	NS	NS	NS	2.40E-02	6.58E-01	5.93E-01
MldSil1|MvSl-1064-A1-R4_MC01-1g02264	-6.43E+00	-6.10E+00	-6.21E+00	-3.16E+00	-3.54E+00	2.20E-23	4.63E-19	4.45E-27	8.72E-19	3.08E-07	NS	NS	NS	9.83E-01	9.89E-01	4.97E-01
MldSil1|MvSl-1064-A1-R4_MC01-1g02261	NA	NA	NA	NA	NA	NS	NS	NS	3.52E-03	2.07E-03	6.43E-01
MldSil1|MvSl-1064-A1-R4_MC01-1g02257	NA	NA	NA	NA	NA	NS	NS	NS	1.31E-01	7.95E-02	9.42E-01
MldSil1|MvSl-1064-A1-R4_MC01-1g02256	-2.41E+00	NS	NS	NS	NS	2.53E-13	2.03E-03	7.44E-02	3.99E-01	6.61E-04	NS	NS	NS	6.92E-01	8.05E-01	7.50E-01
MldSil1|MvSl-1064-A1-R4_MC01-1g02253	2.21E+00	NS	NS	NS	NS	1.82E-09	1.13E-02	4.95E-03	5.40E-01	9.76E-01	NS	NS	NS	7.39E-01	5.72E-01	8.24E-01
MldSil1|MvSl-1064-A1-R4_MC01-1g02252	NA	NA	NA	NA	NA	NS	NS	NS	2.16E-01	4.37E-01	4.22E-01
MldSil1|MvSl-1064-A1-R4_MC01-1g02251	1.80E+00	1.56E+00	NS	NS	NS	1.58E-10	5.99E-07	1.80E-04	1.14E-01	2.24E-04	NS	NS	NS	1.61E-01	1.90E-01	9.77E-01
MldSil1|MvSl-1064-A1-R4_MC01-1g02250	2.70E+00	3.00E+00	3.27E+00	2.39E+00	2.90E+00	2.25E-19	1.24E-20	1.31E-24	2.58E-11	4.47E-11	2.8519259	1.72E+00	NS	1.36E-12	2.31E-08	3.13E-04
MldSil1|MvSl-1064-A1-R4_MC01-1g02249	NA	NA	NA	NA	NA	NS	NS	NS	9.05E-01	9.12E-01	7.16E-01
MldSil1|MvSl-1064-A1-R4_MC01-1g02248	1.32E+00	1.54E+00	1.54E+00	NS	NS	9.23E-07	1.16E-07	2.01E-07	7.33E-02	2.26E-04	NS	1.35E+00	NS	4.51E-01	9.27E-06	9.87E-03
MldSil1|MvSl-1064-A1-R4_MC01-1g02247	NA	NA	NA	NA	NA	NS	NS	NS	4.85E-01	2.00E-02	6.03E-01
MldSil1|MvSl-1064-A1-R4_MC01-1g02246	-2.44E+00	-2.39E+00	-2.00E+00	NS	NS	1.32E-17	9.07E-15	3.97E-11	1.90E-02	1.63E-03	-2.1951178	-1.36E+00	NS	2.96E-11	1.67E-06	7.69E-02
MldSil1|MvSl-1064-A1-R4_MC01-1g02245	NA	NA	NA	NA	NA	NS	-1.38E+00	NS	5.54E-05	1.57E-06	7.21E-03
MldSil1|MvSl-1064-A1-R4_MC14g11942	-3.57E+00	-2.83E+00	-4.88E+00	1.92E+00	NS	2.14E-08	9.79E-06	4.17E-12	4.60E-08	1.85E-01	NS	NS	NS	2.40E-02	3.51E-01	7.04E-01
MldSil1|MvSl-1064-A1-R4_MC14g11941	-1.17E+01	-1.16E+01	-4.89E+00	-3.52E+00	-4.68E+00	1.89E-19	2.79E-16	1.93E-16	6.71E-20	1.63E-10	NS	NS	NS	5.52E-01	4.95E-03	5.15E-01
MldSil1|MvSl-1064-A1-R4_MC14g11939	-4.61E+00	-5.07E+00	-5.16E+00	NS	-2.89E+00	5.37E-31	2.43E-28	1.27E-32	8.02E-03	2.53E-07	-2.6342331	-1.62E+00	NS	1.21E-15	9.94E-09	2.05E-03
MldSil1|MvSl-1064-A1-R4_MC14g11938	-2.20E+00	-2.34E+00	-2.16E+00	-2.00E+00	NS	9.74E-14	5.33E-13	6.56E-12	4.23E-10	6.96E-05	NS	NS	NS	6.83E-03	6.78E-03	2.49E-01
MldSil1|MvSl-1064-A1-R4_MC14g11937	NA	NA	NA	NA	NA	NS	NS	NS	9.73E-01	7.54E-01	4.17E-01
MldSil1|MvSl-1064-A1-R4_MC14g11936	NA	NA	NA	NA	NA	NS	NS	NS	5.29E-01	3.08E-02	1.94E-01
MldSil1|MvSl-1064-A1-R4_MC14g11935	NA	NA	NA	NA	NA	NS	NS	NS	2.68E-01	3.14E-01	7.28E-01
MldSil1|MvSl-1064-A1-R4_MC14g11934	NA	NA	NA	NA	NA	NS	NS	NS	4.99E-01	4.89E-01	3.81E-01
MldSil1|MvSl-1064-A1-R4_MC14g11931	NS	NS	NS	6.33E+00	NS	1.68E-01	3.43E-01	8.94E-02	8.73E-44	4.34E-03	2.6782371	2.19E+00	NS	1.91E-09	6.16E-09	1.20E-01
MldSil1|MvSl-1064-A1-R4_MC14g11929	NS	NS	NS	2.63E+00	NS	4.24E-04	4.09E-01	3.93E-03	4.92E-12	2.51E-01	NS	NS	NS	6.49E-01	7.13E-01	8.67E-01
MldSil1|MvSl-1064-A1-R4_MC14g11925	NA	NA	NA	NA	NA	NS	NS	NS	4.75E-01	9.05E-01	9.48E-01
MldSil1|MvSl-1064-A1-R4_MC14g11924	NS	NS	2.12E+00	1.65E+00	NS	1.91E-01	7.12E-02	2.58E-08	7.57E-06	4.09E-04	NS	NS	NS	2.32E-02	2.92E-02	1.11E-02
MldSil1|MvSl-1064-A1-R4_MC14g11923	NA	NA	NA	NA	NA	NS	NS	NS	3.12E-01	7.61E-01	9.34E-01
MldSil1|MvSl-1064-A1-R4_MC14g11922	-1.14E+01	-3.58E+00	-4.25E+00	NS	NS	1.11E-17	3.17E-08	1.15E-13	2.25E-01	2.31E-04	NS	NS	NS	5.95E-01	6.58E-01	6.90E-01
MldSil1|MvSl-1064-A1-R4_MC14g11920	-1.10E+01	-3.75E+00	-5.82E+00	NS	-4.04E+00	1.74E-14	5.84E-08	1.04E-15	2.58E-05	9.79E-08	NS	NS	NS	2.11E-02	3.73E-01	6.44E-01
MldSil1|MvSl-1064-A1-R4_MC14g11919	3.91E+00	NS	2.98E+00	4.44E+00	3.80E+00	6.80E-17	4.15E-04	7.97E-10	4.40E-27	2.35E-10	2.5013141	NS	NS	3.07E-09	3.16E-05	6.29E-01
MldSil1|MvSl-1064-A1-R4_MC14g11918	NA	NA	NA	NA	NA	NS	NS	NS	6.59E-01	6.30E-01	8.08E-01
MldSil1|MvSl-1064-A1-R4_MC14g11917	-2.34E+00	-4.76E+00	-5.07E+00	NS	NS	1.73E-16	4.30E-37	2.30E-41	1.09E-03	2.55E-05	-2.1650445	-1.57E+00	NS	5.71E-11	2.26E-08	2.72E-04
MldSil1|MvSl-1064-A1-R4_MC14g11916	2.08E+00	NS	NS	NS	NS	2.04E-15	8.28E-02	1.39E-02	1.07E-04	7.62E-05	NS	1.54E+00	NS	7.09E-01	4.51E-07	9.66E-05
MldSil1|MvSl-1064-A1-R4_MC14g11915	NA	NA	NA	NA	NA	3.6667607	NS	NS	2.33E-09	1.69E-02	7.20E-01
MldSil1|MvSl-1064-A1-R4_MC14g11914	NA	NA	NA	NA	NA	NS	NS	NS	3.34E-01	5.57E-01	7.20E-01
MldSil1|MvSl-1064-A1-R4_MC14g11913	NS	-2.23E+00	-2.55E+00	-1.49E+00	NS	1.00E-03	8.16E-08	7.36E-11	7.20E-06	3.86E-02	NS	NS	NS	4.59E-01	5.93E-01	7.22E-01
MldSil1|MvSl-1064-A1-R4_MC14g11912	-6.46E+00	-1.44E+01	-7.18E+00	-5.88E+00	-5.37E+00	3.62E-47	1.67E-45	2.91E-46	4.17E-53	1.37E-24	NS	NS	NS	1.46E-05	7.56E-01	5.45E-01
MldSil1|MvSl-1064-A1-R4_MC14g11907	NS	-1.09E+01	-1.09E+01	NS	NS	6.35E-02	2.20E-11	2.74E-16	6.62E-03	8.85E-01	NS	3.56E+00	6.8279912	9.93E-01	3.99E-28	5.10E-46
MldSil1|MvSl-1064-A1-R4_MC14g11905	NA	NA	NA	NA	NA	NA	6.14E+00	12.3938982	NA	7.43E-17	4.03E-65
MldSil1|MvSl-1064-A1-R4_MC14g11904	NA	NA	NA	NA	NA	4.4244879	1.08E+01	13.2045103	6.37E-09	1.39E-83	7.38E-80
MldSil1|MvSl-1064-A1-R4_MC14g11903	5.23E+00	4.66E+00	3.72E+00	1.95E+00	4.80E+00	1.07E-69	1.79E-50	1.68E-32	2.32E-08	4.61E-28	2.9362797	3.69E+00	4.4524322	2.94E-13	6.42E-30	1.38E-24
MldSil1|MvSl-1064-A1-R4_MC14g11902	NA	NA	NA	NA	NA	NS	NS	NS	1.64E-01	2.45E-01	5.63E-01
MldSil1|MvSl-1064-A1-R4_MC14g11897	NA	NA	NA	NA	NA	NS	-1.27E+00	NS	1.86E-01	9.81E-06	6.13E-01
MldSil1|MvSl-1064-A1-R4_MC14g11896	-1.75E+00	-1.78E+00	-1.48E+00	NS	NS	1.33E-08	1.11E-07	3.74E-06	2.16E-04	9.38E-04	NS	NS	NS	2.24E-02	7.42E-02	1.16E-01
MldSil1|MvSl-1064-A1-R4_MC14g11895	NA	NA	NA	NA	NA	NS	NS	NS	3.21E-01	2.01E-04	4.23E-02
MldSil1|MvSl-1064-A1-R4_MC14g11893	NA	NA	NA	NA	NA	NS	NS	NS	9.10E-02	2.67E-02	7.31E-01
MldSil1|MvSl-1064-A1-R4_MC14g11892	NA	NA	NA	NA	NA	NS	NS	NS	9.56E-03	7.75E-04	3.51E-01
MldSil1|MvSl-1064-A1-R4_MC14g11890	-1.82E+00	-1.62E+00	-1.55E+00	-1.63E+00	NS	1.85E-10	1.66E-07	5.51E-07	3.79E-07	3.55E-03	NS	NS	NS	1.35E-01	3.45E-02	4.82E-01
MldSil1|MvSl-1064-A1-R4_MC14g11889	1.63E+00	NS	NS	NS	NS	2.74E-09	9.48E-05	4.55E-02	7.31E-01	9.02E-05	NS	NS	NS	1.98E-01	4.83E-01	3.54E-01
MldSil1|MvSl-1064-A1-R4_MC14g11888	-2.32E+00	NS	NS	NS	NS	2.78E-15	8.32E-01	1.53E-01	6.10E-01	1.37E-02	NS	NS	NS	2.50E-02	4.37E-01	7.06E-01
MldSil1|MvSl-1064-A1-R4_MC14g11886	NS	NS	NS	NS	NS	4.25E-03	9.97E-02	6.94E-03	3.52E-01	4.69E-01	NS	NS	NS	1.68E-02	6.01E-03	6.96E-01
MldSil1|MvSl-1064-A1-R4_MC14g11884	NA	NA	NA	NA	NA	NS	NS	NS	2.68E-01	8.78E-02	1.00E+00
MldSil1|MvSl-1064-A1-R4_MC14g11883	NA	NA	NA	NA	NA	NS	NS	NS	7.23E-01	2.15E-01	3.13E-01
MldSil1|MvSl-1064-A1-R4_MC14g11882	NA	NA	NA	NA	NA	2.9493455	1.99E+00	NS	5.51E-13	3.69E-10	1.60E-01
MldSil1|MvSl-1064-A1-R4_MC11g10297	-6.06E+00	-5.44E+00	-5.00E+00	-2.78E+00	-6.80E+00	2.33E-54	3.85E-42	1.09E-42	2.42E-18	7.91E-28	-2.5938289	-1.90E+00	NS	2.87E-15	9.51E-12	2.87E-02
MldSil1|MvSl-1064-A1-R4_MC11g10300	NA	NA	NA	NA	NA	NS	NS	NS	2.39E-01	8.02E-03	7.42E-02
MldSil1|MvSl-1064-A1-R4_MC11g10303	NA	NA	NA	NA	NA	NS	NS	NS	3.84E-03	1.16E-01	2.95E-01
MldSil1|MvSl-1064-A1-R4_MC11g10304	NA	NA	NA	NA	NA	NS	1.72E+00	2.2709452	1.14E-05	1.91E-08	5.99E-08
MldSil1|MvSl-1064-A1-R4_MC11g10305	-2.12E+00	-2.44E+00	-2.93E+00	-2.82E+00	-2.29E+00	1.55E-12	3.88E-13	8.17E-18	1.28E-18	1.32E-07	NS	NS	NS	5.84E-02	2.58E-02	1.60E-01
MldSil1|MvSl-1064-A1-R4_MC11g10306	NS	-1.93E+00	-3.60E+00	-4.22E+00	-2.48E+00	6.07E-04	1.16E-09	1.26E-24	2.23E-35	5.17E-10	NS	1.63E+00	NS	1.49E-04	8.18E-08	6.94E-01
MldSil1|MvSl-1064-A1-R4_MC11g10307	NS	NS	NS	1.57E+00	NS	1.41E-02	7.98E-02	4.99E-02	8.11E-06	7.22E-03	NS	NS	NS	6.70E-01	4.69E-02	9.93E-01
MldSil1|MvSl-1064-A1-R4_MC11g10310	NA	NA	NA	NA	NA	NS	NS	NS	7.14E-01	7.15E-01	1.58E-01
MldSil1|MvSl-1064-A1-R4_MC11g10311	-1.50E+00	NS	NS	NS	NS	4.52E-07	1.27E-01	9.36E-01	5.55E-01	3.92E-03	NS	NS	NS	8.16E-01	9.58E-02	5.96E-01
MldSil1|MvSl-1064-A1-R4_MC11g10313	1.45E+00	NS	1.40E+00	NS	NS	5.05E-08	5.86E-05	2.58E-06	5.03E-03	3.33E-03	NS	NS	NS	8.97E-01	5.31E-01	8.35E-01
MldSil1|MvSl-1064-A1-R4_MC11g10314	NA	NA	NA	NA	NA	NS	NS	NS	9.34E-01	8.34E-01	9.13E-01
MldSil1|MvSl-1064-A1-R4_MC11g10317	8.52E+00	NA	NA	NA	8.52E+00	2.02E-14	NA	NA	NA	6.85E-08	NS	NS	5.8439313	2.25E-02	1.25E-02	6.49E-15
MldSil1|MvSl-1064-A1-R4_MC11g10319	NA	NA	NA	NA	NA	NS	NS	NS	8.02E-01	4.00E-02	7.40E-01
MldSil1|MvSl-1064-A1-R4_MC11g10320	-2.14E+00	-2.15E+00	-2.36E+00	-1.89E+00	NS	4.38E-08	6.79E-07	3.13E-09	2.14E-08	1.29E-04	NS	NS	NS	2.62E-02	1.14E-01	5.36E-01
MldSil1|MvSl-1064-A1-R4_MC11g10323	NA	NA	NA	NA	NA	NS	NS	NS	1.48E-02	8.19E-01	5.41E-01
MldSil1|MvSl-1064-A1-R4_MC11g10324	NA	NA	NA	NA	NA	NS	NS	NS	8.49E-01	9.41E-02	6.15E-01
MldSil1|MvSl-1064-A1-R4_MC11g10325	NA	NA	NA	NA	NA	NS	NS	NS	8.12E-01	3.71E-03	8.76E-04
MldSil1|MvSl-1064-A1-R4_MC11g10326	NS	NS	NS	3.65E+00	NS	2.66E-02	1.00E+00	7.60E-01	1.14E-17	1.00E+00	4.4094147	6.43E+00	6.7012093	5.14E-22	1.89E-60	2.78E-41
MldSil1|MvSl-1064-A1-R4_MC11g10327	2.18E+00	1.45E+00	NS	NS	NS	1.26E-16	4.30E-07	1.25E-03	4.00E-01	3.74E-05	NS	NS	NS	8.97E-01	4.97E-01	7.40E-01
MldSil1|MvSl-1064-A1-R4_MC11g10329	NA	NA	NA	NA	NA	NS	NS	NS	7.53E-01	4.39E-01	5.61E-01
MldSil1|MvSl-1064-A1-R4_MC11g10330	NA	NA	NA	NA	NA	NS	NS	NS	2.11E-01	1.72E-03	3.17E-02
MldSil1|MvSl-1064-A1-R4_MC11g10332	-4.09E+00	-5.56E+00	-5.32E+00	NS	-2.30E+00	6.12E-20	4.78E-22	6.77E-26	9.85E-01	2.39E-06	NS	NS	NS	8.72E-01	9.05E-01	1.36E-01
MldSil1|MvSl-1064-A1-R4_MC11g10334	NS	-1.52E+00	-1.89E+00	NS	NS	9.39E-02	9.45E-06	4.10E-08	5.75E-01	5.46E-01	NS	NS	NS	8.99E-01	4.35E-01	9.49E-01
MldSil1|MvSl-1064-A1-R4_MC11g10335	NS	NS	-3.47E+00	NS	NS	6.48E-01	3.52E-05	1.97E-11	5.24E-01	6.85E-01	1.7823263	NS	NS	5.05E-06	3.39E-02	2.49E-04
MldSil1|MvSl-1064-A1-R4_MC11g10336	NA	NA	NA	NA	NA	NS	NS	NS	6.19E-01	6.77E-01	3.68E-01
MldSil1|MvSl-1064-A1-R4_MC11g10337	NA	NA	NA	NA	NA	NS	NS	NS	7.53E-02	1.02E-03	6.29E-01
MldSil1|MvSl-1064-A1-R4_MC11g10338	3.69E+00	3.60E+00	3.59E+00	2.87E+00	3.51E+00	4.59E-34	1.28E-27	8.14E-28	3.88E-15	8.71E-15	2.6248652	1.73E+00	NS	5.98E-11	2.99E-08	9.56E-03
MldSil1|MvSl-1064-A1-R4_MC11g10342	-5.53E+00	-3.79E+00	-4.10E+00	-1.58E+00	-2.62E+00	2.33E-28	6.66E-17	6.65E-23	1.84E-06	3.80E-07	NS	NS	NS	4.92E-01	1.23E-05	1.89E-02
MldSil1|MvSl-1064-A1-R4_MC11g10344	-5.71E+00	-6.18E+00	-6.28E+00	-3.17E+00	-3.45E+00	6.59E-44	8.94E-39	2.22E-45	2.08E-22	4.98E-12	NS	NS	NS	8.84E-01	2.54E-04	2.65E-02
MldSil1|MvSl-1064-A1-R4_MC11g10349	-4.13E+00	-2.95E+00	-2.86E+00	NS	-3.22E+00	2.71E-24	4.59E-14	6.22E-15	8.41E-04	6.66E-10	NS	NS	NS	8.65E-01	8.12E-02	5.86E-01
MldSil1|MvSl-1064-A1-R4_MC11g10350	NA	NA	NA	NA	NA	NS	NS	NS	2.29E-05	3.94E-01	3.03E-01
MldSil1|MvSl-1064-A1-R4_MC11g10351	-2.73E+00	1.65E+00	2.58E+00	NS	NS	4.82E-07	6.01E-07	9.72E-17	1.73E-02	1.15E-01	NS	-1.66E+00	NS	5.69E-05	7.23E-09	4.22E-01
MldSil1|MvSl-1064-A1-R4_MC11g10352	-3.81E+00	-4.48E+00	-3.84E+00	-3.66E+00	-3.47E+00	5.52E-27	5.92E-27	9.77E-26	2.14E-28	1.25E-16	NS	NS	NS	1.83E-01	4.10E-01	9.45E-02
MldSil1|MvSl-1064-A1-R4_MC11g10354	NS	NS	1.34E+00	NS	NS	1.98E-02	2.18E-03	5.54E-06	5.94E-03	3.02E-01	NS	1.43E+00	NS	6.06E-01	2.67E-06	1.48E-04
MldSil1|MvSl-1064-A1-R4_MC11g10355	-1.07E+01	-3.48E+00	-2.79E+00	NS	NS	9.48E-13	8.94E-06	1.44E-07	2.23E-03	3.58E-05	NS	NS	NS	9.01E-05	2.92E-01	5.50E-01
MldSil1|MvSl-1064-A1-R4_MC11g10356	NA	NA	NA	NA	NA	NS	NS	NS	3.37E-01	1.63E-01	7.55E-01
MldSil1|MvSl-1064-A1-R4_MC11g10357	NA	NA	NA	NA	NA	NS	NS	NS	6.21E-01	8.91E-02	8.17E-01
MldSil1|MvSl-1064-A1-R4_MC11g10358	NS	NS	-1.75E+00	NS	NS	6.93E-04	1.17E-03	8.26E-07	2.90E-02	2.13E-01	NS	NS	NS	1.29E-02	4.16E-02	7.13E-01
MldSil1|MvSl-1064-A1-R4_MC11g10360	NS	NS	NS	NS	NS	1.61E-02	6.67E-03	9.29E-05	1.71E-01	2.09E-02	NS	NS	NS	1.81E-01	1.48E-03	1.07E-02
MldSil1|MvSl-1064-A1-R4_MC11g10363	NA	NA	NA	NA	NA	NS	NS	NS	3.98E-01	4.86E-01	7.37E-01
MldSil1|MvSl-1064-A1-R4_MC11g10364	NA	NA	NA	NA	NA	NS	NS	NS	2.87E-02	1.72E-01	9.94E-01
MldSil1|MvSl-1064-A1-R4_MC11g10365	-1.88E+00	NS	NS	NS	NS	6.87E-09	1.32E-05	1.17E-05	3.42E-01	4.11E-02	NS	NS	NS	5.49E-01	8.86E-01	7.28E-01
MldSil1|MvSl-1064-A1-R4_MC11g10366	5.99E+00	4.16E+00	3.05E+00	NS	6.32E+00	5.51E-83	6.70E-40	7.33E-22	1.28E-01	1.27E-40	NS	NS	NS	1.68E-05	2.65E-02	8.10E-01
MldSil1|MvSl-1064-A1-R4_MC11g10367	1.86E+00	1.83E+00	1.59E+00	1.97E+00	NS	2.16E-10	1.10E-08	5.24E-07	2.12E-08	1.22E-04	NS	NS	NS	9.48E-01	4.12E-02	9.08E-01
MldSil1|MvSl-1064-A1-R4_MC11g10368	NA	NA	NA	NA	NA	NS	NS	NS	7.38E-01	6.36E-01	1.00E+00
MldSil1|MvSl-1064-A1-R4_MC11g10369	NA	NA	NA	NA	NA	-1.5628094	NS	NS	4.96E-06	3.39E-03	6.78E-02
MldSil1|MvSl-1064-A1-R4_MC11g10370	1.26E+00	NS	NS	NS	NS	1.57E-06	9.51E-03	7.44E-02	6.57E-01	1.81E-02	NS	2.01E+00	NS	4.73E-05	4.61E-11	8.11E-03
MldSil1|MvSl-1064-A1-R4_MC11g10371	NA	NA	NA	NA	NA	NS	NS	NS	3.33E-02	9.40E-04	6.12E-01
MldSil1|MvSl-1064-A1-R4_MC11g10372	NA	NA	NA	NA	NA	4.9839346	3.05E+00	NS	6.11E-27	8.56E-18	1.55E-03
MldSil1|MvSl-1064-A1-R4_MC11g10373	-1.44E+00	-1.93E+00	-1.57E+00	NS	NS	8.00E-06	1.41E-07	1.71E-06	1.25E-05	2.49E-02	NS	NS	NS	3.79E-01	1.60E-01	7.59E-01
MldSil1|MvSl-1064-A1-R4_MC11g10374	1.58E+00	1.99E+00	1.98E+00	1.61E+00	NS	6.12E-09	8.24E-12	3.78E-11	3.27E-06	2.63E-05	NS	NS	NS	4.45E-01	9.76E-01	7.37E-01
MldSil1|MvSl-1064-A1-R4_MC11g10375	-1.85E+00	-1.98E+00	-1.72E+00	NS	NS	2.68E-08	9.42E-08	7.94E-07	3.39E-02	1.38E-03	NS	NS	NS	6.31E-01	6.58E-01	8.05E-01
MldSil1|MvSl-1064-A1-R4_MC11g10376	7.30E+00	7.91E+00	7.87E+00	9.39E+00	8.08E+00	1.07E-41	1.72E-48	9.28E-57	8.61E-71	4.40E-28	2.3034243	3.59E+00	NS	7.87E-06	1.06E-17	6.37E-01
MldSil1|MvSl-1064-A1-R4_MC11g10377	-1.73E+00	NS	NS	NS	NS	3.63E-08	5.60E-03	7.32E-03	1.88E-02	2.33E-02	NS	NS	NS	3.00E-01	4.28E-01	2.70E-01
MldSil1|MvSl-1064-A1-R4_MC11g10378	2.46E+00	NS	NS	2.72E+00	2.89E+00	8.69E-14	8.80E-05	1.24E-02	7.58E-14	3.08E-10	2.7192982	3.37E+00	NS	1.40E-11	2.71E-25	1.19E-04
MldSil1|MvSl-1064-A1-R4_MC11g10380	-3.21E+00	-2.67E+00	-2.46E+00	NS	NS	2.60E-20	7.67E-14	3.51E-13	1.83E-01	6.92E-03	NS	NS	NS	3.83E-01	2.93E-03	5.70E-02
MldSil1|MvSl-1064-A1-R4_MC11g10383	NS	NS	NS	4.17E+00	NS	7.98E-01	5.77E-01	8.13E-01	9.28E-28	5.94E-04	2.4139253	2.21E+00	1.9078862	1.05E-09	9.08E-13	7.94E-06
MldSil1|MvSl-1064-A1-R4_MC11g10386	-5.60E+00	-4.29E+00	-2.15E+00	-1.63E+00	NS	2.66E-15	2.76E-11	2.89E-08	1.01E-06	2.04E-03	3.1502602	2.04E+00	NS	9.57E-15	3.35E-11	7.13E-01
MldSil1|MvSl-1064-A1-R4_MC11g10389	NA	NA	NA	NA	NA	NS	NS	NS	9.07E-01	5.52E-01	8.46E-02
MldSil1|MvSl-1064-A1-R4_MC11g10391	NA	NA	NA	NA	NA	NS	-1.57E+00	NS	1.45E-02	2.44E-08	6.62E-01
MldSil1|MvSl-1064-A1-R4_MC11g10392	NA	NA	NA	NA	NA	NS	NS	NS	8.14E-01	2.65E-02	3.48E-02
MldSil1|MvSl-1064-A1-R4_MC11g10395	NA	NA	NA	NA	NA	NS	NS	NS	1.72E-02	7.74E-02	9.81E-01
MldSil1|MvSl-1064-A1-R4_MC11g10397	-1.82E+00	-2.30E+00	-2.00E+00	NS	NS	2.49E-06	4.08E-07	3.81E-07	3.79E-04	1.90E-03	NS	NS	NS	1.59E-04	1.33E-03	2.13E-01
MldSil1|MvSl-1064-A1-R4_MC11g10398	1.72E+00	1.75E+00	1.75E+00	2.05E+00	NS	1.10E-08	1.03E-07	3.78E-08	6.27E-09	4.08E-05	NS	NS	NS	2.46E-01	1.11E-02	3.51E-02
MldSil1|MvSl-1064-A1-R4_MC11g10399	4.49E+00	3.44E+00	2.38E+00	NS	4.24E+00	1.97E-46	7.84E-22	5.15E-11	8.61E-01	6.31E-20	2.8590522	4.23E+00	4.0779555	2.16E-12	7.78E-36	6.64E-21
MldSil1|MvSl-1064-A1-R4_MC11g10400	-2.42E+00	-2.67E+00	-5.16E+00	NS	NS	3.29E-08	6.31E-08	6.40E-19	7.44E-03	7.76E-05	NS	NS	NS	6.43E-01	8.15E-01	6.27E-01
MldSil1|MvSl-1064-A1-R4_MC11g10403	1.25E+00	NS	NS	NS	NS	1.81E-06	7.38E-02	4.07E-01	1.50E-01	2.13E-02	NS	NS	NS	5.19E-02	1.54E-03	5.87E-01
MldSil1|MvSl-1064-A1-R4_MC11g10404	NS	1.93E+00	1.85E+00	NS	NS	1.88E-05	1.25E-08	1.16E-08	2.85E-05	5.27E-03	NS	NS	NS	5.20E-01	3.59E-01	9.91E-01
MldSil1|MvSl-1064-A1-R4_MC11g10405	NA	NA	NA	NA	NA	NS	NS	NS	1.75E-01	2.87E-01	4.54E-02
MldSil1|MvSl-1064-A1-R4_MC11g10406	-1.60E+00	NS	NS	NS	NS	2.62E-06	1.60E-05	1.14E-04	1.18E-01	1.82E-03	NS	NS	NS	1.56E-02	1.52E-03	2.02E-01
MldSil1|MvSl-1064-A1-R4_MC11g10408	NA	NA	NA	NA	NA	NS	NS	NS	3.87E-01	1.79E-01	4.82E-01
MldSil1|MvSl-1064-A1-R4_MC11g10409	2.22E+00	2.39E+00	2.56E+00	2.64E+00	2.19E+00	2.62E-10	2.99E-10	3.09E-14	3.72E-13	3.93E-06	NS	NS	NS	6.04E-01	1.52E-01	9.70E-01
MldSil1|MvSl-1064-A1-R4_MC11g10410	NA	NA	NA	NA	NA	NS	NS	NS	4.36E-02	7.27E-05	8.38E-01
MldSil1|MvSl-1064-A1-R4_MC11g10411	NA	NA	NA	NA	NA	NS	NS	NS	4.26E-01	1.03E-01	5.19E-01
MldSil1|MvSl-1064-A1-R4_MC11g10412	-2.75E+00	-2.08E+00	-2.24E+00	-1.92E+00	NS	4.65E-17	7.27E-10	3.79E-11	4.00E-09	1.41E-04	NS	-1.50E+00	NS	3.18E-03	1.22E-07	5.58E-03
MldSil1|MvSl-1064-A1-R4_MC11g10413	NS	NS	NS	-2.05E+00	NS	3.37E-02	4.11E-01	8.06E-03	2.21E-08	5.56E-04	NS	NS	NS	4.91E-01	7.91E-03	3.17E-02
MldSil1|MvSl-1064-A1-R4_MC11g10415	NA	NA	NA	NA	NA	NS	NS	NS	7.22E-01	7.68E-01	3.70E-01
MldSil1|MvSl-1064-A1-R4_MC11g10416	-3.11E+00	NS	NS	NS	NS	2.40E-07	3.46E-02	1.57E-03	4.16E-02	1.21E-03	NS	NS	1.8968609	8.26E-01	5.96E-01	9.06E-06
MldSil1|MvSl-1064-A1-R4_MC11g10417	NA	NA	NA	NA	NA	NS	NS	NS	5.60E-01	3.90E-01	4.36E-01
MldSil1|MvSl-1064-A1-R4_MC11g10418	NA	NA	NA	NA	NA	NS	NS	NS	5.45E-01	3.43E-01	8.57E-01
MldSil1|MvSl-1064-A1-R4_MC11g10419	2.35E+00	2.19E+00	2.19E+00	1.60E+00	2.10E+00	1.84E-18	4.25E-14	1.83E-13	4.00E-06	1.48E-07	NS	NS	NS	5.60E-01	3.71E-02	8.63E-01
MldSil1|MvSl-1064-A1-R4_MC11g10420	-2.93E+00	-3.25E+00	-2.92E+00	NS	-2.07E+00	9.86E-19	2.95E-18	2.64E-17	1.13E-04	1.83E-07	-1.6065703	NS	NS	2.18E-06	1.57E-05	4.98E-01
MldSil1|MvSl-1064-A1-R4_MC11g10421	-2.20E+00	-2.79E+00	-3.60E+00	NS	NS	2.83E-11	3.83E-13	2.80E-20	6.71E-01	1.35E-04	NS	NS	NS	1.73E-01	2.81E-03	3.63E-03
MldSil1|MvSl-1064-A1-R4_MC11g10424	NA	NA	NA	NA	NA	NS	NS	NS	3.22E-01	8.13E-02	7.40E-01
MldSil1|MvSl-1064-A1-R4_MC11g10425	NA	NA	NA	NA	NA	NS	NS	NS	4.23E-01	6.15E-02	7.84E-01
MldSil1|MvSl-1064-A1-R4_MC11g10426	-1.75E+00	-2.31E+00	-2.86E+00	-1.64E+00	NS	1.65E-08	6.96E-11	6.39E-16	5.73E-07	1.92E-05	NS	NS	NS	3.60E-01	1.45E-01	7.61E-01
MldSil1|MvSl-1064-A1-R4_MC11g10427	NS	NS	NS	5.44E+00	4.76E+00	6.65E-01	1.00E+00	8.46E-01	5.60E-33	3.16E-08	3.8727748	4.03E+00	6.6737322	8.12E-17	5.45E-26	1.17E-39
MldSil1|MvSl-1064-A1-R4_MC11g10428	-5.78E+00	-4.87E+00	-5.91E+00	-1.93E+00	-3.48E+00	1.09E-25	1.49E-18	3.60E-25	9.90E-09	2.56E-07	NS	NS	NS	2.78E-01	4.80E-04	1.72E-03
MldSil1|MvSl-1064-A1-R4_MC11g10429	2.00E+00	1.89E+00	2.30E+00	2.71E+00	NS	4.25E-12	1.79E-09	7.76E-14	3.55E-14	2.03E-04	NS	NS	NS	3.49E-01	9.21E-01	1.50E-01
MldSil1|MvSl-1064-A1-R4_MC11g10430	2.19E+00	1.55E+00	NS	NS	2.41E+00	2.00E-14	1.96E-06	1.30E-03	1.53E-02	2.16E-08	NS	1.75E+00	2.2716991	3.65E-02	1.03E-08	6.27E-08
MldSil1|MvSl-1064-A1-R4_MC11g10431	2.13E+00	NS	NS	NS	2.28E+00	1.79E-15	2.34E-05	2.68E-03	4.69E-05	1.64E-08	NS	1.79E+00	2.6866284	7.63E-02	4.51E-09	1.18E-10
MldSil1|MvSl-1064-A1-R4_MC11g10432	-2.43E+00	-1.50E+00	NS	NS	NS	2.88E-14	4.40E-06	1.36E-05	3.94E-01	2.52E-03	NS	1.82E+00	1.9921578	5.12E-01	2.36E-09	2.36E-06
MldSil1|MvSl-1064-A1-R4_MC11g10434	5.32E+00	4.74E+00	5.27E+00	1.36E+01	NS	2.44E-09	7.35E-06	1.66E-12	7.70E-115	4.93E-04	NS	NS	NS	5.56E-04	1.49E-01	3.57E-01
MldSil1|MvSl-1064-A1-R4_MC11g10435	NS	NS	1.89E+00	NS	NS	9.34E-01	1.96E-03	1.53E-07	1.15E-02	7.24E-01	NS	NS	NS	9.13E-02	2.48E-02	1.36E-01
MldSil1|MvSl-1064-A1-R4_MC11g10436	NA	NA	NA	NA	NA	NS	NS	NS	2.70E-05	2.84E-05	2.13E-01
MldSil1|MvSl-1064-A1-R4_MC11g10437	-3.56E+00	-2.99E+00	-2.97E+00	NS	-2.27E+00	2.42E-18	1.22E-12	1.64E-15	2.46E-04	1.86E-06	-1.6723799	NS	NS	8.06E-07	1.34E-04	8.87E-02
MldSil1|MvSl-1064-A1-R4_MC11g10440	NA	NA	NA	NA	NA	-2.2181689	-1.59E+00	NS	2.44E-10	1.56E-07	9.66E-01
MldSil1|MvSl-1064-A1-R4_MC11g10441	NA	NA	NA	NA	NA	-1.8470361	NS	NS	5.64E-06	6.17E-02	8.37E-01
MldSil1|MvSl-1064-A1-R4_MC11g10442	NA	NA	NA	NA	NA	NS	NS	NS	6.05E-01	9.59E-01	8.08E-01
MldSil1|MvSl-1064-A1-R4_MC11g10443	NA	NA	NA	NA	NA	NS	NS	NS	8.84E-01	9.56E-01	8.62E-01
MldSil1|MvSl-1064-A1-R4_MC11g10444	4.30E+00	3.38E+00	NS	2.14E+00	4.65E+00	1.11E-19	8.36E-07	5.43E-05	4.24E-07	1.12E-14	5.7137519	6.62E+00	5.7135551	2.63E-33	5.75E-65	3.06E-33
MldSil1|MvSl-1064-A1-R4_MC11g10445	-5.87E+00	-4.43E+00	-4.67E+00	-2.62E+00	-3.11E+00	1.60E-72	1.84E-43	3.20E-44	1.51E-16	3.57E-15	-2.31998	-1.50E+00	NS	1.81E-12	9.98E-08	1.56E-01
MldSil1|MvSl-1064-A1-R4_MC11g10446	NA	NA	NA	NA	NA	NS	NS	NS	4.14E-01	2.22E-02	3.89E-01
MldSil1|MvSl-1064-A1-R4_MC11g10447	8.95E+00	7.75E+00	7.63E+00	7.05E+00	9.24E+00	2.90E-103	2.48E-66	2.56E-70	2.63E-50	4.68E-48	NS	3.88E+00	4.5420031	2.64E-03	1.00E-24	2.86E-21
MldSil1|MvSl-1064-A1-R4_MC11g10448	-2.09E+00	-1.62E+00	NS	NS	-2.22E+00	1.06E-12	2.01E-07	1.21E-05	1.73E-02	2.46E-07	NS	NS	NS	4.47E-01	4.85E-02	1.92E-01
MldSil1|MvSl-1064-A1-R4_MC11g10450	NA	NA	9.44E+00	1.78E+01	NA	NA	NA	3.45E-08	9.24E-108	NA	NA	NA	NA	NA	NA	NA
MldSil1|MvSl-1064-A1-R4_MC11g10451	NA	NA	NA	NA	NA	NS	NS	NS	5.54E-03	1.11E-02	4.02E-01
MldSil1|MvSl-1064-A1-R4_MC11g10452	NA	NA	NA	NA	NA	2.2170533	NS	NS	1.78E-08	4.70E-04	6.40E-01
MldSil1|MvSl-1064-A1-R4_MC11g10454	-5.16E+00	-6.15E+00	-5.60E+00	-2.13E+00	-4.48E+00	7.32E-30	1.10E-28	5.51E-30	5.58E-11	5.92E-18	NS	NS	NS	5.68E-01	3.37E-02	1.51E-02
MldSil1|MvSl-1064-A1-R4_MC11g10455	1.84E+00	1.92E+00	2.00E+00	NS	NS	6.71E-09	2.96E-08	5.88E-10	4.58E-04	8.32E-02	NS	NS	NS	4.62E-01	5.52E-01	7.59E-01
MldSil1|MvSl-1064-A1-R4_MC11g10456	8.71E+00	8.84E+00	8.33E+00	5.40E+00	6.36E+00	2.97E-50	5.15E-46	4.40E-47	6.64E-23	7.79E-06	NS	NS	NS	1.18E-01	9.75E-01	6.86E-01
MldSil1|MvSl-1064-A1-R4_MC11g10458	NA	NA	NA	NA	NA	NS	NS	NS	6.23E-01	5.00E-01	8.60E-01
MldSil1|MvSl-1064-A1-R4_MC11g10459	1.47E+00	NS	NS	NS	NS	2.86E-08	7.61E-04	1.02E-03	1.54E-02	2.04E-04	NS	NS	NS	7.05E-01	6.23E-01	8.99E-01
MldSil1|MvSl-1064-A1-R4_MC11g10460	-4.45E+00	-3.37E+00	-3.28E+00	-2.53E+00	-3.18E+00	1.76E-34	3.15E-21	1.26E-21	5.36E-15	7.78E-11	NS	NS	NS	1.09E-03	2.49E-02	5.58E-03
MldSil1|MvSl-1064-A1-R4_MC11g10461	NA	NA	NA	NA	NA	NS	NS	NS	5.71E-02	4.14E-02	7.08E-01
MldSil1|MvSl-1064-A1-R4_MC11g10462	NA	NA	NA	NA	NA	NS	NS	NS	6.78E-01	8.95E-01	9.07E-01
MldSil1|MvSl-1064-A1-R4_MC11g10463	-1.98E+00	NS	NS	-1.66E+00	NS	1.72E-08	2.88E-04	3.95E-04	6.49E-07	2.95E-05	NS	NS	NS	5.85E-05	2.02E-05	7.78E-03
MldSil1|MvSl-1064-A1-R4_MC11g10464	NA	NA	NA	NA	NA	NS	NS	NS	5.98E-01	6.93E-01	5.53E-01
MldSil1|MvSl-1064-A1-R4_MC11g10465	NA	NA	NA	NA	NA	NS	NS	NS	1.34E-01	2.09E-02	6.65E-01
MldSil1|MvSl-1064-A1-R4_MC11g10466	NA	NA	NA	NA	NA	NS	NS	NS	4.09E-01	1.34E-01	7.04E-01
MldSil1|MvSl-1064-A1-R4_MC11g10467	1.40E+00	1.63E+00	1.43E+00	NS	NS	2.36E-07	1.97E-08	1.64E-06	2.12E-04	1.97E-04	NS	NS	NS	8.82E-01	9.49E-01	4.24E-01
MldSil1|MvSl-1064-A1-R4_MC11g10468	NA	NA	NA	NA	NA	NS	NS	NS	2.05E-01	3.97E-01	9.80E-01
MldSil1|MvSl-1064-A1-R4_MC11g10470	NA	NA	NA	NA	NA	NS	NS	NS	4.60E-01	3.75E-01	3.23E-01
MldSil1|MvSl-1064-A1-R4_MC11g10471	NA	NA	NA	NA	NA	NS	NS	NS	6.23E-01	4.41E-01	9.73E-01
MldSil1|MvSl-1064-A1-R4_MC11g10472	NA	NA	NA	NA	NA	NS	NS	NS	2.24E-02	2.79E-04	2.37E-01
MldSil1|MvSl-1064-A1-R4_MC11g10473	NA	NA	NA	NA	NA	NS	NS	NS	1.15E-01	5.85E-01	7.34E-01
MldSil1|MvSl-1064-A1-R4_MC11g10474	-2.13E+00	NS	NS	NS	NS	2.30E-12	2.59E-03	7.04E-01	4.96E-02	1.05E-03	NS	NS	NS	1.75E-02	4.83E-03	9.09E-01
MldSil1|MvSl-1064-A1-R4_MC11g10475	-1.73E+00	NS	NS	NS	NS	2.28E-06	2.46E-05	1.02E-01	2.02E-02	1.38E-02	NS	NS	NS	3.52E-01	2.92E-01	7.25E-01
MldSil1|MvSl-1064-A1-R4_MC11g10477	5.45E+00	5.06E+00	4.72E+00	2.94E+00	4.46E+00	5.13E-60	5.11E-44	3.34E-39	1.71E-14	2.59E-19	3.7254401	3.60E+00	3.4275912	2.70E-18	1.08E-26	3.45E-15
MldSil1|MvSl-1064-A1-R4_MC11g10478	NA	NA	NA	NA	NA	NS	NS	NS	1.67E-02	9.71E-01	2.95E-02
MldSil1|MvSl-1064-A1-R4_MC11g10479	NA	NA	NA	NA	NA	NS	NS	NS	7.65E-01	5.22E-01	9.52E-01
MldSil1|MvSl-1064-A1-R4_MC11g10484	NS	NS	-2.17E+00	NS	NS	1.28E-01	1.10E-03	3.86E-07	2.72E-03	1.52E-01	NS	NS	NS	8.13E-01	5.54E-02	8.21E-01
MldSil1|MvSl-1064-A1-R4_MC11g10485	NA	NA	NA	NA	NA	NS	NS	NS	7.91E-02	8.25E-03	8.96E-01
MldSil1|MvSl-1064-A1-R4_MC11g10486	NA	NA	NA	NA	NA	NS	NS	NS	1.37E-04	6.99E-04	1.82E-01
MldSil1|MvSl-1064-A1-R4_MC11g10487	NA	NA	NA	NA	NA	NS	NS	NS	3.09E-01	4.89E-01	6.87E-01
MldSil1|MvSl-1064-A1-R4_MC11g10488	NS	1.40E+00	2.44E+00	2.47E+00	NS	5.91E-01	3.09E-06	5.94E-16	2.43E-12	4.82E-01	NS	2.21E+00	NS	3.50E-03	7.28E-13	1.25E-05
MldSil1|MvSl-1064-A1-R4_MC11g10489	-1.13E+01	-4.02E+00	-3.80E+00	NS	NS	2.42E-16	1.83E-09	4.44E-12	6.91E-01	5.82E-04	NS	1.64E+00	NS	2.36E-02	8.11E-08	4.75E-03
MldSil1|MvSl-1064-A1-R4_MC11g10493	NA	NA	NA	NA	NA	NS	NS	NS	4.51E-01	1.28E-01	6.12E-01
MldSil1|MvSl-1064-A1-R4_MC11g10494	NA	NA	NA	NA	NA	NS	NS	NS	8.57E-01	2.71E-01	4.00E-01
MldSil1|MvSl-1064-A1-R4_MC11g10498	NA	NA	NA	NA	NA	NS	NS	NS	2.67E-01	9.95E-01	9.96E-01
MldSil1|MvSl-1064-A1-R4_MC11g10499	NA	NA	NA	NA	NA	NS	NS	NA	2.81E-04	1.51E-02	NA
MldSil1|MvSl-1064-A1-R4_MC11g10502	2.36E+00	1.88E+00	1.99E+00	1.95E+00	2.22E+00	3.37E-18	1.73E-10	3.41E-11	2.13E-08	4.46E-08	NS	NS	NS	4.09E-01	6.57E-02	6.45E-01
MldSil1|MvSl-1064-A1-R4_MC11g10503	NA	NA	NA	NA	NA	6.6654637	1.01E+01	10.4106346	4.66E-32	1.64E-94	1.50E-65
MldSil1|MvSl-1064-A1-R4_MC11g10504	NS	NS	-2.45E+00	-1.70E+00	NS	2.01E-01	2.97E-02	3.36E-06	1.93E-06	5.04E-01	NS	NS	NS	9.95E-01	1.87E-01	5.39E-01
MldSil1|MvSl-1064-A1-R4_MC11g10505	NS	-1.48E+00	NS	NS	NS	3.20E-05	2.24E-06	8.93E-03	2.09E-01	7.05E-02	-2.2587136	NS	NS	7.93E-12	1.91E-04	7.66E-01
MldSil1|MvSl-1064-A1-R4_MC11g10506	NA	NA	NA	NA	NA	NS	NS	NS	6.85E-01	3.24E-01	1.00E+00
MldSil1|MvSl-1064-A1-R4_MC11g10507	NA	NA	NA	NA	NA	NS	NS	NS	7.57E-02	4.98E-01	2.39E-01
MldSil1|MvSl-1064-A1-R4_MC11g10509	-5.24E+00	-5.50E+00	-4.42E+00	NS	NS	7.25E-24	1.85E-20	6.19E-22	9.17E-01	6.66E-05	NS	NS	NS	2.22E-01	1.30E-01	6.00E-01
MldSil1|MvSl-1064-A1-R4_MC11g10510	NS	NS	NS	8.40E+00	NS	8.42E-01	1.74E-01	4.85E-02	8.11E-67	7.06E-01	3.5123656	NS	NS	3.34E-15	1.16E-03	7.93E-02
MldSil1|MvSl-1064-A1-R4_MC11g10511	NA	NA	NA	NA	NA	NS	NS	NS	9.29E-01	4.97E-01	9.21E-01
MldSil1|MvSl-1064-A1-R4_MC11g10512	NA	NA	NA	NA	NA	NS	NS	NS	4.28E-01	4.83E-01	8.12E-01
MldSil1|MvSl-1064-A1-R4_MC11g10513	NA	NA	NA	NA	NA	NS	NS	NS	9.25E-02	8.12E-02	9.45E-01
MldSil1|MvSl-1064-A1-R4_MC11g10516	NA	NA	NA	NA	NA	NS	NS	NS	3.04E-01	1.01E-01	3.80E-01
MldSil1|MvSl-1064-A1-R4_MC11g10517	-6.50E+00	-5.18E+00	-3.55E+00	-1.88E+00	-3.50E+00	2.64E-35	7.35E-26	2.32E-21	5.72E-09	2.11E-09	NS	-1.70E+00	NS	5.06E-05	1.66E-09	5.61E-03
MldSil1|MvSl-1064-A1-R4_MC11g10518	NA	NA	NA	NA	NA	NS	NS	NS	1.12E-01	8.24E-01	4.46E-01
MldSil1|MvSl-1064-A1-R4_MC11g10520	-5.10E+00	-4.77E+00	-5.83E+00	NS	-3.48E+00	1.47E-11	3.11E-09	2.07E-13	4.38E-05	1.71E-06	NS	NS	NS	4.79E-01	1.72E-01	9.90E-01
MldSil1|MvSl-1064-A1-R4_MC11g10521	NA	NA	NA	NA	NA	-1.6226865	-1.47E+00	NS	1.61E-06	2.00E-07	1.34E-02
MldSil1|MvSl-1064-A1-R4_MC11g10522	NA	NA	NA	NA	NA	NS	NS	NS	1.40E-02	1.30E-03	3.02E-01
MldSil1|MvSl-1064-A1-R4_MC11g10523	NA	NA	NA	NA	NA	NS	NS	NS	8.34E-01	9.78E-01	5.82E-01
MldSil1|MvSl-1064-A1-R4_MC11g10525	NA	NA	NA	NA	NA	NS	NS	NS	6.02E-01	3.03E-01	5.31E-01
MldSil1|MvSl-1064-A1-R4_MC11g10528	NA	NA	NA	NA	NA	NS	NS	NS	4.58E-01	1.82E-01	5.28E-01
MldSil1|MvSl-1064-A1-R4_MC11g10529	NA	NA	NA	NA	NA	NS	NS	NS	6.92E-01	1.63E-01	5.01E-01
MldSil1|MvSl-1064-A1-R4_MC11g10530	NA	NA	NA	NA	NA	NS	NS	NS	1.42E-01	9.26E-01	9.78E-01
MldSil1|MvSl-1064-A1-R4_MC11g10531	7.47E+00	6.82E+00	6.14E+00	3.84E+00	7.49E+00	8.98E-61	8.10E-38	7.62E-37	8.53E-17	3.96E-28	3.9629868	1.99E+00	NS	4.64E-17	1.61E-06	8.10E-03
MldSil1|MvSl-1064-A1-R4_MC11g10532	NA	NA	NA	NA	NA	NS	NS	NS	4.22E-01	1.23E-02	9.82E-01
MldSil1|MvSl-1064-A1-R4_MC11g10535	-1.99E+00	NS	NS	NS	NS	3.15E-07	1.81E-05	5.84E-04	1.87E-01	1.38E-01	NS	NS	NS	3.51E-01	1.64E-02	8.25E-04
MldSil1|MvSl-1064-A1-R4_MC11g10536	-2.92E+00	-4.18E+00	-2.33E+00	NS	NS	3.08E-15	1.03E-18	1.58E-11	3.80E-01	2.30E-04	-1.7131299	NS	NS	4.10E-07	9.79E-05	5.54E-03
MldSil1|MvSl-1064-A1-R4_MC11g10537	-5.98E+00	-6.06E+00	-7.11E+00	-2.30E+00	-3.29E+00	1.21E-38	1.59E-32	5.18E-40	1.17E-12	1.78E-11	NS	NS	NS	1.31E-02	6.25E-01	1.92E-02
MldSil1|MvSl-1064-A1-R4_MC11g10538	NA	NA	NA	NA	NA	NS	NS	NS	4.69E-01	5.66E-01	7.31E-01
MldSil1|MvSl-1064-A1-R4_MC11g10540	NA	NA	NA	NA	NA	NS	NS	NS	2.54E-01	2.38E-02	5.01E-01
MldSil1|MvSl-1064-A1-R4_MC11g10541	NA	NA	NA	NA	NA	NS	NS	NS	4.78E-01	9.53E-02	7.46E-01
MldSil1|MvSl-1064-A1-R4_MC11g10542	NS	NS	NS	-1.74E+00	NS	1.11E-01	8.94E-02	1.25E-03	6.79E-08	7.42E-01	NS	1.48E+00	2.1594131	6.88E-01	1.19E-06	2.60E-07
MldSil1|MvSl-1064-A1-R4_MC11g10543	-3.13E+00	-4.67E+00	-6.31E+00	NS	NS	9.72E-14	2.35E-17	9.08E-25	7.53E-01	6.69E-02	3.7171406	3.33E+00	2.4836662	5.07E-19	1.83E-25	2.69E-09
MldSil1|MvSl-1064-A1-R4_MC11g10544	7.28E+00	1.15E+01	1.21E+01	1.10E+01	9.28E+00	6.63E-21	1.89E-99	7.71E-112	2.82E-82	1.16E-28	3.3061858	NS	NS	9.78E-09	2.25E-02	1.00E+00
MldSil1|MvSl-1064-A1-R4_MC11g10545	NA	NA	NA	NA	NA	NS	NS	NS	7.99E-01	1.82E-01	7.56E-01
MldSil1|MvSl-1064-A1-R4_MC11g10546	NA	NA	NA	NA	NA	NS	NS	NS	2.95E-03	1.05E-01	6.61E-01
MldSil1|MvSl-1064-A1-R4_MC11g10547	NS	-1.49E+00	NS	NS	NS	6.61E-05	3.65E-06	2.52E-05	9.14E-03	8.90E-02	NS	NS	NS	2.41E-01	2.61E-02	8.10E-01
MldSil1|MvSl-1064-A1-R4_MC11g10548	2.04E+00	1.96E+00	2.11E+00	NS	2.07E+00	7.27E-13	2.66E-10	5.85E-12	7.97E-03	9.01E-07	NS	NS	NS	1.87E-01	7.85E-02	4.15E-01
MldSil1|MvSl-1064-A1-R4_MC11g10550	NA	NA	NA	NA	NA	NS	NS	NS	6.72E-02	1.29E-01	9.31E-01
MldSil1|MvSl-1064-A1-R4_MC11g10553	NA	NA	NA	NA	NA	NS	-1.30E+00	NS	7.85E-04	9.83E-06	6.19E-01
MldSil1|MvSl-1064-A1-R4_MC09-2g09258	NA	NA	NA	NA	NA	NS	NS	NS	1.10E-01	2.36E-05	6.69E-01
MldSil1|MvSl-1064-A1-R4_MC09-2g09257	NA	NA	NA	NA	NA	NS	NS	NS	1.23E-01	2.88E-05	8.31E-02
MldSil1|MvSl-1064-A1-R4_MC09-2g09256	NA	NA	NA	NA	NA	NS	NS	NS	9.29E-01	7.97E-01	9.87E-01
MldSil1|MvSl-1064-A1-R4_MC09-2g09255	-6.63E+00	-6.30E+00	-6.06E+00	NS	NS	2.22E-36	3.77E-30	4.80E-35	1.96E-04	2.79E-05	NS	NS	NS	9.82E-01	7.60E-01	7.96E-01
MldSil1|MvSl-1064-A1-R4_MC09-2g09254	-1.43E+00	NS	NS	NS	NS	2.31E-06	2.95E-05	7.45E-04	7.52E-04	2.29E-02	1.7385164	NS	NS	7.86E-06	4.54E-03	9.60E-01
MldSil1|MvSl-1064-A1-R4_MC09-2g09253	-3.38E+00	-5.50E+00	-3.33E+00	NS	-2.81E+00	1.88E-16	1.57E-21	4.95E-16	1.15E-05	2.89E-07	NS	NS	NS	8.24E-01	9.50E-01	7.44E-01
MldSil1|MvSl-1064-A1-R4_MC09-2g09252	NA	NA	NA	NA	NA	NS	NS	NS	8.25E-01	7.83E-02	6.10E-01
MldSil1|MvSl-1064-A1-R4_MC09-2g09251	1.41E+00	1.69E+00	1.70E+00	NS	NS	4.55E-07	1.52E-08	1.98E-08	3.22E-03	4.09E-04	NS	NS	2.4457437	2.19E-01	1.39E-01	4.69E-09
MldSil1|MvSl-1064-A1-R4_MC09-2g09249	NA	NA	NA	NA	NA	NS	NS	NS	5.27E-04	1.15E-02	5.13E-02
MldSil1|MvSl-1064-A1-R4_MC09-2g09248	NA	NA	NA	NA	NA	NS	NS	NA	4.54E-03	1.42E-01	NA
MldSil1|MvSl-1064-A1-R4_MC09-2g09246	NA	NA	NA	NA	NA	NS	NS	NS	3.58E-01	2.05E-01	9.99E-01
MldSil1|MvSl-1064-A1-R4_MC09-2g09241	NA	NA	NA	NA	NA	NS	NA	NA	1.39E-02	NA	NA
MldSil1|MvSl-1064-A1-R4_MC09-2g09239	NA	NA	NA	NA	NA	NS	NS	NS	2.70E-01	2.52E-03	2.46E-01
MldSil1|MvSl-1064-A1-R4_MC09-2g09238	NA	NA	NA	NA	NA	NS	NS	NS	5.81E-02	4.65E-03	6.70E-01
MldSil1|MvSl-1064-A1-R4_MC09-2g09237	NA	NA	NA	NA	NA	NS	NS	NS	4.85E-01	4.69E-01	9.48E-01
MldSil1|MvSl-1064-A1-R4_MC09-2g09236	-1.60E+00	-1.81E+00	NS	NS	NS	4.33E-06	3.74E-06	1.86E-04	6.70E-04	4.33E-05	NS	NS	NS	1.05E-01	8.66E-04	1.95E-01
MldSil1|MvSl-1064-A1-R4_MC09-2g09235	-1.50E+00	-1.79E+00	-1.91E+00	NS	NS	9.40E-07	1.56E-07	7.53E-09	8.22E-04	1.65E-01	NS	NS	NS	3.02E-01	7.85E-01	7.66E-01
MldSil1|MvSl-1064-A1-R4_MC09-2g09233	1.91E+00	1.90E+00	1.57E+00	NS	NS	2.67E-13	1.58E-11	8.77E-08	1.68E-01	4.72E-03	NS	NS	NS	9.42E-04	7.42E-05	2.50E-01
MldSil1|MvSl-1064-A1-R4_MC09-2g09232	6.05E+00	5.02E+00	3.65E+00	2.56E+00	5.29E+00	2.48E-82	4.29E-53	7.52E-29	1.31E-12	1.38E-30	NS	-3.06E+00	-2.5691051	2.25E-01	4.45E-24	7.33E-09
MldSil1|MvSl-1064-A1-R4_MC09-2g09230	-1.35E+00	NS	NS	NS	NS	4.08E-06	6.89E-05	1.56E-01	3.28E-01	3.52E-02	NS	NS	NS	2.32E-01	3.74E-04	2.43E-01
MldSil1|MvSl-1064-A1-R4_MC09-2g09229	NA	NA	NA	NA	NA	NS	NS	NS	5.04E-01	4.57E-02	1.65E-01
MldSil1|MvSl-1064-A1-R4_MC09-2g09228	NA	NA	NA	NA	NA	NS	NS	NS	4.67E-01	1.16E-01	6.20E-01
MldSil1|MvSl-1064-A1-R4_MC09-2g09226	-6.34E+00	-6.01E+00	-5.09E+00	NS	-3.15E+00	2.30E-22	3.37E-18	1.51E-20	8.23E-03	1.44E-09	NS	NS	NS	2.96E-01	1.81E-04	5.41E-01
MldSil1|MvSl-1064-A1-R4_MC09-2g09225	-6.40E+00	-5.49E+00	-5.32E+00	-1.85E+00	-2.91E+00	4.09E-33	2.29E-25	4.09E-29	1.08E-08	2.73E-09	NS	NS	NS	2.26E-01	2.81E-01	4.80E-01
MldSil1|MvSl-1064-A1-R4_MC09-2g09224	-3.70E+00	-4.59E+00	-5.70E+00	NS	NS	4.35E-22	6.35E-23	6.99E-34	1.64E-01	1.04E-05	NS	NS	NS	3.55E-01	4.73E-01	4.59E-01
MldSil1|MvSl-1064-A1-R4_MC09-2g09223	NA	NA	NA	NA	NA	NS	NS	NS	1.83E-01	1.84E-01	7.19E-01
MldSil1|MvSl-1064-A1-R4_MC09-2g09222	NA	NA	NA	NA	NA	NS	NS	NS	2.90E-01	7.76E-02	8.80E-01
MldSil1|MvSl-1064-A1-R4_MC09-2g09221	7.89E+00	9.86E+00	NA	5.01E+00	8.96E+00	9.37E-10	1.19E-28	NA	5.02E-08	9.67E-11	NS	NA	NA	1.87E-01	NA	NA
MldSil1|MvSl-1064-A1-R4_MC09-2g09220	NA	NA	NA	NA	NA	NS	NS	NS	7.49E-01	7.08E-01	6.56E-01
MldSil1|MvSl-1064-A1-R4_MC09-2g09219	NA	NA	NA	NA	NA	NS	NS	NS	8.79E-02	5.89E-03	2.33E-01
MldSil1|MvSl-1064-A1-R4_MC09-2g09218	NA	NA	NA	NA	NA	NS	NS	NS	6.03E-01	2.87E-01	8.08E-01
MldSil1|MvSl-1064-A1-R4_MC09-2g09217	1.80E+00	2.23E+00	2.22E+00	NS	NS	3.57E-09	5.49E-12	2.08E-12	7.36E-05	4.45E-03	NS	NS	NS	9.98E-01	2.84E-02	8.41E-01
MldSil1|MvSl-1064-A1-R4_MC09-2g09214	2.97E+00	2.02E+00	1.37E+00	NS	2.84E+00	1.55E-28	1.48E-12	3.94E-06	5.95E-05	1.59E-12	NS	NS	NS	6.48E-01	6.27E-05	4.19E-05
MldSil1|MvSl-1064-A1-R4_MC09-2g09213	NA	NA	NA	NA	NA	NS	NS	NS	5.04E-02	9.46E-03	3.25E-01
MldSil1|MvSl-1064-A1-R4_MC09-2g09212	NA	NA	NA	NA	NA	3.3624597	2.38E+00	NS	2.67E-16	1.36E-14	5.15E-01
MldSil1|MvSl-1064-A1-R4_MC09-2g09210	NA	NA	NA	NA	NA	NS	NS	NS	5.43E-01	4.71E-01	7.43E-01
MldSil1|MvSl-1064-A1-R4_MC09-2g09209	NA	NA	NA	NA	NA	NS	NS	NS	5.55E-01	2.27E-01	7.69E-01
MldSil1|MvSl-1064-A1-R4_MC09-2g09208	NS	NS	NS	1.85E+00	NS	2.22E-01	1.56E-01	1.54E-01	1.86E-07	1.61E-01	NS	NS	NS	6.19E-01	6.79E-02	9.31E-01
MldSil1|MvSl-1064-A1-R4_MC09-2g09207	NA	NA	NA	NA	NA	NS	NS	NS	8.25E-01	5.76E-02	3.69E-01
MldSil1|MvSl-1064-A1-R4_MC09-2g09205	1.38E+00	1.80E+00	1.54E+00	1.60E+00	NS	2.40E-07	3.27E-10	1.84E-07	3.65E-06	4.93E-02	NS	NS	NS	1.58E-01	8.88E-01	9.34E-01
MldSil1|MvSl-1064-A1-R4_MC09-2g09204	NS	NS	-2.21E+00	NS	NS	1.28E-02	1.33E-03	2.04E-09	8.05E-04	9.09E-02	NS	NS	NS	1.26E-02	2.85E-03	2.50E-01
MldSil1|MvSl-1064-A1-R4_MC09-2g09203	-1.36E+00	-1.91E+00	-1.45E+00	NS	NS	8.34E-07	4.21E-10	1.78E-06	1.78E-03	2.01E-02	NS	1.76E+00	NS	6.27E-04	7.78E-09	1.23E-02
MldSil1|MvSl-1064-A1-R4_MC09-2g09202	NA	NA	NA	NA	NA	NS	NS	NS	8.25E-01	3.19E-01	7.50E-01
MldSil1|MvSl-1064-A1-R4_MC09-2g09201	NS	NS	NS	NS	NS	6.22E-02	5.33E-01	4.24E-02	2.97E-04	4.35E-01	2.4251359	2.00E+00	NS	7.96E-10	6.94E-11	3.72E-01
MldSil1|MvSl-1064-A1-R4_MC09-2g09200	NA	NA	NA	NA	NA	NS	NS	NS	1.63E-05	2.04E-03	6.96E-01
MldSil1|MvSl-1064-A1-R4_MC09-2g09198	NA	NA	NA	8.10E+00	NA	NA	NA	NA	3.99E-48	NA	2.8982814	NS	NS	1.79E-06	3.76E-04	1.70E-05
MldSil1|MvSl-1064-A1-R4_MC09-2g09197	NA	NA	NA	NA	NA	NS	NS	NS	7.53E-01	1.33E-01	4.39E-03
MldSil1|MvSl-1064-A1-R4_MC09-2g09196	NS	1.38E+00	1.92E+00	NS	NS	4.34E-05	2.38E-06	8.43E-11	1.56E-02	5.59E-04	NS	NS	NS	8.71E-01	2.87E-01	1.83E-01
MldSil1|MvSl-1064-A1-R4_MC09-2g09195	-7.27E+00	-6.95E+00	-1.33E+01	-7.31E+00	-5.63E+00	4.31E-34	4.29E-28	6.12E-39	7.86E-57	3.46E-18	NS	NS	NS	6.48E-01	1.12E-01	5.76E-03
MldSil1|MvSl-1064-A1-R4_MC09-2g09193	-2.02E+00	-2.20E+00	-2.20E+00	-2.03E+00	NS	4.70E-10	9.04E-10	5.39E-11	6.76E-10	1.58E-02	NS	NS	NS	1.61E-03	3.00E-02	4.69E-01
MldSil1|MvSl-1064-A1-R4_MC09-2g09192	NA	NA	NA	NA	NA	NS	NS	NS	2.86E-03	3.82E-02	4.98E-01
MldSil1|MvSl-1064-A1-R4_MC09-2g09191	NA	NA	NA	NA	NA	NS	NS	NS	8.68E-01	2.57E-01	5.38E-01
MldSil1|MvSl-1064-A1-R4_MC09-2g09190	-4.71E+00	-5.38E+00	-5.46E+00	NS	NS	1.23E-14	3.10E-13	4.08E-17	2.61E-01	1.63E-02	2.5319939	NS	NS	1.66E-10	1.31E-02	8.97E-01
MldSil1|MvSl-1064-A1-R4_MC09-2g09187	1.81E+00	1.47E+00	NS	NS	NS	1.63E-11	5.41E-07	4.92E-03	4.05E-01	7.33E-03	NS	1.49E+00	NS	7.47E-03	1.03E-06	7.04E-01
MldSil1|MvSl-1064-A1-R4_MC09-2g09186	1.44E+00	1.69E+00	1.57E+00	1.63E+00	NS	7.07E-06	7.69E-07	1.33E-06	3.61E-06	1.05E-02	NS	NS	NS	5.63E-01	3.42E-02	8.53E-01
MldSil1|MvSl-1064-A1-R4_MC09-2g09183	-1.48E+00	-2.25E+00	-1.68E+00	NS	NS	1.00E-05	1.25E-08	9.57E-07	9.13E-02	2.64E-03	NS	NS	NS	9.65E-01	5.26E-01	2.27E-01
MldSil1|MvSl-1064-A1-R4_MC09-2g09181	NS	NS	NS	4.66E+00	NS	1.84E-01	2.98E-01	1.16E-01	2.76E-24	1.00E+00	5.4200356	2.76E+00	NS	1.07E-28	2.03E-12	5.16E-01
MldSil1|MvSl-1064-A1-R4_MC09-2g09180	NA	NA	NA	NA	NA	NS	NS	NS	2.49E-01	4.01E-01	8.90E-01
MldSil1|MvSl-1064-A1-R4_MC09-2g09178	2.05E+00	3.83E+00	3.87E+00	NS	4.04E+00	6.30E-08	1.84E-29	1.56E-30	2.88E-02	1.19E-18	5.1273156	2.42E+00	2.0444594	5.42E-30	2.23E-14	2.11E-06
MldSil1|MvSl-1064-A1-R4_MC09-2g09176	1.68E+00	1.64E+00	1.82E+00	NS	NS	1.09E-10	5.29E-09	4.77E-10	4.05E-03	5.01E-05	NS	-1.35E+00	NS	1.43E-01	1.92E-06	7.31E-01
MldSil1|MvSl-1064-A1-R4_MC09-2g09174	2.03E+00	1.99E+00	2.04E+00	1.99E+00	NS	7.24E-12	9.97E-10	1.01E-10	1.56E-08	1.39E-03	NS	NS	NS	6.87E-02	1.61E-01	5.39E-01
MldSil1|MvSl-1064-A1-R4_MC09-2g09173	NS	-1.76E+00	-2.45E+00	-1.58E+00	NS	4.34E-03	1.61E-08	7.40E-14	1.04E-06	7.08E-01	NS	NS	NS	2.53E-02	1.50E-01	9.67E-01
MldSil1|MvSl-1064-A1-R4_MC09-2g09172	NA	NA	NA	NA	NA	NS	NS	NS	6.91E-01	6.01E-01	8.81E-01
MldSil1|MvSl-1064-A1-R4_MC09-2g09171	1.35E+00	NS	1.59E+00	NS	NS	7.74E-06	7.76E-05	4.13E-07	1.18E-04	4.47E-05	NS	NS	NS	1.12E-01	4.42E-01	6.92E-01
MldSil1|MvSl-1064-A1-R4_MC09-2g09170	NA	NA	NA	NA	NA	NS	NS	NS	9.79E-01	6.41E-01	7.89E-01
MldSil1|MvSl-1064-A1-R4_MC09-2g09169	NA	NA	NA	NA	NA	NS	NS	NS	2.03E-01	8.12E-02	6.00E-01
MldSil1|MvSl-1064-A1-R4_MC09-2g09167	-1.66E+00	-1.55E+00	-1.76E+00	NS	NS	1.02E-07	4.97E-06	1.18E-07	1.12E-05	2.91E-03	NS	-1.42E+00	NS	1.00E-04	5.97E-07	7.25E-02
MldSil1|MvSl-1064-A1-R4_MC09-2g09166	NS	3.29E+00	3.31E+00	7.58E+00	NS	5.56E-01	2.20E-06	1.36E-10	4.06E-59	3.88E-02	NS	NS	4.5057242	8.76E-01	2.51E-01	1.42E-22
MldSil1|MvSl-1064-A1-R4_MC09-2g09165	NS	NS	-1.86E+00	NS	NS	8.31E-02	2.17E-02	4.58E-07	3.53E-05	6.52E-02	NS	NS	NS	3.32E-01	2.73E-02	1.80E-01
MldSil1|MvSl-1064-A1-R4_MC09-2g09164	NA	NA	NA	NA	NA	NS	NS	NS	6.55E-01	4.90E-02	1.43E-01
MldSil1|MvSl-1064-A1-R4_MC09-2g09163	NA	NA	NA	NA	NA	NS	NS	NS	1.10E-01	1.02E-02	5.99E-01
MldSil1|MvSl-1064-A1-R4_MC09-2g09161	-4.03E+00	-1.25E+01	-4.81E+00	NS	-2.35E+00	4.10E-18	8.48E-24	2.85E-23	1.14E-01	3.12E-06	NS	NS	NS	2.59E-02	3.38E-04	5.64E-01
MldSil1|MvSl-1064-A1-R4_MC09-2g09160	-1.33E+01	-5.07E+00	-6.12E+00	NS	-3.29E+00	4.14E-38	6.35E-24	9.65E-32	2.08E-04	2.30E-09	NS	NS	NS	9.89E-01	1.48E-01	8.79E-02
MldSil1|MvSl-1064-A1-R4_MC09-2g09159	-8.36E+00	-6.62E+00	-7.13E+00	-6.77E+00	-5.79E+00	1.26E-75	1.49E-56	3.13E-64	2.73E-70	3.76E-28	-2.575863	NS	NS	4.32E-15	2.25E-02	2.66E-02
MldSil1|MvSl-1064-A1-R4_MC09-2g09158	NA	NA	NA	NA	NA	NS	NS	NS	9.07E-01	9.34E-01	2.29E-01
MldSil1|MvSl-1064-A1-R4_MC09-2g09154	NA	NA	NA	NA	NA	NS	NS	NS	9.74E-01	3.02E-01	8.33E-01
MldSil1|MvSl-1064-A1-R4_MC09-2g09153	NA	NA	NA	NA	NA	NS	NS	NS	9.30E-01	4.10E-01	6.98E-01
MldSil1|MvSl-1064-A1-R4_MC09-2g09152	NS	1.83E+00	2.57E+00	1.71E+00	NS	3.92E-02	1.59E-07	6.10E-16	1.40E-06	1.87E-01	NS	NS	NS	2.00E-02	8.51E-01	9.15E-01
MldSil1|MvSl-1064-A1-R4_MC09-2g09151	-5.66E+00	-4.97E+00	-8.20E+00	-1.62E+00	-3.18E+00	9.61E-43	1.37E-32	3.23E-50	4.77E-07	4.79E-12	NS	NS	NS	4.67E-01	2.48E-01	1.50E-01
MldSil1|MvSl-1064-A1-R4_MC09-2g09150	NA	NA	NA	NA	NA	NS	NS	NS	2.20E-02	5.52E-04	5.52E-01
MldSil1|MvSl-1064-A1-R4_MC09-2g09149	NA	NA	NA	NA	NA	NS	-1.36E+00	NS	9.90E-02	1.75E-06	9.10E-01
MldSil1|MvSl-1064-A1-R4_MC09-2g09147	-4.47E+00	-3.26E+00	-2.71E+00	-1.80E+00	-1.97E+00	1.69E-47	4.84E-26	1.36E-18	1.59E-08	5.72E-07	-2.2267437	NS	NS	1.44E-11	3.19E-01	7.49E-01
MldSil1|MvSl-1064-A1-R4_MC09-2g09143	NA	NA	NA	NA	NA	NS	NS	NS	9.67E-01	6.31E-01	9.79E-01
MldSil1|MvSl-1064-A1-R4_MC09-2g09142	-1.97E+00	NS	NS	NS	NS	2.38E-09	3.86E-03	4.14E-02	8.15E-01	1.20E-02	NS	NS	NS	2.11E-04	2.29E-03	8.99E-01
MldSil1|MvSl-1064-A1-R4_MC09-2g09140	NA	NA	NA	NA	NA	NS	NS	NS	9.26E-01	2.99E-01	9.99E-01
MldSil1|MvSl-1064-A1-R4_MC09-2g09139	NA	NA	NA	NA	NA	NS	NS	NS	1.75E-02	2.46E-04	8.96E-02
MldSil1|MvSl-1064-A1-R4_MC09-2g09138	NA	NA	NA	NA	NA	NS	NS	NS	8.60E-01	2.83E-01	6.61E-01
MldSil1|MvSl-1064-A1-R4_MC09-2g09137	-6.43E+00	-3.41E+00	-2.70E+00	-2.54E+00	-4.37E+00	1.28E-56	1.34E-24	2.82E-17	1.05E-15	3.57E-25	-1.8940706	NS	NS	1.35E-08	1.19E-04	4.72E-01
MldSil1|MvSl-1064-A1-R4_MC09-2g09136	NA	NA	NA	NA	NA	NS	NS	NS	4.65E-02	6.37E-02	8.44E-01
MldSil1|MvSl-1064-A1-R4_MC09-2g09135	NA	NA	NA	NA	NA	NS	NS	NS	3.47E-01	7.51E-01	2.87E-02
MldSil1|MvSl-1064-A1-R4_MC09-2g09134	-4.45E+00	-4.12E+00	-5.96E+00	NS	NS	7.46E-21	4.47E-16	1.74E-29	5.80E-02	2.31E-05	NS	NS	NS	4.79E-01	2.05E-01	7.90E-01
MldSil1|MvSl-1064-A1-R4_MC09-2g09133	NA	NA	NA	NA	NA	NS	NS	NS	8.53E-02	7.06E-01	9.51E-01
MldSil1|MvSl-1064-A1-R4_MC09-2g09132	NS	-3.31E+00	-3.09E+00	-3.33E+00	NS	8.21E-03	1.71E-09	5.28E-11	9.55E-20	4.05E-01	NS	NS	NS	6.76E-03	2.84E-05	4.19E-01
MldSil1|MvSl-1064-A1-R4_MC09-2g09126	NA	NA	NA	NA	NA	NS	NS	NS	4.94E-02	7.64E-02	9.47E-01
MldSil1|MvSl-1064-A1-R4_MC09-2g09125	NA	NA	NA	NA	NA	NS	NS	NS	3.66E-01	8.58E-01	6.12E-01
MldSil1|MvSl-1064-A1-R4_MC09-2g09124	NA	NA	NA	NA	NA	NS	NS	NS	2.15E-01	1.35E-01	5.64E-01
MldSil1|MvSl-1064-A1-R4_MC09-2g09123	-4.32E+00	-4.81E+00	-5.04E+00	NS	-2.26E+00	2.22E-41	6.01E-40	2.34E-44	5.11E-03	1.80E-08	NS	NS	NS	1.15E-01	4.82E-02	2.14E-02
MldSil1|MvSl-1064-A1-R4_MC09-2g09121	-4.66E+00	-1.26E+01	-4.84E+00	NS	NS	1.60E-20	2.08E-24	1.25E-22	3.46E-02	1.79E-04	NS	NS	NS	5.07E-01	4.96E-02	2.81E-01
MldSil1|MvSl-1064-A1-R4_MC09-2g09119	NA	NA	NA	NA	NA	NS	NS	NS	8.96E-01	5.17E-01	7.17E-01
MldSil1|MvSl-1064-A1-R4_MC09-2g09118	-5.45E+00	-5.31E+00	-4.55E+00	NS	-4.02E+00	2.34E-41	2.02E-34	6.00E-33	3.38E-05	2.44E-15	NS	-1.38E+00	NS	1.69E-04	1.23E-06	2.66E-03
MldSil1|MvSl-1064-A1-R4_MC09-2g09114	NA	NA	NA	NA	NA	NS	NS	NS	8.05E-02	5.89E-02	9.35E-01
MldSil1|MvSl-1064-A1-R4_MC09-2g09112	-4.05E+00	-4.73E+00	-4.84E+00	-2.77E+00	-3.48E+00	4.75E-21	3.19E-20	6.17E-27	1.65E-16	5.81E-12	NS	NS	NS	4.64E-01	5.31E-01	7.97E-01
MldSil1|MvSl-1064-A1-R4_MC09-2g09108	NA	NA	NA	NA	NA	NS	NS	NS	9.80E-05	3.49E-05	2.37E-01
MldSil1|MvSl-1064-A1-R4_MC09-2g09106	NS	1.39E+00	NS	NS	NS	1.73E-01	6.24E-06	4.06E-05	2.24E-01	7.22E-01	NS	NS	NS	4.68E-01	9.40E-01	3.97E-01
MldSil1|MvSl-1064-A1-R4_MC09-2g09105	1.80E+00	1.57E+00	1.94E+00	1.58E+00	NS	1.62E-09	3.43E-06	6.07E-10	6.51E-06	2.32E-02	NS	NS	NS	3.20E-02	6.85E-01	8.06E-01
MldSil1|MvSl-1064-A1-R4_MC09-2g09104	-5.62E+00	-3.71E+00	-4.78E+00	-3.59E+00	-4.18E+00	6.08E-23	8.55E-14	2.10E-21	2.92E-23	1.49E-08	NS	NS	NS	8.91E-01	1.72E-01	1.65E-03
MldSil1|MvSl-1064-A1-R4_MC09-2g09103	NA	NA	NA	NA	NA	NS	NS	NS	4.64E-01	2.98E-01	6.88E-02
MldSil1|MvSl-1064-A1-R4_MC09-2g09095	NS	NS	-1.43E+00	-2.39E+00	NS	1.38E-02	1.42E-03	3.00E-06	5.95E-14	8.29E-03	NS	NS	NS	2.28E-02	4.61E-02	4.98E-01
MldSil1|MvSl-1064-A1-R4_MC09-2g09092	NA	NA	NA	NA	NA	NS	NS	NS	2.45E-01	6.17E-01	9.97E-01
MldSil1|MvSl-1064-A1-R4_MC09-2g09091	NS	NS	NS	-2.10E+00	NS	4.67E-01	1.70E-02	1.31E-02	1.46E-10	6.34E-01	NS	NS	NS	4.91E-01	9.49E-01	4.98E-01
MldSil1|MvSl-1064-A1-R4_MC09-2g09089	NA	NA	NA	NA	NA	NS	NS	NS	2.68E-03	5.79E-01	6.13E-01
MldSil1|MvSl-1064-A1-R4_MC09-2g09087	NA	NA	NA	NA	NA	NS	NS	NS	8.94E-01	8.91E-02	6.25E-01
MldSil1|MvSl-1064-A1-R4_MC09-2g09085	1.51E+00	NS	NS	NS	NS	1.33E-06	1.81E-01	1.07E-05	5.75E-01	6.36E-01	NS	NS	NS	3.66E-01	4.88E-02	7.86E-01
MldSil1|MvSl-1064-A1-R4_MC09-2g09082	-3.94E+00	-2.47E+00	-2.86E+00	NS	NS	5.13E-26	2.61E-12	1.09E-16	7.14E-02	6.53E-05	NS	NS	NS	3.35E-01	6.52E-03	2.41E-01
MldSil1|MvSl-1064-A1-R4_MC09-2g09076	-6.21E+00	-6.46E+00	-6.22E+00	NS	-3.49E+00	2.74E-37	2.59E-32	3.77E-37	7.41E-02	2.39E-16	NS	NS	NS	2.52E-02	3.79E-01	9.51E-01
MldSil1|MvSl-1064-A1-R4_MC09-2g09075	3.92E+00	5.47E+00	6.14E+00	6.00E+00	4.84E+00	3.74E-31	1.44E-55	2.21E-64	1.27E-45	7.32E-24	NS	NS	NS	4.79E-01	4.08E-02	9.96E-01
MldSil1|MvSl-1064-A1-R4_MC09-2g09074	1.40E+00	NS	1.62E+00	NS	NS	5.77E-07	1.15E-05	8.33E-08	1.28E-01	2.68E-04	NS	NS	NS	5.04E-01	5.29E-02	4.04E-01
MldSil1|MvSl-1064-A1-R4_MC09-2g09072	NS	NS	NS	NS	NS	6.65E-02	6.90E-01	7.99E-01	6.54E-04	2.97E-01	NS	NS	NS	2.43E-02	3.81E-01	8.48E-01
MldSil1|MvSl-1064-A1-R4_MC09-2g09070	NA	NA	NA	NA	NA	NS	NS	NS	5.98E-01	3.59E-01	8.46E-01
MldSil1|MvSl-1064-A1-R4_MC09-2g09069	NS	-1.85E+00	-2.55E+00	-1.87E+00	NS	8.33E-04	3.09E-08	4.54E-14	5.48E-09	1.13E-02	NS	NS	NS	1.58E-01	1.86E-01	5.41E-01
MldSil1|MvSl-1064-A1-R4_MC09-2g09067	4.59E+00	3.76E+00	2.79E+00	NS	5.05E+00	1.21E-54	2.16E-33	1.33E-18	9.13E-01	2.91E-29	NS	NS	1.9439343	7.92E-05	7.27E-01	5.08E-06
MldSil1|MvSl-1064-A1-R4_MC09-2g09065	NA	NA	NA	NA	NA	NS	NS	NS	4.42E-01	1.07E-03	6.13E-01
MldSil1|MvSl-1064-A1-R4_MC09-2g09064	1.46E+00	NS	NS	NS	NS	3.37E-07	9.91E-02	6.90E-01	8.62E-02	1.67E-03	NS	NS	NS	3.98E-01	2.80E-03	5.11E-01
MldSil1|MvSl-1064-A1-R4_MC09-2g09062	NA	NA	NA	NA	NA	NS	NS	NS	2.11E-02	1.37E-02	6.28E-01
MldSil1|MvSl-1064-A1-R4_MC09-2g09061	NS	1.42E+00	NS	NS	NS	1.69E-04	2.86E-06	9.32E-04	1.17E-03	5.82E-03	NS	NS	NS	3.43E-01	3.67E-01	9.13E-01
MldSil1|MvSl-1064-A1-R4_MC09-2g09059	8.81E+00	7.98E+00	5.95E+00	5.35E+00	8.58E+00	4.66E-57	3.62E-30	1.72E-14	3.61E-24	1.66E-24	5.4699597	NS	3.8092461	6.38E-24	4.00E-04	1.93E-10
MldSil1|MvSl-1064-A1-R4_MC09-2g09058	-4.01E+00	-4.26E+00	-4.85E+00	-1.63E+00	-1.86E+00	1.09E-31	1.13E-28	1.92E-35	4.55E-07	8.07E-06	-4.6017289	-2.68E+00	NS	2.83E-42	5.39E-22	9.58E-04
MldSil1|MvSl-1064-A1-R4_MC09-2g09057	NA	NA	NA	NA	NA	NS	NS	NS	5.63E-01	9.19E-01	5.53E-01
MldSil1|MvSl-1064-A1-R4_MC09-2g09056	NA	NA	NA	NA	NA	NS	NS	NS	5.14E-01	1.69E-01	4.80E-01
MldSil1|MvSl-1064-A1-R4_MC09-2g09054	-4.50E+00	-3.68E+00	-3.70E+00	NS	-2.69E+00	9.18E-30	3.23E-20	7.80E-25	1.17E-04	5.24E-08	-1.8542617	NS	NS	3.03E-08	4.61E-02	3.57E-01
MldSil1|MvSl-1064-A1-R4_MC09-2g09053	-5.97E+00	-4.07E+00	-4.75E+00	NS	NS	1.24E-18	1.52E-11	4.01E-18	2.81E-01	3.33E-04	NS	NS	NS	1.01E-05	3.21E-03	2.21E-01
MldSil1|MvSl-1064-A1-R4_MC09-2g09050	-1.26E+01	-6.36E+00	-5.89E+00	-6.74E+00	-4.62E+00	1.51E-29	1.72E-21	6.50E-29	2.85E-53	1.88E-13	NS	NS	NS	8.86E-02	2.28E-04	8.87E-01
MldSil1|MvSl-1064-A1-R4_MC09-2g09049	3.37E+00	1.95E+00	NS	-1.56E+00	2.47E+00	2.11E-35	7.36E-12	1.27E-01	1.10E-06	5.62E-10	NS	NS	NS	2.26E-05	2.88E-03	2.37E-01
MldSil1|MvSl-1064-A1-R4_MC09-2g09047	NA	NA	NA	NA	NA	NS	NS	NS	4.86E-01	5.54E-02	8.57E-01
MldSil1|MvSl-1064-A1-R4_MC09-2g09046	NA	NA	NA	NA	NA	NS	NS	NS	4.74E-01	1.29E-01	3.52E-01
MldSil1|MvSl-1064-A1-R4_MC09-2g09045	NA	NA	NA	NA	NA	NS	NS	NS	6.87E-01	6.20E-01	8.79E-01
MldSil1|MvSl-1064-A1-R4_MC09-2g09044	NA	NA	NA	NA	NA	NS	NS	NS	8.13E-01	7.65E-01	5.58E-01
MldSil1|MvSl-1064-A1-R4_MC09-2g09043	NA	NA	NA	NA	NA	NS	NS	NS	8.97E-01	8.07E-01	9.82E-01
MldSil1|MvSl-1064-A1-R4_MC09-2g09038	1.59E+00	1.80E+00	1.86E+00	NS	NS	7.81E-08	1.47E-08	2.11E-09	3.26E-05	4.12E-02	NS	NS	NS	5.00E-01	3.70E-01	6.45E-02
MldSil1|MvSl-1064-A1-R4_MC09-2g09033	NA	NA	NA	NA	NA	NS	NS	NS	3.32E-01	3.57E-02	7.57E-01
MldSil1|MvSl-1064-A1-R4_MC09-2g09031	NS	2.23E+00	2.21E+00	2.10E+00	NS	8.08E-03	7.44E-06	4.31E-08	1.85E-08	1.01E-02	4.7430011	2.84E+00	NS	1.40E-26	2.74E-18	2.59E-04
MldSil1|MvSl-1064-A1-R4_MC09-2g09029	NA	NA	NA	NA	NA	NS	NS	NS	7.39E-01	1.08E-01	6.61E-01
MldSil1|MvSl-1064-A1-R4_MC09-2g09027	NA	NA	NA	3.26E+00	NA	NA	NA	NA	1.23E-10	NA	2.596856	NS	NS	3.24E-07	1.80E-01	2.95E-02
MldSil1|MvSl-1064-A1-R4_MC09-2g09026	NA	NA	NA	NA	NA	NS	NS	NS	1.19E-04	1.71E-01	7.37E-01
MldSil1|MvSl-1064-A1-R4_MC09-2g09025	NA	NA	NA	NA	NA	NS	NS	NS	8.90E-01	8.83E-01	8.65E-01
MldSil1|MvSl-1064-A1-R4_MC09-2g09024	NA	NA	NA	NA	NA	NS	NS	NS	4.36E-01	5.22E-01	5.53E-01
MldSil1|MvSl-1064-A1-R4_MC09-2g09023	NA	NA	NA	NA	NA	NS	NS	NS	4.09E-01	2.06E-02	6.78E-01
MldSil1|MvSl-1064-A1-R4_MC09-2g09022	5.92E+00	5.91E+00	6.20E+00	4.44E+00	6.13E+00	7.57E-17	6.23E-14	2.00E-27	1.97E-19	5.49E-10	NS	NS	NS	2.53E-01	1.79E-01	3.79E-02
MldSil1|MvSl-1064-A1-R4_MC09-2g09021	-2.92E+00	-2.97E+00	-3.62E+00	-2.21E+00	-2.04E+00	1.36E-20	6.71E-18	3.25E-25	6.05E-12	9.03E-08	NS	NS	NS	8.68E-02	2.06E-02	8.81E-01
MldSil1|MvSl-1064-A1-R4_MC09-2g09020	1.32E+01	1.25E+01	1.19E+01	8.77E+00	1.28E+01	1.28E-95	8.77E-70	9.22E-65	5.03E-30	2.16E-39	NA	NA	NA	NA	NA	NA
MldSil1|MvSl-1064-A1-R4_MC09-2g09019	1.13E+01	1.02E+01	8.94E+00	6.38E+00	1.09E+01	7.75E-91	4.94E-56	1.30E-40	2.37E-23	2.47E-36	NS	NS	NS	7.26E-02	1.81E-01	1.22E-01
MldSil1|MvSl-1064-A1-R4_MC09-2g09018	NA	NA	NA	NA	NA	NS	NS	NS	8.02E-01	8.82E-01	7.79E-01
MldSil1|MvSl-1064-A1-R4_MC09-2g09016	NA	NA	NA	NA	NA	NS	NA	NA	1.00E+00	NA	NA
MldSil1|MvSl-1064-A1-R4_MC09-2g09014	7.00E+00	6.10E+00	5.34E+00	3.50E+00	7.16E+00	5.28E-101	2.24E-71	1.81E-54	1.06E-20	6.88E-47	NS	2.90E+00	2.1227368	7.82E-05	1.25E-19	7.09E-07
MldSil1|MvSl-1064-A1-R4_MC09-2g09012	NA	NA	NA	NA	NA	NS	NA	NA	2.09E-01	NA	NA
MldSil1|MvSl-1064-A1-R4_MC09-2g09011	NS	NS	NS	NS	NS	8.13E-01	2.08E-03	1.73E-05	1.27E-01	2.86E-01	NS	NS	NS	6.38E-01	1.08E-01	5.63E-01
MldSil1|MvSl-1064-A1-R4_MC12g11134	-2.92E+00	NS	NS	-2.54E+00	-3.88E+00	2.28E-07	1.39E-02	5.07E-04	1.04E-10	4.67E-07	NS	NS	NS	1.17E-01	5.59E-02	5.07E-01
MldSil1|MvSl-1064-A1-R4_MC12g11132	NA	NA	NA	3.84E+00	NA	NA	NA	NA	1.51E-13	NA	3.3112873	NS	NS	1.03E-10	1.62E-05	7.78E-01
MldSil1|MvSl-1064-A1-R4_MC12g11131	NA	NA	NA	NA	NA	NS	NS	NS	7.44E-01	5.30E-01	9.07E-01
MldSil1|MvSl-1064-A1-R4_MC12g11130	NA	NA	NA	NA	NA	NS	NS	NS	8.17E-02	7.11E-03	6.30E-01
MldSil1|MvSl-1064-A1-R4_MC12g11128	-5.37E+00	-5.05E+00	-7.09E+00	-1.69E+00	-3.96E+00	6.03E-21	5.59E-16	1.73E-24	1.62E-07	1.23E-07	NS	NS	NS	9.95E-04	6.20E-05	2.05E-01
MldSil1|MvSl-1064-A1-R4_MC12g11126	-4.00E+00	-4.26E+00	-2.00E+00	-1.57E+00	-3.38E+00	1.44E-17	1.24E-16	6.11E-09	1.39E-06	7.86E-11	1.785862	NS	NS	4.59E-06	1.03E-02	7.36E-01
MldSil1|MvSl-1064-A1-R4_MC12g11125	1.78E+00	2.08E+00	2.49E+00	1.86E+00	NS	4.17E-11	7.24E-13	9.88E-17	8.05E-08	5.04E-05	NS	1.38E+00	2.4509028	1.37E-01	6.69E-06	4.27E-09
MldSil1|MvSl-1064-A1-R4_MC12g11124	NA	NA	NA	NA	NA	NS	1.46E+00	NS	3.04E-02	1.72E-06	2.11E-01
MldSil1|MvSl-1064-A1-R4_MC12g11122	NS	1.52E+00	1.51E+00	NS	NS	1.20E-01	2.00E-07	4.28E-07	5.33E-03	1.33E-01	NS	NS	NS	1.01E-01	1.36E-02	5.62E-01
MldSil1|MvSl-1064-A1-R4_MC12g11121	NA	NA	NA	NA	NA	NS	NS	NS	2.95E-01	1.97E-01	8.60E-01
MldSil1|MvSl-1064-A1-R4_MC12g11120	NA	NA	NA	NA	NA	NS	NS	NS	1.94E-01	6.36E-02	8.44E-01
MldSil1|MvSl-1064-A1-R4_MC12g11118	NA	NA	NA	NA	NA	NS	NS	NS	8.54E-01	3.58E-01	1.78E-01
MldSil1|MvSl-1064-A1-R4_MC12g11116	NA	NA	NA	NA	NA	NS	NS	NS	2.79E-01	6.10E-01	5.09E-01
MldSil1|MvSl-1064-A1-R4_MC12g11114	NA	NA	NA	NA	NA	NS	NS	NS	7.58E-01	6.57E-01	8.86E-01
MldSil1|MvSl-1064-A1-R4_MC12g11113	NA	NA	NA	NA	NA	NS	NS	NS	7.16E-01	5.35E-01	8.49E-01
MldSil1|MvSl-1064-A1-R4_MC12g11112	-6.35E+00	-3.64E+00	-3.82E+00	-4.46E+00	-5.83E+00	2.55E-45	8.72E-23	2.05E-27	1.06E-38	2.01E-15	-6.6964932	-6.29E+00	NS	2.95E-75	4.84E-88	6.28E-01
MldSil1|MvSl-1064-A1-R4_MC12g11111	NA	NA	NA	NA	NA	NS	NS	NS	3.67E-01	2.52E-01	9.06E-01
MldSil1|MvSl-1064-A1-R4_MC12g11110	NA	NA	NA	NA	NA	NS	NS	NS	6.07E-01	8.40E-01	6.12E-01
MldSil1|MvSl-1064-A1-R4_MC12g11109	NA	NA	NA	NA	NA	NS	NS	NS	8.55E-01	9.04E-01	9.44E-01
MldSil1|MvSl-1064-A1-R4_MC12g11107	NA	NA	NA	NA	NA	NS	NS	NS	6.82E-01	2.07E-01	7.76E-01
MldSil1|MvSl-1064-A1-R4_MC12g11106	NA	NA	NA	NA	NA	NS	NS	NS	9.48E-01	5.08E-01	6.21E-01
MldSil1|MvSl-1064-A1-R4_MC12g11104	NA	NA	NA	NA	NA	NS	2.24E+00	2.4353027	6.65E-02	3.39E-13	5.49E-09
MldSil1|MvSl-1064-A1-R4_MC12g11100	NA	NA	NA	NA	NA	NS	NS	NS	3.72E-01	8.81E-02	9.76E-01
MldSil1|MvSl-1064-A1-R4_MC12g11099	NA	NA	NA	NA	NA	NS	NS	NS	4.79E-02	1.83E-03	7.00E-01
MldSil1|MvSl-1064-A1-R4_MC12g11098	NA	NA	NA	NA	NA	NS	NS	NS	2.56E-01	1.14E-02	9.18E-01
MldSil1|MvSl-1064-A1-R4_MC12g11096	NA	NA	NA	NA	NA	NS	NS	NS	6.45E-01	1.96E-01	2.31E-01
MldSil1|MvSl-1064-A1-R4_MC12g11095	6.19E+00	7.86E+00	8.15E+00	6.77E+00	7.21E+00	1.23E-59	8.26E-85	6.67E-89	3.31E-50	1.08E-36	NS	NS	NS	8.88E-01	1.73E-02	8.88E-01
MldSil1|MvSl-1064-A1-R4_MC12g11094	NA	NA	NA	NA	NA	NS	2.02E+00	NS	1.22E-05	3.85E-11	3.69E-01
MldSil1|MvSl-1064-A1-R4_MC12g11092	NA	NA	NA	NA	NA	NS	NS	NS	6.26E-01	5.76E-01	4.75E-02
MldSil1|MvSl-1064-A1-R4_MC12g11090	NA	NA	NA	NA	NA	NS	NS	NS	4.45E-01	1.24E-01	5.00E-01
MldSil1|MvSl-1064-A1-R4_MC12g11089	2.45E+00	2.12E+00	1.90E+00	NS	2.20E+00	9.20E-19	2.32E-12	4.37E-10	5.38E-01	1.50E-07	NS	NS	NS	7.31E-01	3.05E-02	4.03E-01
MldSil1|MvSl-1064-A1-R4_MC12g11088	-2.72E+00	-3.77E+00	-4.02E+00	-1.97E+00	-2.28E+00	1.19E-20	1.15E-27	1.14E-31	4.68E-10	1.99E-08	NS	1.80E+00	2.6411247	2.28E-03	3.13E-09	2.34E-10
MldSil1|MvSl-1064-A1-R4_MC12g11085	1.38E+00	1.31E+00	NS	NS	NS	2.19E-07	5.89E-06	6.79E-03	6.65E-02	1.37E-02	NS	NS	NS	2.71E-01	6.80E-01	9.93E-01
MldSil1|MvSl-1064-A1-R4_MC12g11084	NA	NA	NA	NA	NA	NS	NS	NS	4.60E-01	4.77E-01	7.87E-01
MldSil1|MvSl-1064-A1-R4_MC12g11083	NA	NA	NA	NA	NA	NS	NS	NS	5.57E-01	8.46E-02	6.69E-01
MldSil1|MvSl-1064-A1-R4_MC12g11082	NS	NS	NS	NS	NS	1.79E-02	1.42E-01	5.48E-01	1.36E-02	4.71E-01	NS	NS	NS	6.41E-01	6.23E-01	8.69E-01
MldSil1|MvSl-1064-A1-R4_MC12g11080	1.18E+00	NS	NS	NS	NS	8.96E-06	7.91E-03	5.06E-03	9.78E-01	4.44E-02	NS	NS	NS	7.02E-01	9.39E-01	8.56E-01
MldSil1|MvSl-1064-A1-R4_MC12g11079	NA	NA	NA	NA	NA	NS	NS	NS	7.44E-02	3.31E-02	8.33E-01
MldSil1|MvSl-1064-A1-R4_MC12g11078	NA	NA	NA	NA	NA	NS	NS	NS	3.74E-03	8.54E-02	9.48E-01
MldSil1|MvSl-1064-A1-R4_MC12g11077	NA	NA	NA	NA	NA	NS	NS	NS	6.09E-02	8.42E-01	9.43E-01
MldSil1|MvSl-1064-A1-R4_MC12g11076	NA	NA	NA	NA	NA	NS	NS	NS	5.54E-02	1.83E-04	3.70E-01
MldSil1|MvSl-1064-A1-R4_MC12g11075	NA	NA	NA	NA	NA	NS	NS	NS	3.61E-01	1.24E-02	7.31E-01
MldSil1|MvSl-1064-A1-R4_MC12g11074	NA	NA	NA	NA	NA	NS	NS	NS	5.69E-01	6.92E-01	8.44E-01
MldSil1|MvSl-1064-A1-R4_MC12g11073	-4.09E+00	-1.10E+01	-1.11E+01	-2.53E+00	NS	3.00E-10	2.58E-12	2.19E-17	4.62E-13	3.96E-05	2.7831861	2.15E+00	NS	3.71E-12	2.96E-12	8.57E-01
MldSil1|MvSl-1064-A1-R4_MC12g11072	NA	NA	NA	NA	NA	NS	NS	NS	9.99E-01	1.27E-01	9.48E-01
MldSil1|MvSl-1064-A1-R4_MC12g11068	NA	NA	NA	NA	NA	NS	NS	NS	5.33E-01	2.61E-01	7.74E-01
MldSil1|MvSl-1064-A1-R4_MC12g11067	7.96E+00	9.55E+00	1.17E+01	1.36E+01	8.69E+00	2.23E-10	3.76E-23	6.33E-74	5.64E-91	1.34E-09	NS	NS	NA	3.05E-03	2.54E-02	NA
MldSil1|MvSl-1064-A1-R4_MC12g11066	1.90E+00	NS	1.64E+00	NS	NS	7.49E-08	1.22E-05	3.51E-06	1.36E-05	4.33E-05	1.7964824	NS	NS	5.30E-06	4.22E-04	2.18E-01
MldSil1|MvSl-1064-A1-R4_MC12g11065	NS	NS	-1.94E+00	NS	NS	9.42E-01	1.16E-03	1.03E-08	6.03E-01	8.55E-01	NS	NS	NS	6.08E-01	1.89E-04	1.29E-01
MldSil1|MvSl-1064-A1-R4_MC12g11061	NA	NA	NA	NA	NA	NS	NS	NS	4.45E-01	4.16E-01	8.11E-01
MldSil1|MvSl-1064-A1-R4_MC12g11059	-1.59E+00	-2.20E+00	-1.59E+00	-2.51E+00	NS	1.90E-06	8.61E-09	2.14E-06	1.61E-14	9.19E-04	NS	NS	NS	3.67E-01	9.61E-01	9.99E-01
MldSil1|MvSl-1064-A1-R4_MC12g11058	NA	NA	NA	NA	NA	NS	NS	NS	1.40E-01	9.22E-05	8.96E-02
MldSil1|MvSl-1064-A1-R4_MC12g11054	NA	NA	NA	NA	NA	NS	NS	NS	6.07E-01	5.59E-01	9.99E-01
MldSil1|MvSl-1064-A1-R4_MC12g11052	NA	NA	NA	NA	NA	NS	NS	NS	2.24E-01	9.04E-03	4.09E-01
MldSil1|MvSl-1064-A1-R4_MC12g11051	NA	NA	NA	NA	NA	NS	NS	NS	2.54E-01	1.13E-02	3.94E-01
MldSil1|MvSl-1064-A1-R4_MC12g11050	NS	NS	NS	NS	NS	2.48E-05	6.38E-02	4.10E-01	1.16E-01	1.00E+00	NS	NS	NS	2.16E-01	1.60E-02	7.43E-01
MldSil1|MvSl-1064-A1-R4_MC12g11048	1.75E+00	NS	2.09E+00	1.73E+00	2.45E+00	3.79E-06	1.48E-05	1.63E-09	1.62E-06	1.97E-07	NS	NS	NS	4.91E-01	6.89E-01	7.37E-01
MldSil1|MvSl-1064-A1-R4_MC12g11046	8.50E+00	NA	4.26E+00	2.92E+00	NA	3.80E-57	NA	6.21E-07	5.10E-06	NA	NS	NS	NS	2.38E-03	7.63E-01	1.22E-01
MldSil1|MvSl-1064-A1-R4_MC12g11044	7.08E+00	7.24E+00	6.89E+00	4.89E+00	7.37E+00	5.03E-99	6.95E-89	2.66E-77	4.96E-34	1.15E-47	2.9764213	1.74E+00	NS	4.10E-13	4.78E-08	8.40E-02
MldSil1|MvSl-1064-A1-R4_MC12g11043	1.86E+00	2.08E+00	1.91E+00	NS	1.83E+00	1.78E-12	4.29E-13	9.94E-11	1.55E-02	5.07E-06	NS	NS	NS	8.86E-01	8.69E-01	9.99E-01
MldSil1|MvSl-1064-A1-R4_MC12g11039	NA	NA	NA	NA	NA	NS	NS	NS	7.04E-01	4.59E-01	1.32E-01
MldSil1|MvSl-1064-A1-R4_MC12g11038	NS	NS	NS	NS	NS	1.39E-04	7.72E-01	1.76E-01	1.56E-04	9.79E-02	NS	1.93E+00	NS	1.25E-04	2.57E-10	2.10E-02
MldSil1|MvSl-1064-A1-R4_MC12g11036	4.74E+00	4.38E+00	5.18E+00	4.50E+00	NS	2.56E-13	3.66E-08	1.67E-23	1.64E-22	4.10E-03	3.7729661	2.55E+00	NS	1.11E-15	2.25E-10	1.51E-02
MldSil1|MvSl-1064-A1-R4_MC12g11035	NA	NA	NA	NA	NA	NS	NS	NS	6.15E-01	6.81E-01	6.74E-01
MldSil1|MvSl-1064-A1-R4_MC12g11034	NA	NA	NA	NA	NA	NS	NS	NS	4.48E-01	4.68E-01	9.00E-01
MldSil1|MvSl-1064-A1-R4_MC12g11033	NA	NA	NA	NA	NA	NS	NS	NS	1.34E-01	3.30E-02	9.47E-01
MldSil1|MvSl-1064-A1-R4_MC12g11032	NA	NA	NA	NA	NA	NS	NS	NS	6.34E-02	1.27E-02	4.47E-01
MldSil1|MvSl-1064-A1-R4_MC12g11031	NA	NA	NA	NA	NA	NS	NS	NS	3.90E-02	1.07E-02	9.88E-01
MldSil1|MvSl-1064-A1-R4_MC12g11030	2.05E+00	2.70E+00	3.93E+00	3.73E+00	NS	4.80E-07	1.54E-11	2.83E-31	1.47E-22	4.15E-04	NS	NS	NS	1.40E-03	2.51E-01	9.11E-01
MldSil1|MvSl-1064-A1-R4_MC12g11029	-2.12E+00	NS	NS	NS	NS	9.72E-10	1.70E-01	2.50E-01	9.23E-01	3.89E-02	NS	NS	NS	1.26E-01	2.25E-01	9.92E-01
MldSil1|MvSl-1064-A1-R4_MC12g11028	2.36E+00	NS	2.00E+00	NS	NS	1.37E-13	1.06E-03	2.81E-09	3.47E-01	3.17E-04	NS	NS	NS	5.57E-02	3.31E-01	6.15E-01
MldSil1|MvSl-1064-A1-R4_MC12g11027	NS	1.43E+00	1.73E+00	1.77E+00	NS	1.19E-04	9.44E-06	2.34E-08	4.04E-07	1.29E-03	NS	NS	NS	8.64E-01	5.43E-03	6.97E-01
MldSil1|MvSl-1064-A1-R4_MC12g11026	-2.08E+00	-1.75E+00	-1.53E+00	-1.65E+00	NS	1.69E-13	6.65E-09	3.93E-07	2.47E-07	1.93E-05	NS	NS	NS	7.19E-01	4.16E-01	8.18E-01
MldSil1|MvSl-1064-A1-R4_MC12g11023	NA	NA	NA	NA	NA	NS	NS	NS	2.99E-02	4.06E-04	4.27E-01
MldSil1|MvSl-1064-A1-R4_MC12g11022	NA	NA	NA	NA	NA	NS	NS	NS	9.47E-02	6.15E-01	3.43E-01
MldSil1|MvSl-1064-A1-R4_MC12g11021	1.58E+00	NS	NS	NS	NS	3.39E-09	3.98E-02	3.87E-01	7.41E-02	2.71E-03	NS	NS	NS	4.82E-04	1.93E-05	4.32E-02
MldSil1|MvSl-1064-A1-R4_MC12g11020	NA	NA	NA	NA	NA	NS	NS	NS	7.14E-03	1.38E-02	9.20E-01
MldSil1|MvSl-1064-A1-R4_MC12g11017	NS	1.91E+00	1.81E+00	NS	NS	6.46E-01	8.78E-11	1.50E-09	3.60E-02	8.05E-03	NS	NS	NS	3.06E-01	5.46E-01	1.00E+00
MldSil1|MvSl-1064-A1-R4_MC12g11016	2.47E+00	2.60E+00	2.79E+00	2.85E+00	2.59E+00	6.32E-13	3.30E-12	9.91E-17	8.00E-15	4.65E-08	2.053729	NS	NS	2.23E-07	4.22E-03	6.67E-02
MldSil1|MvSl-1064-A1-R4_MC12g11015	NA	NA	NA	NA	NA	NS	NS	NS	6.84E-01	4.49E-01	7.44E-01
MldSil1|MvSl-1064-A1-R4_MC12g11014	NA	NA	NA	NA	NA	NS	NS	NS	6.41E-01	8.28E-01	9.94E-01
MldSil1|MvSl-1064-A1-R4_MC12g11013	6.57E+00	6.63E+00	6.65E+00	3.30E+00	5.49E+00	3.61E-93	1.14E-81	3.26E-76	6.15E-19	2.25E-32	3.8298599	4.80E+00	5.6758572	8.99E-20	4.97E-44	3.84E-35
MldSil1|MvSl-1064-A1-R4_MC12g11011	1.49E+01	1.59E+01	1.58E+01	1.39E+01	1.47E+01	4.87E-99	1.28E-104	2.05E-104	2.27E-65	2.92E-44	NA	NA	8.0433162	NA	NA	6.65E-10
MldSil1|MvSl-1064-A1-R4_MC12g11010	1.95E+00	2.66E+00	2.66E+00	1.83E+00	1.96E+00	8.40E-13	1.42E-19	1.62E-18	1.30E-07	1.51E-06	NS	-1.37E+00	NS	1.54E-01	1.74E-06	6.01E-01
MldSil1|MvSl-1064-A1-R4_MC12g11009	NA	NA	NA	NA	NA	NS	NS	NS	1.36E-01	7.22E-02	5.67E-01
MldSil1|MvSl-1064-A1-R4_MC12g11008	NA	NA	NA	NA	NA	NS	NS	NS	6.76E-03	3.38E-03	7.61E-01
MldSil1|MvSl-1064-A1-R4_MC12g11007	1.73E+00	1.89E+00	NS	NS	NS	4.29E-08	2.18E-08	1.30E-04	2.70E-05	4.61E-03	NS	NS	NS	9.16E-01	1.24E-01	9.99E-01
MldSil1|MvSl-1064-A1-R4_MC12g11006	-7.12E+00	-6.63E+00	-7.48E+00	-7.81E+00	-4.86E+00	6.48E-87	1.21E-69	1.67E-78	7.48E-90	2.60E-31	NS	NS	NS	8.91E-01	4.43E-01	7.51E-02
MldSil1|MvSl-1064-A1-R4_MC12g11004	2.52E+00	1.61E+00	NS	NS	2.02E+00	2.53E-19	4.62E-07	6.45E-03	8.59E-01	1.88E-06	1.8626642	1.96E+00	NS	1.85E-06	1.58E-10	6.42E-04
MldSil1|MvSl-1064-A1-R4_MC12g11002	NA	NA	NA	NA	NA	NS	NS	NS	1.69E-01	2.03E-04	1.91E-01
MldSil1|MvSl-1064-A1-R4_MC12g11001	NA	NA	NA	NA	NA	NS	NS	NS	9.76E-01	7.99E-01	9.05E-01
MldSil1|MvSl-1064-A1-R4_MC12g10999	NA	NA	NA	NA	NA	NS	NS	NS	7.07E-01	1.66E-01	2.50E-01
MldSil1|MvSl-1064-A1-R4_MC12g10998	2.16E+00	2.46E+00	2.38E+00	2.19E+00	2.19E+00	1.72E-15	4.11E-17	2.70E-15	3.69E-10	7.04E-08	NS	NS	NS	1.83E-01	1.07E-01	8.81E-01
MldSil1|MvSl-1064-A1-R4_MC12g10997	NA	NA	NA	NA	NA	NS	NS	NS	8.61E-01	5.49E-01	3.83E-01
MldSil1|MvSl-1064-A1-R4_MC12g10995	NA	NA	NA	NA	NA	NS	NS	NS	7.36E-02	2.05E-03	7.88E-01
MldSil1|MvSl-1064-A1-R4_MC12g10994	8.39E+00	8.25E+00	8.19E+00	7.09E+00	9.25E+00	1.85E-84	1.17E-70	5.08E-75	3.97E-50	1.69E-45	5.3098407	5.36E+00	4.9584095	1.05E-27	2.29E-42	4.30E-24
MldSil1|MvSl-1064-A1-R4_MC12g10993	NA	NA	NA	NA	NA	NS	NS	NS	9.41E-01	9.79E-01	8.97E-01
MldSil1|MvSl-1064-A1-R4_MC12g10991	5.30E+00	6.43E+00	6.83E+00	4.78E+00	5.01E+00	3.18E-59	1.63E-72	2.44E-75	1.47E-32	2.18E-25	NS	NS	NS	6.41E-01	1.92E-01	2.22E-02
MldSil1|MvSl-1064-A1-R4_MC12g10983	NA	NA	NA	NA	NA	NS	NS	NS	7.46E-01	8.46E-03	3.86E-01
MldSil1|MvSl-1064-A1-R4_MC12g10981	NA	NA	NA	NA	NA	NS	NS	NS	9.65E-01	8.60E-02	2.68E-01
MldSil1|MvSl-1064-A1-R4_MC12g10980	8.82E+00	8.21E+00	7.52E+00	5.73E+00	8.28E+00	6.89E-82	1.63E-58	5.50E-54	4.99E-33	2.36E-31	NS	4.71E+00	8.3071734	2.69E-03	5.84E-31	1.41E-52
MldSil1|MvSl-1064-A1-R4_MC12g10979	NA	NA	NA	NA	NA	NS	NS	NS	1.55E-04	5.64E-02	9.06E-01
MldSil1|MvSl-1064-A1-R4_MC12g10978	NA	NA	NA	NA	NA	NS	NS	NS	7.47E-01	3.32E-02	8.33E-01
MldSil1|MvSl-1064-A1-R4_MC12g10977	2.92E+00	3.84E+00	3.72E+00	1.56E+00	2.19E+00	2.51E-27	1.17E-37	2.98E-33	6.64E-06	4.00E-08	NS	NS	NS	1.83E-05	5.98E-01	9.26E-01
MldSil1|MvSl-1064-A1-R4_MC12g10976	NA	NA	NA	NA	NA	NS	NS	NS	6.66E-01	7.87E-01	9.21E-01
MldSil1|MvSl-1064-A1-R4_MC12g10975	8.67E+00	1.07E+01	1.10E+01	8.79E+00	8.97E+00	1.94E-53	8.20E-87	5.69E-96	2.46E-59	4.40E-28	4.3404383	2.53E+00	3.3367356	1.10E-15	1.96E-06	4.18E-08
MldSil1|MvSl-1064-A1-R4_MC12g10974	NS	5.87E+00	7.12E+00	7.30E+00	4.69E+00	4.63E-01	2.40E-45	3.92E-72	2.07E-56	4.79E-14	NS	NS	NS	2.90E-01	9.43E-02	1.65E-02
MldSil1|MvSl-1064-A1-R4_MC12g10973	NA	NA	NA	NA	NA	NS	NS	NS	3.60E-01	1.41E-01	7.80E-01
MldSil1|MvSl-1064-A1-R4_MC12g10972	NA	NA	NA	NA	NA	NS	NS	NS	3.52E-01	2.78E-02	9.72E-01
MldSil1|MvSl-1064-A1-R4_MC12g10969	NA	NA	NA	NA	NA	NS	1.98E+00	NS	1.67E-04	9.77E-11	7.10E-03
MldSil1|MvSl-1064-A1-R4_MC12g10968	NA	NA	NA	NA	NA	NS	NS	NS	1.84E-02	4.55E-01	7.57E-01
MldSil1|MvSl-1064-A1-R4_MC12g10964	-1.60E+00	-1.66E+00	NS	NS	NS	6.69E-08	3.27E-07	3.60E-04	6.28E-01	2.54E-02	NS	NS	NS	1.36E-02	7.63E-01	5.99E-02
MldSil1|MvSl-1064-A1-R4_MC12g10962	NS	NS	NS	1.64E+00	NS	3.95E-04	3.59E-02	5.79E-02	2.56E-06	9.67E-01	NS	NS	NS	2.12E-01	7.25E-01	5.68E-01
MldSil1|MvSl-1064-A1-R4_MC12g10960	NA	NA	NA	NA	NA	NS	NS	NS	4.97E-02	5.21E-02	4.70E-01
MldSil1|MvSl-1064-A1-R4_MC12g10959	-1.63E+00	-1.78E+00	NS	NS	NS	4.45E-06	6.08E-06	1.06E-02	9.56E-05	9.71E-03	NS	NS	NS	1.24E-01	5.85E-01	8.43E-01
MldSil1|MvSl-1064-A1-R4_MC12g10958	NS	NS	-4.40E+00	-2.22E+00	NS	5.03E-01	8.84E-04	8.72E-06	2.53E-08	1.10E-03	6.1159404	7.67E+00	7.491499	2.48E-38	1.61E-84	9.82E-52
MldSil1|MvSl-1064-A1-R4_MC12g10956	2.15E+00	1.79E+00	1.61E+00	NS	2.01E+00	1.27E-15	1.07E-09	7.34E-08	7.26E-03	7.87E-07	NS	NS	NS	5.21E-01	1.81E-02	7.82E-01
MldSil1|MvSl-1064-A1-R4_MC12g10955	NA	NA	NA	NA	NA	NS	NA	NA	1.19E-03	NA	NA
MldSil1|MvSl-1064-A1-R4_MC12g10953	-1.29E+01	NS	NS	NS	-2.80E+00	2.87E-32	7.07E-04	2.04E-01	9.64E-02	2.09E-07	NS	NS	NS	3.14E-01	6.35E-01	8.91E-01
MldSil1|MvSl-1064-A1-R4_MC12g10952	NA	NA	NA	NA	NA	NS	NS	NS	3.42E-02	7.35E-01	6.06E-01
MldSil1|MvSl-1064-A1-R4_MC12g10951	-3.51E+00	-4.22E+00	-4.11E+00	-2.08E+00	-3.32E+00	3.32E-27	9.99E-29	1.31E-28	7.60E-11	1.39E-11	NS	NS	NS	9.63E-01	1.79E-01	2.78E-01
MldSil1|MvSl-1064-A1-R4_MC12g10948	NA	NA	NA	NA	NA	NS	NS	NS	5.99E-01	4.68E-01	4.79E-01
MldSil1|MvSl-1064-A1-R4_MC12g10947	NA	NA	NA	NA	NA	NS	NS	NS	8.71E-01	2.36E-02	5.66E-01
MldSil1|MvSl-1064-A1-R4_MC12g10946	NA	NA	NA	NA	NA	NS	1.69E+00	NS	1.27E-03	4.67E-08	1.55E-03
MldSil1|MvSl-1064-A1-R4_MC12g10945	NS	NS	NS	1.74E+00	NS	2.11E-01	3.18E-01	5.33E-05	1.27E-06	3.80E-01	NS	NS	NS	4.87E-02	5.20E-05	3.58E-02
MldSil1|MvSl-1064-A1-R4_MC12g10944	NS	NS	-1.51E+00	NS	NS	1.75E-02	4.72E-05	8.02E-06	2.75E-03	8.95E-02	NS	NS	NS	9.09E-01	3.80E-01	8.82E-01
MldSil1|MvSl-1064-A1-R4_MC12g10940	3.08E+00	3.32E+00	2.67E+00	NS	2.38E+00	3.03E-29	1.01E-28	1.35E-18	2.48E-04	5.99E-09	2.5331023	NS	NS	1.57E-10	3.03E-05	2.43E-01
MldSil1|MvSl-1064-A1-R4_MC12g10939	1.74E+00	2.71E+00	2.35E+00	1.75E+00	NS	3.12E-10	4.46E-20	6.83E-15	4.73E-07	8.59E-05	2.3640691	NS	NS	1.97E-09	4.02E-01	5.05E-01
MldSil1|MvSl-1064-A1-R4_MC12g10938	NS	NS	NS	1.64E+00	NS	1.18E-04	1.23E-01	6.68E-04	3.78E-06	2.57E-01	NS	NS	NS	7.20E-01	3.46E-01	9.13E-01
MldSil1|MvSl-1064-A1-R4_MC12g10937	NA	NA	NA	NA	NA	NS	NS	NS	1.91E-01	4.61E-01	6.10E-01
MldSil1|MvSl-1064-A1-R4_MC12g10936	NA	NA	NA	NA	NA	NS	NS	NS	4.94E-01	7.17E-02	4.47E-01
MldSil1|MvSl-1064-A1-R4_MC12g10934	-4.31E+00	-4.72E+00	-7.35E+00	NS	-3.73E+00	5.74E-19	4.12E-17	2.15E-27	3.30E-01	2.44E-11	NS	NS	NS	8.87E-01	3.02E-05	3.93E-03
MldSil1|MvSl-1064-A1-R4_MC12g10933	NA	NA	NA	NA	NA	NS	NS	NS	8.96E-01	1.00E+00	9.23E-01
MldSil1|MvSl-1064-A1-R4_MC12g10932	1.47E+00	1.39E+00	NS	NS	NS	3.49E-08	1.68E-06	1.31E-05	1.66E-03	3.37E-04	NS	NS	NS	5.39E-01	7.99E-01	8.78E-01
MldSil1|MvSl-1064-A1-R4_MC12g10930	NS	1.41E+00	1.85E+00	NS	NS	7.62E-05	4.20E-06	9.85E-10	1.45E-05	2.52E-02	NS	NS	NS	3.47E-01	7.31E-03	7.01E-01
MldSil1|MvSl-1064-A1-R4_MC12g10928	-9.97E+00	-9.96E+00	-1.00E+01	-4.95E+00	NS	1.26E-08	4.22E-07	1.58E-10	2.89E-19	1.48E-05	-1.6361275	-1.63E+00	NS	3.90E-06	4.53E-08	2.90E-01
MldSil1|MvSl-1064-A1-R4_MC12g10926	NS	NS	1.84E+00	NS	NS	5.04E-02	3.97E-04	3.07E-09	6.46E-01	5.55E-01	NS	NS	NS	1.44E-04	2.54E-02	5.44E-01
MldSil1|MvSl-1064-A1-R4_MC12g10923	-2.22E+00	-1.65E+00	NS	-2.35E+00	-2.23E+00	4.47E-13	2.99E-07	1.45E-05	1.63E-13	1.19E-07	NS	NS	NS	5.08E-01	4.24E-01	5.67E-01
MldSil1|MvSl-1064-A1-R4_MC12g10920	1.07E+01	1.02E+01	1.00E+01	7.69E+00	1.02E+01	1.52E-168	6.81E-138	4.24E-125	6.85E-63	1.12E-70	NS	NS	NS	3.75E-05	1.71E-02	4.86E-03
MldSil1|MvSl-1064-A1-R4_MC12g10919	NA	NA	NA	NA	NA	NS	NS	NS	3.49E-01	5.12E-02	9.62E-01
MldSil1|MvSl-1064-A1-R4_MC12g10915	NA	NA	NA	NA	NA	NS	NS	NS	2.33E-01	2.89E-01	7.23E-01
MldSil1|MvSl-1064-A1-R4_MC12g10913	2.41E+00	2.55E+00	2.04E+00	NS	NS	3.00E-16	9.39E-16	1.49E-10	3.31E-05	1.07E-04	1.9363153	1.88E+00	NS	7.77E-07	9.73E-10	2.76E-01
MldSil1|MvSl-1064-A1-R4_MC12g10910	NA	NA	NA	NA	NA	NS	NS	NS	9.60E-01	4.39E-01	7.49E-01
MldSil1|MvSl-1064-A1-R4_MC12g10909	1.99E+00	1.35E+00	NS	NS	NS	3.70E-14	2.38E-06	1.41E-04	1.77E-01	4.84E-05	NS	NS	NS	9.57E-01	1.78E-01	4.58E-01
MldSil1|MvSl-1064-A1-R4_MC12g10908	NA	NA	NA	NA	NA	NS	NS	NS	2.59E-01	9.47E-03	5.05E-01
MldSil1|MvSl-1064-A1-R4_MC12g10907	NA	NA	NA	NA	NA	NS	NS	NS	9.73E-01	6.60E-01	9.99E-01
MldSil1|MvSl-1064-A1-R4_MC12g10906	-1.59E+00	-2.27E+00	-2.99E+00	-2.17E+00	-2.06E+00	1.95E-08	1.35E-12	5.98E-19	1.12E-11	6.79E-07	-1.8217413	NS	NS	5.32E-08	4.19E-05	7.27E-01
MldSil1|MvSl-1064-A1-R4_MC12g10904	NA	NA	NA	NA	NA	NS	NS	NS	9.63E-01	1.27E-04	7.36E-01
MldSil1|MvSl-1064-A1-R4_MC12g10901	3.01E+00	2.99E+00	2.84E+00	2.50E+00	2.68E+00	5.58E-24	2.97E-20	9.82E-19	3.33E-12	1.18E-09	NS	NS	NS	3.40E-01	1.38E-01	9.03E-01
MldSil1|MvSl-1064-A1-R4_MC12g10899	NA	NA	NA	NA	NA	NS	NA	NA	2.29E-01	NA	NA
MldSil1|MvSl-1064-A1-R4_MC12g10898	NA	NA	NA	NA	NA	NS	NS	NS	4.73E-02	8.40E-02	7.28E-01
MldSil1|MvSl-1064-A1-R4_MC12g10897	NA	NA	NA	NA	NA	NS	NS	NS	8.84E-01	6.17E-02	2.41E-01
MldSil1|MvSl-1064-A1-R4_MC09-2g09533	NA	NA	NA	NA	NA	NS	NS	NS	6.17E-01	8.98E-02	3.28E-01
MldSil1|MvSl-1064-A1-R4_MC09-2g09532	NA	NA	NA	NA	NA	NS	NS	NS	2.86E-01	4.60E-01	9.99E-01
MldSil1|MvSl-1064-A1-R4_MC09-2g09530	NA	NA	NA	NA	NA	NS	NS	NS	5.28E-01	2.69E-01	1.04E-01
MldSil1|MvSl-1064-A1-R4_MC09-2g09529	NS	NS	1.60E+00	NS	NS	8.85E-03	1.42E-03	4.02E-07	2.16E-04	1.52E-02	NS	NS	NS	9.87E-01	4.86E-04	7.27E-01
MldSil1|MvSl-1064-A1-R4_MC09-2g09528	1.35E+00	NS	NS	NS	NS	3.27E-06	6.09E-04	4.36E-04	1.15E-03	6.49E-03	NS	NS	NS	9.15E-01	1.58E-03	4.68E-01
MldSil1|MvSl-1064-A1-R4_MC09-2g09527	1.41E+00	NS	NS	NS	NS	2.91E-07	3.96E-01	8.49E-01	9.27E-04	8.98E-05	NS	NS	NS	2.23E-01	7.49E-01	9.11E-01
MldSil1|MvSl-1064-A1-R4_MC09-2g09526	1.43E+01	1.27E+01	1.12E+01	7.96E+00	1.25E+01	2.22E-166	3.28E-115	1.88E-89	1.91E-44	4.08E-56	NS	NS	NS	2.52E-05	7.17E-03	3.21E-04
MldSil1|MvSl-1064-A1-R4_MC09-2g09525	NA	NA	NA	NA	NA	NS	NS	NS	3.30E-01	8.98E-02	8.06E-01
MldSil1|MvSl-1064-A1-R4_MC09-2g09524	-1.31E+01	-5.86E+00	-6.38E+00	-4.40E+00	-4.12E+00	1.23E-35	2.00E-24	2.52E-34	3.51E-34	7.34E-08	NS	NS	NS	1.74E-02	1.18E-01	7.46E-01
MldSil1|MvSl-1064-A1-R4_MC08g08519	NS	NS	1.61E+00	NS	NS	8.80E-02	4.19E-04	4.12E-07	1.10E-01	8.67E-01	NS	NS	NS	4.13E-03	1.68E-01	7.20E-01
MldSil1|MvSl-1064-A1-R4_MC09-2g09519	-1.64E+00	-2.14E+00	-3.09E+00	-2.45E+00	NS	2.31E-07	3.52E-09	1.69E-16	3.48E-14	2.22E-03	NS	NS	NS	1.50E-01	3.71E-01	1.79E-01
MldSil1|MvSl-1064-A1-R4_MC09-2g09518	NA	NA	NA	NA	NA	NS	NS	NS	9.02E-01	3.91E-01	4.84E-01
MldSil1|MvSl-1064-A1-R4_MC09-2g09517	NA	NA	NA	NA	NA	-1.7691468	-1.46E+00	NS	1.57E-07	2.97E-07	5.05E-01
MldSil1|MvSl-1064-A1-R4_MC09-2g09514	-1.73E+00	NS	NS	NS	NS	3.54E-07	2.96E-03	8.91E-03	8.20E-01	8.59E-01	NS	NS	NS	7.03E-04	1.74E-01	9.76E-01
MldSil1|MvSl-1064-A1-R4_MC09-2g09513	1.52E+00	NS	NS	NS	NS	1.27E-08	5.35E-04	1.05E-04	2.54E-02	8.15E-04	NS	NS	NS	7.59E-01	2.51E-01	8.77E-01
MldSil1|MvSl-1064-A1-R4_MC09-2g09512	-5.03E+00	-4.84E+00	-5.15E+00	-3.26E+00	-3.34E+00	2.02E-48	1.87E-39	5.34E-45	4.72E-24	2.79E-14	NS	NS	NS	7.35E-02	4.66E-02	3.83E-01
MldSil1|MvSl-1064-A1-R4_MC09-2g09511	NA	NA	NA	NA	NA	2.2226434	NS	NS	1.63E-08	2.43E-05	7.76E-01
MldSil1|MvSl-1064-A1-R4_MC09-2g09510	2.17E+00	2.11E+00	1.76E+00	NS	1.94E+00	4.98E-16	2.78E-13	2.82E-09	1.11E-01	1.36E-06	NS	NS	NS	3.27E-03	6.78E-04	9.43E-01
MldSil1|MvSl-1064-A1-R4_MC09-2g09509	NS	NS	NS	-1.85E+00	NS	1.71E-03	1.24E-03	3.83E-03	7.16E-09	7.92E-03	NS	NS	NS	2.78E-02	5.58E-02	7.69E-02
MldSil1|MvSl-1064-A1-R4_MC09-2g09508	-5.37E+00	-6.04E+00	-6.54E+00	-2.26E+00	-4.00E+00	1.81E-29	7.26E-27	2.04E-34	1.20E-11	1.17E-11	NS	NS	NS	4.71E-01	6.41E-01	2.99E-02
MldSil1|MvSl-1064-A1-R4_MC09-2g09502	-2.14E+00	-2.64E+00	-2.61E+00	-1.56E+00	NS	1.92E-11	5.37E-13	3.44E-14	1.64E-06	6.46E-04	NS	-1.46E+00	NS	9.05E-04	2.66E-07	1.69E-01
MldSil1|MvSl-1064-A1-R4_MC09-2g09501	NA	NA	NA	NA	NA	NS	NS	NS	3.61E-01	7.79E-03	5.85E-01
MldSil1|MvSl-1064-A1-R4_MC09-2g09498	NA	NA	NA	NA	NA	NS	NS	NS	3.45E-03	1.80E-01	4.61E-01
MldSil1|MvSl-1064-A1-R4_MC09-2g09497	1.70E+00	NS	NS	NS	NS	6.47E-11	7.57E-03	8.65E-01	2.20E-03	4.62E-03	NS	NS	NS	7.41E-01	9.26E-01	6.15E-01
MldSil1|MvSl-1064-A1-R4_MC09-2g09496	NA	NA	NA	NA	NA	NS	NS	NS	4.52E-02	4.74E-01	9.47E-01
MldSil1|MvSl-1064-A1-R4_MC09-2g09493	NA	NA	NA	NA	NA	NS	NS	NS	5.29E-01	1.94E-01	6.58E-01
MldSil1|MvSl-1064-A1-R4_MC09-2g09492	NA	NA	NA	NA	NA	NS	NS	NS	1.00E+00	1.65E-01	3.37E-01
MldSil1|MvSl-1064-A1-R4_MC09-2g09485	-1.18E+01	-1.18E+01	-1.18E+01	-8.82E+00	-4.76E+00	8.55E-21	2.11E-17	1.78E-23	5.49E-49	3.60E-10	NS	NS	NS	1.96E-02	2.71E-02	4.90E-04
MldSil1|MvSl-1064-A1-R4_MC09-2g09484	NA	NA	NA	NA	NA	NS	NS	NS	4.62E-01	3.47E-01	6.12E-01
MldSil1|MvSl-1064-A1-R4_MC09-2g09483	NA	NA	NA	NA	NA	NS	NS	NS	8.99E-01	6.39E-01	1.22E-01
MldSil1|MvSl-1064-A1-R4_MC09-2g09475	NS	NA	NA	3.11E+00	NS	1.51E-01	NA	NA	1.36E-09	1.39E-03	NS	9.41E+00	11.0151196	4.30E-05	1.73E-95	2.08E-77
MldSil1|MvSl-1064-A1-R4_MC09-2g09472	NA	NA	NA	NA	NA	NS	NS	NS	3.18E-02	3.67E-01	5.64E-01
MldSil1|MvSl-1064-A1-R4_MC09-2g09471	NA	NA	NA	NA	NA	NS	NS	NS	2.97E-01	3.98E-01	6.44E-01
MldSil1|MvSl-1064-A1-R4_MC09-2g09470	NA	NA	NA	NA	NA	NS	1.52E+00	NS	5.11E-02	7.33E-07	1.98E-01
MldSil1|MvSl-1064-A1-R4_MC09-2g09469	-4.40E+00	-1.23E+01	-6.14E+00	-2.90E+00	-4.35E+00	8.84E-19	6.40E-22	1.29E-23	2.80E-16	2.05E-12	NS	NS	NS	5.31E-01	2.28E-01	4.82E-01
MldSil1|MvSl-1064-A1-R4_MC09-2g09466	NS	NS	NS	-2.77E+00	NS	1.60E-01	1.57E-02	8.85E-04	5.17E-06	3.37E-01	-2.0068194	-1.78E+00	NS	5.12E-07	4.72E-07	5.01E-02
MldSil1|MvSl-1064-A1-R4_MC09-2g09465	NA	NA	NA	NA	NA	NS	NS	NS	4.77E-01	8.23E-01	9.07E-01
MldSil1|MvSl-1064-A1-R4_MC09-2g09464	NS	NS	NS	2.07E+00	NS	1.83E-04	1.66E-03	2.17E-02	1.26E-08	6.88E-02	NS	1.75E+00	NS	1.67E-05	2.36E-08	3.65E-01
MldSil1|MvSl-1064-A1-R4_MC09-2g09463	-1.84E+00	-2.28E+00	-2.29E+00	NS	NS	2.84E-07	3.03E-08	3.31E-10	5.89E-03	1.43E-02	NS	NS	NS	7.04E-01	4.60E-02	7.92E-01
MldSil1|MvSl-1064-A1-R4_MC09-2g09462	NA	NA	NA	NA	NA	NS	NS	NS	5.93E-01	1.80E-01	7.05E-01
MldSil1|MvSl-1064-A1-R4_MC09-2g09461	NA	NA	NA	NA	NA	NS	NS	NS	3.26E-02	8.66E-04	9.00E-01
MldSil1|MvSl-1064-A1-R4_MC09-2g09460	NA	NA	NA	NA	NA	NS	NS	NS	1.40E-01	2.30E-01	4.75E-01
MldSil1|MvSl-1064-A1-R4_MC09-2g09459	-2.32E+00	-1.93E+00	-1.61E+00	NS	NS	4.96E-13	1.39E-08	9.93E-07	1.18E-03	1.40E-05	NS	NS	NS	1.08E-02	1.60E-01	9.08E-01
MldSil1|MvSl-1064-A1-R4_MC09-2g09458	NS	1.76E+00	2.00E+00	3.16E+00	NS	3.19E-04	8.30E-07	7.22E-10	5.67E-18	1.08E-03	NS	2.07E+00	2.129597	9.46E-02	1.90E-11	4.83E-07
MldSil1|MvSl-1064-A1-R4_MC09-2g09457	NA	NA	NA	NA	NA	NS	NS	NS	6.80E-01	1.60E-02	1.37E-01
MldSil1|MvSl-1064-A1-R4_MC09-2g09456	NA	NA	NA	NA	NA	NS	NS	NS	4.07E-01	7.08E-01	5.92E-01
MldSil1|MvSl-1064-A1-R4_MC09-2g09455	1.01E+01	9.17E+00	8.76E+00	6.57E+00	1.00E+01	1.95E-74	1.68E-44	1.88E-47	3.75E-30	1.82E-32	3.6784911	NS	NS	9.52E-10	2.36E-02	5.67E-01
MldSil1|MvSl-1064-A1-R4_MC09-2g09454	-1.61E+00	NS	NS	NS	NS	1.00E-06	6.69E-03	2.03E-02	6.74E-01	2.38E-01	NS	NS	NS	3.57E-01	1.13E-01	2.63E-01
MldSil1|MvSl-1064-A1-R4_MC09-2g09453	NA	NA	NA	NA	NA	NS	9.32E+00	12.5937365	4.16E-03	4.39E-63	3.16E-74
MldSil1|MvSl-1064-A1-R4_MC09-2g09452	NA	NA	NA	NA	NA	NS	1.31E+01	15.173689	1.08E-04	1.32E-63	1.62E-67
MldSil1|MvSl-1064-A1-R4_MC09-2g09448	1.83E+00	NS	NS	NS	2.07E+00	4.74E-11	1.07E-04	2.16E-02	4.60E-01	7.38E-07	NS	NS	NS	2.17E-01	2.51E-03	3.54E-01
MldSil1|MvSl-1064-A1-R4_MC09-2g09446	NA	NA	NA	NA	NA	NS	NS	NS	2.10E-02	8.09E-01	8.08E-01
MldSil1|MvSl-1064-A1-R4_MC09-2g09444	NA	NA	NA	NA	NA	NS	NS	NS	1.81E-01	4.37E-01	6.12E-01
MldSil1|MvSl-1064-A1-R4_MC09-2g09443	1.50E+00	1.63E+00	1.72E+00	1.80E+00	NS	6.86E-07	5.24E-07	4.63E-08	2.96E-07	3.95E-04	NS	NS	NS	2.97E-01	5.06E-03	8.08E-01
MldSil1|MvSl-1064-A1-R4_MC09-2g09442	NA	NA	NA	NA	NA	NS	NS	NS	2.10E-01	9.85E-01	9.10E-01
MldSil1|MvSl-1064-A1-R4_MC09-2g09441	NS	NS	-1.78E+00	NS	NS	5.35E-02	4.47E-04	1.60E-06	1.15E-02	2.04E-01	NS	NS	NS	1.74E-01	6.25E-02	9.81E-01
MldSil1|MvSl-1064-A1-R4_MC09-2g09435	NA	NA	NA	NA	NA	NS	NS	NS	9.11E-01	9.54E-02	4.11E-01
MldSil1|MvSl-1064-A1-R4_MC09-2g09434	NA	NA	NA	NA	NA	NS	NS	NS	5.56E-01	6.34E-01	9.82E-01
MldSil1|MvSl-1064-A1-R4_MC09-2g09433	NA	NA	NA	NA	NA	NS	-2.11E+00	NS	5.39E-05	4.35E-14	6.02E-01
MldSil1|MvSl-1064-A1-R4_MC09-2g09432	-6.48E+00	-4.84E+00	-5.66E+00	NS	-3.67E+00	3.47E-34	8.46E-24	1.48E-32	7.88E-01	4.94E-10	NS	NS	NS	1.30E-01	1.08E-02	5.53E-01
MldSil1|MvSl-1064-A1-R4_MC09-2g09431	NA	NA	NA	NA	NA	NS	NS	NS	6.71E-01	1.34E-01	9.17E-01
MldSil1|MvSl-1064-A1-R4_MC09-2g09430	NA	NA	NA	NA	NA	NS	NS	NS	3.27E-01	9.43E-02	5.80E-01
MldSil1|MvSl-1064-A1-R4_MC09-2g09429	2.96E+00	2.49E+00	1.92E+00	NS	1.97E+00	7.59E-28	1.05E-17	1.08E-10	5.47E-01	1.10E-06	NS	NS	NS	1.70E-01	5.64E-02	7.93E-01
MldSil1|MvSl-1064-A1-R4_MC09-2g09428	NA	NA	NA	NA	NA	NS	NS	NS	2.86E-01	6.92E-01	9.82E-01
MldSil1|MvSl-1064-A1-R4_MC09-2g09427	NA	NA	NA	NA	NA	NS	NS	NS	1.52E-01	5.49E-01	9.06E-01
MldSil1|MvSl-1064-A1-R4_MC09-2g09426	NS	NS	NS	-1.85E+00	NS	9.81E-03	6.62E-01	2.96E-02	1.03E-08	2.18E-01	NS	NS	NS	1.90E-03	6.76E-01	4.57E-01
MldSil1|MvSl-1064-A1-R4_MC09-2g09424	-6.12E+00	-2.81E+00	-2.03E+00	NS	-3.34E+00	5.69E-41	1.26E-15	1.58E-10	5.81E-05	4.53E-13	NS	NS	NS	4.88E-04	3.31E-03	7.08E-01
MldSil1|MvSl-1064-A1-R4_MC09-2g09423	NA	NA	NA	NA	NA	NS	NS	NS	1.21E-01	2.73E-02	2.94E-01
MldSil1|MvSl-1064-A1-R4_MC09-2g09422	NA	NA	NA	NA	NA	NS	NS	NS	2.60E-03	8.09E-03	9.48E-01
MldSil1|MvSl-1064-A1-R4_MC09-2g09421	NA	NA	NA	NA	NA	NS	NS	NS	9.27E-01	5.30E-01	4.86E-01
MldSil1|MvSl-1064-A1-R4_MC09-2g09420	2.14E+00	1.94E+00	NS	1.69E+00	2.17E+00	1.04E-13	7.55E-10	7.59E-03	1.20E-06	2.35E-07	1.9284223	2.32E+00	3.471042	8.21E-07	5.79E-14	1.95E-16
MldSil1|MvSl-1064-A1-R4_MC09-2g09419	1.65E+00	1.65E+00	NS	NS	NS	6.38E-09	1.11E-07	9.51E-05	8.15E-01	5.10E-04	2.1088645	2.08E+00	NS	7.33E-08	1.35E-11	2.73E-02
MldSil1|MvSl-1064-A1-R4_MC09-2g09418	NA	NA	NA	NA	NA	NS	NS	NS	3.68E-01	1.74E-01	9.45E-01
MldSil1|MvSl-1064-A1-R4_MC09-2g09417	NA	NA	NA	NA	NA	NS	NS	NS	3.20E-02	6.16E-04	8.74E-01
MldSil1|MvSl-1064-A1-R4_MC09-2g09416	NA	NA	NA	NA	NA	NS	NS	NS	9.58E-01	3.24E-01	9.70E-01
MldSil1|MvSl-1064-A1-R4_MC09-2g09414	NA	NA	NA	NA	NA	NS	NS	NS	6.84E-01	2.25E-01	6.12E-01
MldSil1|MvSl-1064-A1-R4_MC09-2g09413	NA	NA	NA	NA	NA	NS	NS	NS	7.57E-01	2.37E-01	3.23E-01
MldSil1|MvSl-1064-A1-R4_MC09-2g09412	-4.94E+00	-6.18E+00	-5.46E+00	NS	-3.91E+00	4.06E-29	9.96E-29	2.17E-31	3.60E-04	6.69E-16	NS	NS	NS	4.68E-03	9.82E-03	7.07E-02
MldSil1|MvSl-1064-A1-R4_MC09-2g09409	NA	NA	NA	NA	NA	-1.9074465	-1.55E+00	NS	1.11E-08	3.99E-08	3.49E-01
MldSil1|MvSl-1064-A1-R4_MC09-2g09408	NA	NA	NA	NA	NA	NS	NS	NS	4.43E-01	2.80E-02	3.26E-01
MldSil1|MvSl-1064-A1-R4_MC09-2g09407	NA	NA	NA	NA	NA	NS	NS	NS	6.08E-01	2.16E-01	7.23E-02
MldSil1|MvSl-1064-A1-R4_MC09-2g09406	-1.03E+01	-4.05E+00	-1.04E+01	-4.35E+00	NS	1.18E-10	2.61E-06	8.85E-13	6.00E-22	1.85E-03	NS	1.93E+00	NS	5.41E-02	4.22E-10	8.40E-01
MldSil1|MvSl-1064-A1-R4_MC09-2g09405	NS	NS	NS	1.78E+00	NS	2.65E-02	2.36E-02	2.03E-01	5.73E-06	1.80E-01	NS	NS	NS	6.41E-01	7.38E-01	6.70E-01
MldSil1|MvSl-1064-A1-R4_MC09-2g09403	-5.20E+00	-4.28E+00	-5.90E+00	-1.69E+00	-2.84E+00	3.43E-27	1.90E-19	2.12E-28	3.20E-07	8.39E-07	NS	NS	NS	2.43E-02	4.72E-01	3.59E-01
MldSil1|MvSl-1064-A1-R4_MC09-2g09402	NA	NA	NA	NA	NA	NS	NS	NS	9.41E-01	5.41E-02	5.22E-01
MldSil1|MvSl-1064-A1-R4_MC09-2g09400	NA	NA	NA	NA	NA	NS	1.88E+00	NS	4.45E-04	7.04E-09	8.09E-02
MldSil1|MvSl-1064-A1-R4_MC09-2g09398	NA	NA	NA	NA	NA	NS	NS	NS	3.24E-01	4.66E-01	7.36E-01
MldSil1|MvSl-1064-A1-R4_MC09-2g09397	1.87E+00	1.38E+00	NS	NS	NS	1.02E-12	1.24E-06	1.01E-03	1.71E-01	7.48E-03	NS	NS	NS	2.91E-01	6.38E-04	2.82E-01
MldSil1|MvSl-1064-A1-R4_MC09-2g09395	NA	NA	NA	NA	NA	NS	NS	NS	3.06E-01	4.32E-01	9.90E-01
MldSil1|MvSl-1064-A1-R4_MC09-2g09394	9.14E+00	8.55E+00	8.03E+00	5.63E+00	8.97E+00	4.92E-134	4.07E-105	2.32E-90	1.95E-39	1.64E-58	NS	NS	NS	5.83E-02	8.82E-01	4.16E-01
MldSil1|MvSl-1064-A1-R4_MC09-2g09393	-2.98E+00	-2.40E+00	-2.30E+00	-4.72E+00	-2.50E+00	9.13E-26	6.63E-16	4.46E-14	2.73E-44	3.95E-11	-1.9958582	-1.57E+00	NS	1.87E-09	2.27E-08	2.67E-02
MldSil1|MvSl-1064-A1-R4_MC09-2g09390	NA	NA	NA	NA	NA	NS	NS	NS	6.34E-01	1.56E-01	5.83E-01
MldSil1|MvSl-1064-A1-R4_MC09-2g09389	2.63E+00	3.20E+00	3.35E+00	1.86E+00	1.95E+00	8.95E-23	8.65E-28	4.63E-28	7.96E-08	1.06E-06	NS	NS	NS	1.50E-05	7.68E-02	2.91E-01
MldSil1|MvSl-1064-A1-R4_MC09-2g09388	-1.39E+00	NS	NS	NS	NS	4.55E-06	6.91E-03	2.47E-02	8.15E-04	3.13E-03	NS	NS	NS	3.18E-03	2.58E-03	7.89E-02
MldSil1|MvSl-1064-A1-R4_MC09-2g09387	NA	NA	NA	NA	NA	NS	NS	NS	1.25E-02	7.02E-01	8.93E-01
MldSil1|MvSl-1064-A1-R4_MC09-2g09386	NA	NA	NA	NA	NA	NS	NS	NS	9.17E-01	9.84E-01	4.61E-01
MldSil1|MvSl-1064-A1-R4_MC09-2g09385	NA	NA	NA	NA	NA	NS	NS	NS	1.88E-01	5.23E-01	5.80E-01
MldSil1|MvSl-1064-A1-R4_MC09-2g09384	NA	NA	NA	NA	NA	NS	NS	NS	8.47E-01	9.44E-01	7.88E-01
MldSil1|MvSl-1064-A1-R4_MC09-2g09383	NA	NA	NA	NA	NA	NS	NS	NS	3.73E-01	9.76E-02	6.54E-01
MldSil1|MvSl-1064-A1-R4_MC09-2g09382	1.60E+00	1.80E+00	1.85E+00	NS	NS	6.45E-07	2.05E-07	1.36E-08	6.49E-02	1.54E-02	NS	NS	NS	9.47E-04	3.17E-01	8.67E-01
MldSil1|MvSl-1064-A1-R4_MC09-2g09381	NA	NA	NA	NA	NA	NS	NS	NS	6.55E-01	4.06E-02	4.74E-01
MldSil1|MvSl-1064-A1-R4_MC09-2g09380	NA	NA	NA	NA	NA	3.5264574	3.52E+00	NS	5.98E-17	4.17E-26	1.28E-04
MldSil1|MvSl-1064-A1-R4_MC09-2g09378	NS	NS	NS	NS	NS	1.18E-01	1.34E-01	1.40E-04	2.20E-05	2.10E-01	NS	NS	NS	2.86E-01	1.96E-04	9.70E-01
MldSil1|MvSl-1064-A1-R4_MC09-2g09377	-1.31E+00	NS	NS	NS	NS	6.31E-06	3.12E-04	4.18E-02	6.76E-03	3.47E-03	NS	NS	NS	2.05E-02	3.40E-02	8.45E-01
MldSil1|MvSl-1064-A1-R4_MC09-2g09375	-1.21E+01	-3.28E+00	-2.97E+00	-1.77E+00	NS	5.08E-24	2.54E-10	2.25E-12	2.20E-07	4.86E-05	NS	NS	NS	2.79E-01	1.28E-01	1.91E-01
MldSil1|MvSl-1064-A1-R4_MC09-2g09374	-2.84E+00	NS	-2.25E+00	NS	NS	5.81E-10	1.62E-05	3.64E-08	1.61E-03	2.04E-01	NS	2.38E+00	2.8828078	1.24E-03	1.35E-14	5.35E-12
MldSil1|MvSl-1064-A1-R4_MC09-2g09373	3.61E+00	2.93E+00	2.28E+00	NS	3.18E+00	1.83E-20	5.68E-09	2.45E-07	5.07E-01	7.27E-09	NS	NS	NS	3.14E-01	6.44E-04	3.09E-01
MldSil1|MvSl-1064-A1-R4_MC09-2g09372	1.25E+01	1.25E+01	1.18E+01	9.27E+00	1.23E+01	4.40E-108	5.86E-95	7.83E-84	1.43E-48	4.26E-46	3.6587327	4.73E+00	6.4428309	8.88E-07	9.56E-15	1.08E-22
MldSil1|MvSl-1064-A1-R4_MC09-2g09371	2.54E+00	1.89E+00	1.37E+00	NS	NS	1.47E-20	2.67E-10	8.02E-06	7.97E-01	1.40E-04	NS	NS	NS	7.84E-01	1.65E-01	7.21E-01
MldSil1|MvSl-1064-A1-R4_MC09-2g09368	1.22E+00	NS	NS	NS	NS	6.18E-06	3.77E-03	1.32E-03	7.00E-01	3.42E-02	NS	NS	NS	8.47E-01	7.93E-01	8.85E-01
MldSil1|MvSl-1064-A1-R4_MC09-2g09367	NA	NA	NA	NA	NA	NS	NS	NS	2.79E-01	1.04E-01	9.99E-01
MldSil1|MvSl-1064-A1-R4_MC09-2g09366	NA	NA	NA	NA	NA	NS	NS	NS	5.73E-01	1.22E-01	9.34E-01
MldSil1|MvSl-1064-A1-R4_MC09-2g09363	2.29E+00	2.53E+00	1.83E+00	NS	NS	1.28E-10	1.98E-11	5.16E-07	4.77E-05	5.37E-05	1.943983	1.58E+00	NS	9.32E-07	4.62E-07	2.92E-01
MldSil1|MvSl-1064-A1-R4_MC09-2g09361	NS	NS	NS	5.78E+00	NS	5.00E-01	3.69E-01	2.56E-01	1.53E-41	9.34E-01	NS	NS	2.3991517	2.28E-03	3.13E-04	7.58E-08
MldSil1|MvSl-1064-A1-R4_MC09-2g09359	-2.38E+00	-2.35E+00	-3.46E+00	NS	NS	1.87E-10	1.13E-08	2.41E-17	2.31E-01	2.01E-01	NS	NS	NS	5.39E-01	1.31E-03	2.03E-05
MldSil1|MvSl-1064-A1-R4_MC09-2g09358	NA	NA	NA	NA	NA	NS	NS	NS	4.79E-01	2.84E-01	9.37E-01
MldSil1|MvSl-1064-A1-R4_MC09-2g09357	NS	NS	NS	1.94E+00	NS	1.65E-01	8.72E-02	8.44E-02	6.65E-08	2.75E-02	NS	NS	NS	3.19E-01	4.75E-01	8.08E-01
MldSil1|MvSl-1064-A1-R4_MC09-2g09356	NA	NA	NA	NA	NA	NS	NS	NS	2.56E-01	1.70E-01	3.95E-01
MldSil1|MvSl-1064-A1-R4_MC09-2g09355	NA	NA	NA	NA	NA	NS	NS	NS	8.49E-01	4.14E-01	8.10E-01
MldSil1|MvSl-1064-A1-R4_MC09-2g09354	NS	NS	NS	1.78E+00	NS	1.58E-02	2.66E-04	1.54E-04	3.93E-07	1.29E-03	NS	NS	NS	2.46E-01	5.95E-01	7.57E-01
MldSil1|MvSl-1064-A1-R4_MC09-2g09353	-7.18E+00	-4.87E+00	-6.38E+00	-2.54E+00	-4.84E+00	8.09E-33	3.29E-22	2.00E-34	1.56E-14	5.46E-17	NS	NS	NS	9.94E-01	5.90E-01	6.39E-01
MldSil1|MvSl-1064-A1-R4_MC09-2g09352	-1.49E+00	NS	NS	NS	NS	1.85E-06	7.11E-03	2.82E-01	4.57E-01	3.39E-01	NS	NS	NS	2.53E-04	4.75E-01	1.27E-02
MldSil1|MvSl-1064-A1-R4_MC09-2g09349	NS	-1.84E+00	-1.94E+00	NS	NS	2.54E-05	2.09E-07	1.15E-08	5.64E-05	2.96E-02	NS	NS	NS	1.03E-02	4.71E-02	4.47E-01
MldSil1|MvSl-1064-A1-R4_MC09-2g09348	NA	NA	NA	NA	NA	NS	NS	NS	8.90E-01	9.26E-01	7.37E-01
MldSil1|MvSl-1064-A1-R4_MC09-2g09347	NA	NA	NA	NA	NA	NS	NS	NS	4.02E-01	9.41E-02	3.16E-01
MldSil1|MvSl-1064-A1-R4_MC09-2g09346	1.42E+00	NS	NS	NS	NS	3.98E-06	1.97E-02	1.19E-02	1.44E-01	8.50E-03	NS	NS	NS	1.27E-01	2.78E-01	2.62E-01
MldSil1|MvSl-1064-A1-R4_MC09-2g09344	-5.40E+00	-5.07E+00	-5.75E+00	NS	-5.27E+00	1.13E-25	1.30E-20	6.45E-29	1.36E-02	3.49E-10	NS	NS	NS	6.68E-01	8.42E-01	7.01E-02
MldSil1|MvSl-1064-A1-R4_MC09-2g09342	NA	NA	NA	NA	NA	NS	NS	NS	9.77E-01	1.46E-02	1.15E-03
MldSil1|MvSl-1064-A1-R4_MC09-2g09340	NA	NA	NA	NA	NA	NS	NS	NS	8.03E-02	7.97E-01	8.37E-01
MldSil1|MvSl-1064-A1-R4_MC09-2g09339	NA	NA	NA	NA	NA	NS	NS	NS	6.27E-01	9.50E-01	3.30E-01
MldSil1|MvSl-1064-A1-R4_MC09-2g09338	NS	NS	2.07E+00	NS	NS	2.48E-02	6.92E-03	7.63E-06	1.20E-03	2.61E-01	NS	NS	NS	2.66E-03	4.49E-04	1.71E-02
MldSil1|MvSl-1064-A1-R4_MC09-2g09337	-3.56E+00	-2.33E+00	-1.85E+00	-1.52E+00	NS	6.50E-21	2.27E-10	1.08E-07	2.99E-06	2.51E-05	NS	NS	NS	4.79E-03	8.46E-02	6.80E-01
MldSil1|MvSl-1064-A1-R4_MC09-2g09336	-2.04E+00	NS	NS	NS	NS	6.01E-12	6.63E-03	7.12E-01	9.58E-02	1.96E-02	NS	NS	NS	1.23E-04	6.02E-01	8.40E-01
MldSil1|MvSl-1064-A1-R4_MC09-2g09335	NA	NA	NA	NA	NA	NS	NS	NS	2.76E-01	3.02E-01	7.20E-01
MldSil1|MvSl-1064-A1-R4_MC09-2g09334	NA	NA	NA	NA	NA	NS	NS	NS	2.93E-01	7.22E-01	7.07E-01
MldSil1|MvSl-1064-A1-R4_MC09-2g09333	NS	NS	NS	NS	NS	2.36E-03	1.94E-01	1.87E-01	1.19E-02	2.81E-01	NS	NS	NS	4.74E-03	1.05E-01	7.31E-01
MldSil1|MvSl-1064-A1-R4_MC09-2g09330	NA	NA	NA	NA	NA	NS	NS	NS	6.95E-01	5.70E-01	6.40E-01
MldSil1|MvSl-1064-A1-R4_MC09-2g09328	NA	NA	NA	NA	NA	NS	2.38E+00	2.2480346	1.15E-03	3.91E-10	8.81E-06
MldSil1|MvSl-1064-A1-R4_MC09-2g09327	1.90E+00	NS	NS	1.89E+00	1.88E+00	4.99E-12	2.34E-05	8.09E-04	5.31E-08	4.96E-06	NS	NS	NS	4.94E-02	2.21E-01	2.16E-02
MldSil1|MvSl-1064-A1-R4_MC09-2g09326	-3.65E+00	-1.12E+01	-1.12E+01	NS	NS	4.90E-10	2.90E-13	2.44E-18	9.63E-01	6.69E-04	-1.967905	NS	2.1692124	7.19E-09	3.64E-01	2.62E-07
MldSil1|MvSl-1064-A1-R4_MC09-2g09325	NA	NA	NA	8.97E+00	NA	NA	NA	NA	1.84E-45	NA	NA	NA	NA	NA	NA	NA
MldSil1|MvSl-1064-A1-R4_MC09-2g09324	NA	NA	NA	NA	NA	NS	NS	NS	3.92E-01	1.99E-02	4.63E-02
MldSil1|MvSl-1064-A1-R4_MC09-2g09321	-1.47E+00	-1.86E+00	-1.52E+00	NS	-1.93E+00	2.49E-06	1.28E-07	2.52E-06	2.02E-03	1.86E-07	NS	NS	NS	1.87E-02	2.79E-01	6.02E-01
MldSil1|MvSl-1064-A1-R4_MC04-1g05547	NA	NA	NA	NA	NA	NS	NS	NS	8.53E-02	6.55E-02	6.06E-01
MldSil1|MvSl-1064-A1-R4_MC04-1g05548	3.69E+00	6.19E+00	5.76E+00	4.24E+00	4.82E+00	6.06E-16	1.32E-61	3.45E-53	1.38E-25	1.27E-20	NS	NS	NS	4.23E-01	8.20E-01	9.99E-01
MldSil1|MvSl-1064-A1-R4_MC04-1g05549	NA	NA	NA	NA	NA	NS	NS	NS	7.17E-01	3.29E-01	7.26E-01
MldSil1|MvSl-1064-A1-R4_MC04-1g05550	1.62E+00	1.69E+00	1.83E+00	NS	NS	8.75E-07	2.71E-06	2.95E-08	1.14E-03	2.44E-02	NS	NS	NS	2.18E-02	1.80E-01	9.18E-01
MldSil1|MvSl-1064-A1-R4_MC04-1g05551	NA	NA	NA	NA	NA	7.0400869	6.29E+00	2.7679217	5.52E-45	3.09E-61	7.47E-10
MldSil1|MvSl-1064-A1-R4_MC04-1g05552	1.57E+00	1.94E+00	2.29E+00	2.32E+00	NS	4.35E-08	2.05E-10	5.87E-14	5.27E-11	3.09E-04	NS	NS	NS	1.08E-01	2.03E-04	8.75E-01
MldSil1|MvSl-1064-A1-R4_MC04-1g05555	-2.70E+00	-2.16E+00	-1.87E+00	NS	-2.30E+00	3.35E-14	4.16E-09	2.78E-08	2.99E-02	3.06E-06	NS	NS	NS	4.07E-01	5.49E-01	8.33E-01
MldSil1|MvSl-1064-A1-R4_MC04-1g05556	NA	NA	NA	NA	NA	NS	NS	NS	6.47E-01	8.05E-01	9.51E-01
MldSil1|MvSl-1064-A1-R4_MC04-1g05557	-2.52E+00	-2.28E+00	-2.35E+00	NS	-2.00E+00	9.75E-15	6.31E-11	2.99E-12	1.53E-04	2.14E-06	NS	NS	NS	9.07E-01	8.01E-01	8.57E-01
MldSil1|MvSl-1064-A1-R4_MC04-1g05559	-1.87E+00	-2.22E+00	-1.80E+00	NS	NS	2.07E-09	1.47E-10	4.29E-08	2.96E-02	2.94E-01	NS	NS	NS	3.61E-03	1.89E-01	9.99E-01
MldSil1|MvSl-1064-A1-R4_MC04-1g05560	NA	NA	NA	NA	NA	NS	NS	NS	6.74E-01	2.52E-01	2.67E-01
MldSil1|MvSl-1064-A1-R4_MC04-1g05561	NA	NA	NA	1.01E+01	NA	NA	NA	NA	9.36E-58	NA	NS	NA	NA	1.99E-01	NA	NA
MldSil1|MvSl-1064-A1-R4_MC04-1g05563	NA	NA	NA	NA	NA	2.4475103	1.88E+00	NS	6.50E-10	1.10E-09	1.04E-05
MldSil1|MvSl-1064-A1-R4_MC04-1g05565	2.07E+00	2.42E+00	1.85E+00	NS	2.02E+00	1.22E-13	6.11E-16	1.47E-09	1.41E-03	1.26E-06	NS	NS	NS	1.47E-02	5.77E-03	4.04E-01
MldSil1|MvSl-1064-A1-R4_MC04-1g05566	-4.26E+00	-3.93E+00	-4.11E+00	NS	-2.66E+00	1.91E-20	6.84E-16	7.26E-20	1.15E-05	5.53E-07	NS	NS	NS	9.60E-01	9.85E-01	6.40E-01
MldSil1|MvSl-1064-A1-R4_MC04-1g05567	NA	NA	NA	NA	NA	NS	NS	NS	3.79E-01	5.62E-01	9.49E-01
MldSil1|MvSl-1064-A1-R4_MC04-1g05568	NA	NA	NA	NA	NA	NS	NS	NS	7.97E-01	7.28E-01	5.97E-01
MldSil1|MvSl-1064-A1-R4_MC04-1g05569	NS	NS	NS	1.74E+00	NS	4.34E-04	2.57E-01	4.89E-02	1.19E-06	7.91E-01	NS	NS	NS	1.56E-01	8.27E-01	8.40E-01
MldSil1|MvSl-1064-A1-R4_MC04-1g05570	NS	NS	NS	1.63E+00	NS	5.78E-01	4.50E-01	7.45E-02	2.42E-06	3.98E-01	NS	NS	NS	1.16E-02	2.21E-01	3.28E-01
MldSil1|MvSl-1064-A1-R4_MC04-1g05573	NA	NA	NA	NA	NA	NS	NS	NS	2.79E-03	8.64E-02	2.53E-02
MldSil1|MvSl-1064-A1-R4_MC04-1g05575	-4.02E+00	-3.69E+00	-4.16E+00	NS	NS	2.40E-32	1.15E-24	1.46E-29	9.25E-01	5.92E-04	NS	NS	NS	3.33E-04	2.45E-04	7.34E-03
MldSil1|MvSl-1064-A1-R4_MC04-1g05576	NA	NA	NA	NA	NA	NS	NS	NS	8.08E-01	1.01E-01	6.12E-01
MldSil1|MvSl-1064-A1-R4_MC04-1g05577	1.73E+00	NS	NS	1.81E+00	NS	8.66E-08	1.47E-04	1.02E-04	2.82E-07	4.44E-04	NS	NS	NS	9.67E-01	2.68E-02	9.31E-01
MldSil1|MvSl-1064-A1-R4_MC04-1g05578	1.95E+00	NS	NS	NS	NS	2.37E-12	6.66E-04	5.50E-02	6.50E-01	1.02E-05	NS	NS	NS	6.68E-01	2.10E-01	9.76E-02
MldSil1|MvSl-1064-A1-R4_MC04-1g05579	NA	NA	NA	NA	NA	NS	NS	NS	9.05E-01	5.67E-01	5.14E-01
MldSil1|MvSl-1064-A1-R4_MC04-1g05581	NA	NA	NA	NA	NA	NS	NS	NS	8.98E-01	7.57E-01	4.97E-01
MldSil1|MvSl-1064-A1-R4_MC04-1g05582	-6.35E+00	-5.44E+00	-5.14E+00	NS	-3.27E+00	5.30E-33	1.19E-24	9.69E-31	1.04E-05	4.53E-07	NS	NS	NS	8.39E-01	2.00E-01	6.06E-01
MldSil1|MvSl-1064-A1-R4_MC04-1g05583	NS	NS	NS	2.14E+00	NS	6.04E-04	6.85E-02	4.08E-01	1.77E-08	9.10E-02	3.8931339	3.79E+00	2.8825118	1.19E-19	2.43E-29	2.74E-11
MldSil1|MvSl-1064-A1-R4_MC04-1g05584	NA	NA	NA	NA	NA	NS	NS	NS	3.83E-01	3.68E-01	9.70E-01
MldSil1|MvSl-1064-A1-R4_MC04-1g05586	8.21E+00	8.30E+00	8.47E+00	6.79E+00	8.15E+00	4.80E-49	1.43E-43	3.41E-57	1.95E-39	5.18E-23	NS	NS	NS	2.09E-01	1.00E+00	9.07E-01
MldSil1|MvSl-1064-A1-R4_MC04-1g05587	NA	NA	NA	NA	NA	NS	NS	NS	4.70E-03	6.75E-04	1.45E-01
MldSil1|MvSl-1064-A1-R4_MC04-1g05589	NA	NA	NA	NA	NA	NS	NS	NS	5.45E-01	3.12E-01	2.75E-01
MldSil1|MvSl-1064-A1-R4_MC04-1g05590	-4.24E+00	-3.23E+00	-3.73E+00	NS	-3.21E+00	3.40E-18	6.07E-12	3.68E-17	8.04E-01	2.00E-10	NS	NS	NS	1.03E-01	2.22E-03	6.38E-01
MldSil1|MvSl-1064-A1-R4_MC04-1g05592	-5.34E+00	-5.02E+00	-6.11E+00	NS	-4.26E+00	9.18E-21	8.67E-17	8.35E-26	2.26E-01	7.15E-08	NS	NS	NS	1.84E-01	6.00E-01	3.44E-01
MldSil1|MvSl-1064-A1-R4_MC04-1g05594	NA	NA	NA	NA	NA	NS	NS	NS	2.29E-01	3.79E-01	5.22E-01
MldSil1|MvSl-1064-A1-R4_MC04-1g05596	NA	NA	NA	NA	NA	NS	NS	NS	7.57E-02	4.24E-02	7.34E-01
MldSil1|MvSl-1064-A1-R4_MC04-1g05598	NA	NA	NA	NA	NA	NS	NS	NS	4.55E-01	8.31E-01	6.85E-01
MldSil1|MvSl-1064-A1-R4_MC04-1g05599	-2.20E+00	-2.61E+00	-1.91E+00	NS	NS	1.30E-09	4.49E-10	5.06E-08	9.87E-02	9.80E-05	NS	NS	NS	3.65E-01	6.68E-01	3.98E-01
MldSil1|MvSl-1064-A1-R4_MC04-1g05600	NA	NA	NA	NA	NA	NS	NS	NS	2.33E-01	8.83E-01	5.45E-01
MldSil1|MvSl-1064-A1-R4_MC04-1g05603	NA	NA	NA	NA	NA	3.9393385	3.41E+00	2.9301221	1.18E-20	3.97E-26	3.82E-12
MldSil1|MvSl-1064-A1-R4_MC04-1g05605	NA	NA	NA	NA	NA	NS	NS	NS	2.58E-05	5.87E-01	8.80E-01
MldSil1|MvSl-1064-A1-R4_MC04-1g05606	NA	NA	NA	NA	NA	NS	NS	NS	7.58E-01	7.76E-01	6.59E-01
MldSil1|MvSl-1064-A1-R4_MC04-1g05608	1.37E+00	NS	NS	NS	NS	1.54E-06	1.66E-04	2.52E-04	2.60E-04	1.95E-03	NS	NS	NS	4.97E-01	1.54E-02	5.66E-01
MldSil1|MvSl-1064-A1-R4_MC04-1g05609	NA	NA	NA	NA	NA	NS	NS	NS	9.54E-01	8.81E-01	5.08E-01
MldSil1|MvSl-1064-A1-R4_MC04-1g05610	NA	NA	NA	NA	NA	NS	NS	NS	5.32E-01	9.78E-01	7.96E-01
MldSil1|MvSl-1064-A1-R4_MC04-1g05611	NA	NA	NA	NA	NA	NS	NS	NS	4.02E-01	5.11E-04	1.13E-01
MldSil1|MvSl-1064-A1-R4_MC04-1g05612	NA	NA	NA	NA	NA	NS	NS	NS	6.85E-02	2.75E-02	2.28E-01
MldSil1|MvSl-1064-A1-R4_MC04-1g05613	NA	NA	NA	NA	NA	NS	NS	NS	4.27E-01	1.14E-01	8.62E-01
MldSil1|MvSl-1064-A1-R4_MC04-1g05614	NA	NA	NA	NA	NA	NS	NS	NS	6.25E-01	1.30E-01	8.62E-01
MldSil1|MvSl-1064-A1-R4_MC04-1g05615	-1.62E+00	-2.10E+00	-2.32E+00	NS	NS	9.12E-08	1.17E-09	8.70E-12	5.75E-03	5.83E-05	NS	NS	NS	8.08E-01	1.80E-01	5.80E-01
MldSil1|MvSl-1064-A1-R4_MC04-1g05616	-1.68E+00	-3.35E+00	-2.46E+00	NS	NS	9.03E-06	5.72E-11	5.08E-10	1.68E-03	2.05E-05	-2.1649094	-1.89E+00	NS	8.19E-11	2.01E-11	4.81E-02
MldSil1|MvSl-1064-A1-R4_MC04-1g05618	-1.11E+01	NS	-3.05E+00	-3.01E+00	NS	4.87E-15	5.25E-04	5.36E-08	1.94E-14	1.03E-05	2.292359	1.86E+00	NS	5.99E-09	1.34E-09	1.27E-01
MldSil1|MvSl-1064-A1-R4_MC04-1g05620	NA	NA	NA	NA	NA	NS	NS	NS	3.03E-02	8.27E-02	1.43E-01
MldSil1|MvSl-1064-A1-R4_MC04-1g05621	NA	NA	NA	NA	NA	NS	NS	NS	5.08E-02	8.12E-01	8.68E-01
MldSil1|MvSl-1064-A1-R4_MC04-1g05622	NA	NA	NA	NA	NA	NS	NS	NS	8.97E-01	5.29E-01	9.42E-01
MldSil1|MvSl-1064-A1-R4_MC04-1g05623	NA	NA	NA	NA	NA	NS	NS	NS	9.09E-01	4.55E-01	7.95E-01
MldSil1|MvSl-1064-A1-R4_MC04-1g05624	-1.27E+01	-4.81E+00	-7.46E+00	NS	-3.51E+00	7.53E-30	3.73E-19	4.87E-31	4.85E-04	2.11E-08	NS	NS	NS	2.87E-01	5.35E-01	1.55E-01
MldSil1|MvSl-1064-A1-R4_MC04-1g05626	-3.88E+00	-3.23E+00	-2.52E+00	NS	NS	1.25E-33	2.85E-22	2.26E-15	4.17E-01	9.82E-02	-2.6484626	NS	NS	7.54E-16	3.93E-05	7.73E-04
MldSil1|MvSl-1064-A1-R4_MC04-1g05627	NA	NA	NA	NA	NA	NS	NS	NS	1.71E-01	3.04E-03	6.19E-01
MldSil1|MvSl-1064-A1-R4_MC04-1g05628	NA	NA	NA	NA	NA	NS	NS	NS	5.83E-02	1.22E-02	3.64E-01
MldSil1|MvSl-1064-A1-R4_MC04-1g05629	1.64E+00	NS	NS	NS	NS	1.98E-06	1.26E-01	2.55E-01	1.06E-05	6.43E-03	NS	NS	NS	1.22E-02	5.78E-01	8.33E-01
MldSil1|MvSl-1064-A1-R4_MC04-1g05631	NA	NA	NA	NA	NA	NS	NS	NS	8.94E-01	5.72E-02	8.19E-01
MldSil1|MvSl-1064-A1-R4_MC04-1g05634	NA	NA	NA	NA	NA	NS	NS	NS	7.66E-01	7.74E-01	8.85E-01
MldSil1|MvSl-1064-A1-R4_MC04-1g05635	2.72E+00	2.77E+00	2.55E+00	2.16E+00	2.13E+00	7.09E-19	8.09E-17	3.60E-15	1.39E-09	3.66E-06	NS	NS	NS	1.24E-04	1.30E-02	3.33E-01
MldSil1|MvSl-1064-A1-R4_MC04-1g05637	4.09E+00	4.19E+00	4.36E+00	4.20E+00	3.54E+00	3.84E-40	2.76E-36	1.71E-38	1.71E-27	1.12E-14	2.8207343	1.40E+00	NS	3.38E-12	9.46E-06	2.42E-02
MldSil1|MvSl-1064-A1-R4_MC04-1g05640	-3.82E+00	-3.19E+00	-2.83E+00	NS	NS	1.33E-29	6.85E-20	2.18E-18	8.15E-01	5.38E-04	NS	NS	NS	8.24E-01	1.99E-03	4.88E-01
MldSil1|MvSl-1064-A1-R4_MC04-1g05641	-4.09E+00	-3.76E+00	-2.32E+00	NS	NS	3.79E-12	2.12E-09	1.07E-08	2.51E-02	4.85E-04	NS	NS	NS	4.23E-01	1.27E-01	7.25E-02
MldSil1|MvSl-1064-A1-R4_MC04-1g05642	NA	NA	NA	NA	NA	NS	NS	NS	9.63E-01	9.54E-01	8.61E-01
MldSil1|MvSl-1064-A1-R4_MC04-1g05643	NA	NA	NA	NA	NA	NS	NS	NS	2.61E-01	7.02E-03	9.10E-01
MldSil1|MvSl-1064-A1-R4_MC04-1g05644	NA	NA	NA	NA	NA	3.2043854	6.33E+00	11.4227758	1.31E-08	4.57E-44	1.02E-76
MldSil1|MvSl-1064-A1-R4_MC04-1g05645	6.36E+00	NS	NS	2.37E+00	5.50E+00	5.44E-49	2.59E-01	7.47E-02	1.85E-07	1.57E-15	8.8927088	1.17E+01	13.1767697	1.45E-59	1.06E-135	2.40E-101
MldSil1|MvSl-1064-A1-R4_MC04-1g05646	NA	NA	NA	NA	NA	NS	NS	2.4602654	8.11E-02	2.14E-02	3.82E-09
MldSil1|MvSl-1064-A1-R4_MC04-1g05647	NA	NA	NA	NA	NA	NS	NS	NS	4.60E-01	1.41E-01	5.66E-01
MldSil1|MvSl-1064-A1-R4_MC04-1g05648	NS	NS	NS	3.30E+00	NS	3.82E-02	8.72E-02	4.97E-05	7.93E-18	3.86E-01	3.3994879	2.12E+00	NS	6.91E-16	7.36E-11	2.58E-03
MldSil1|MvSl-1064-A1-R4_MC04-1g05651	NS	NS	-2.83E+00	-2.13E+00	NS	1.11E-04	1.21E-02	8.15E-06	2.62E-08	9.30E-03	NS	NS	NS	4.23E-02	4.12E-01	6.67E-01
MldSil1|MvSl-1064-A1-R4_MC04-1g05652	1.67E+00	NS	NS	NS	NS	1.30E-09	2.31E-03	4.07E-04	1.03E-01	1.58E-03	NS	NS	NS	4.42E-01	2.63E-02	4.48E-01
MldSil1|MvSl-1064-A1-R4_MC04-1g05653	NA	NA	NA	NA	NA	NS	NS	NS	8.89E-01	7.35E-01	9.56E-01
MldSil1|MvSl-1064-A1-R4_MC04-1g05654	NA	NA	NA	NA	NA	NS	NS	NS	5.99E-01	4.95E-01	5.43E-01
MldSil1|MvSl-1064-A1-R4_MC04-1g05655	NS	-1.78E+00	-1.92E+00	-1.67E+00	NS	1.70E-05	6.93E-06	5.88E-08	7.70E-07	2.82E-04	NS	NS	NS	2.10E-02	2.17E-03	7.72E-02
MldSil1|MvSl-1064-A1-R4_MC04-1g05659	-1.45E+00	-1.43E+00	NS	-1.95E+00	-2.01E+00	2.09E-07	2.90E-06	1.35E-04	1.13E-09	1.58E-06	NS	NS	NS	5.12E-01	8.47E-01	9.47E-01
MldSil1|MvSl-1064-A1-R4_MC04-1g05660	NA	NA	NA	NA	NA	NS	NS	NS	9.05E-01	5.40E-01	8.14E-01
MldSil1|MvSl-1064-A1-R4_MC04-1g05661	4.76E+00	3.82E+00	3.40E+00	2.60E+00	4.52E+00	2.70E-58	1.24E-34	6.02E-27	3.71E-13	1.17E-24	2.6338245	2.60E+00	2.7831337	3.84E-11	8.36E-17	3.07E-11
MldSil1|MvSl-1064-A1-R4_MC04-1g05662	NA	NA	NA	NA	NA	NS	NS	NS	1.04E-03	9.62E-03	1.88E-01
MldSil1|MvSl-1064-A1-R4_MC04-1g05663	-2.58E+00	NS	NS	-2.28E+00	NS	3.41E-10	5.39E-01	3.97E-01	1.86E-11	1.13E-05	NS	NS	NS	5.68E-01	1.39E-01	1.31E-01
MldSil1|MvSl-1064-A1-R4_MC04-1g05664	NS	NS	1.60E+00	NS	NS	2.53E-02	1.58E-03	6.76E-07	9.90E-01	3.39E-01	2.3362245	NS	NS	3.20E-09	1.37E-02	6.39E-01
MldSil1|MvSl-1064-A1-R4_MC04-1g05665	NA	NA	NA	NA	NA	NS	NS	NS	6.89E-01	8.78E-01	9.31E-01
MldSil1|MvSl-1064-A1-R4_MC04-1g05667	NA	NA	NA	NA	NA	NS	NS	2.0980021	4.54E-01	1.19E-02	6.01E-07
MldSil1|MvSl-1064-A1-R4_MC04-1g05668	8.40E+00	1.12E+01	1.03E+01	8.47E+00	9.88E+00	3.73E-18	2.19E-68	8.64E-59	3.98E-40	1.33E-22	NS	NA	NA	4.65E-01	NA	NA
MldSil1|MvSl-1064-A1-R4_MC04-1g05669	NA	NA	NA	NA	NA	NS	NS	NS	6.95E-01	1.10E-01	7.37E-01
MldSil1|MvSl-1064-A1-R4_MC04-1g05670	NS	NS	NS	1.54E+00	NS	9.37E-03	2.76E-02	1.21E-03	9.19E-06	4.20E-03	NS	1.42E+00	NS	4.98E-03	3.49E-06	8.82E-03
MldSil1|MvSl-1064-A1-R4_MC04-1g05671	-1.56E+00	NS	NS	NS	NS	3.10E-07	6.96E-05	6.24E-04	5.90E-01	3.41E-02	NS	NS	NS	6.90E-01	6.84E-01	1.00E+00
MldSil1|MvSl-1064-A1-R4_MC04-1g05672	NS	NS	-1.49E+00	-1.64E+00	NS	9.75E-01	3.83E-03	2.56E-06	4.02E-07	7.54E-01	NS	NS	NS	4.77E-01	1.98E-04	3.37E-01
MldSil1|MvSl-1064-A1-R4_MC04-1g05673	-5.63E+00	-6.30E+00	-7.37E+00	NS	-3.80E+00	3.15E-33	1.07E-29	1.16E-38	6.86E-01	1.50E-11	NS	NS	NS	9.95E-01	6.32E-01	9.66E-01
MldSil1|MvSl-1064-A1-R4_MC04-1g05675	-1.72E+00	-2.12E+00	-2.81E+00	NS	NS	1.61E-08	6.25E-10	2.42E-17	3.43E-04	1.84E-03	NS	NS	NS	5.72E-01	9.85E-01	3.40E-01
MldSil1|MvSl-1064-A1-R4_MC04-1g05676	-3.06E+00	-4.05E+00	-4.55E+00	NS	NS	3.90E-15	4.23E-17	1.63E-23	8.61E-02	1.44E-04	NS	NS	NS	1.70E-01	7.61E-01	9.40E-01
MldSil1|MvSl-1064-A1-R4_MC04-1g05679	NA	NA	NA	NA	NA	NS	NS	NS	2.92E-02	5.44E-02	7.95E-01
MldSil1|MvSl-1064-A1-R4_MC04-1g05680	-6.30E+00	-6.44E+00	-7.07E+00	-6.24E+00	-5.07E+00	5.36E-75	6.85E-65	1.15E-70	3.46E-67	2.92E-29	NS	NS	NS	5.15E-02	7.63E-01	9.05E-01
MldSil1|MvSl-1064-A1-R4_MC04-1g05681	NA	NA	NA	NA	NA	NS	NS	NS	8.64E-01	8.96E-01	6.05E-01
MldSil1|MvSl-1064-A1-R4_MC04-1g05682	1.68E+00	1.83E+00	1.59E+00	NS	NS	5.56E-09	3.73E-09	3.19E-07	8.92E-03	2.21E-04	NS	NS	NS	1.15E-01	4.81E-01	9.21E-01
MldSil1|MvSl-1064-A1-R4_MC04-1g05683	NA	NA	NA	NA	NA	NS	1.53E+00	NS	5.96E-03	5.17E-07	8.75E-03
MldSil1|MvSl-1064-A1-R4_MC04-1g05685	-3.30E+00	-2.64E+00	-2.59E+00	NS	-2.08E+00	4.02E-21	2.50E-13	1.70E-14	2.40E-04	6.09E-07	NS	1.54E+00	NS	6.67E-04	4.31E-07	8.40E-01
MldSil1|MvSl-1064-A1-R4_MC04-1g05686	-5.79E+00	-5.88E+00	-5.99E+00	-7.95E+00	-4.04E+00	1.39E-36	3.03E-30	7.71E-38	2.07E-71	3.09E-17	1.9487258	1.74E+00	NS	5.78E-07	1.00E-08	6.81E-01
MldSil1|MvSl-1064-A1-R4_MC04-1g05687	-5.41E+00	-1.14E+01	-6.17E+00	-1.99E+00	NS	5.66E-14	1.63E-14	2.56E-18	2.68E-09	9.01E-03	3.1028179	2.59E+00	NS	2.16E-14	9.96E-17	7.23E-02
MldSil1|MvSl-1064-A1-R4_MC04-1g05688	NA	NA	NA	NA	NA	NS	NS	NS	8.89E-01	8.63E-02	6.44E-01
MldSil1|MvSl-1064-A1-R4_MC04-1g05691	NA	NA	NA	NA	NA	NS	NS	NS	7.18E-04	9.28E-01	8.69E-01
MldSil1|MvSl-1064-A1-R4_MC04-1g05692	NA	NA	NA	NA	NA	NS	-2.00E+00	NS	2.61E-01	2.94E-12	2.54E-03
MldSil1|MvSl-1064-A1-R4_MC04-1g05693	-1.89E+00	-2.85E+00	-1.98E+00	-1.94E+00	NS	1.44E-08	1.24E-12	1.10E-08	2.92E-09	1.42E-04	-1.7606182	-1.71E+00	NS	1.75E-07	1.29E-09	2.14E-02
MldSil1|MvSl-1064-A1-R4_MC04-1g05694	NA	NA	NA	NA	NA	NS	NS	NS	4.99E-01	3.37E-02	5.67E-01
MldSil1|MvSl-1064-A1-R4_MC04-1g05695	NA	NA	NA	NA	NA	NS	NS	NS	8.21E-01	4.33E-01	2.05E-01
MldSil1|MvSl-1064-A1-R4_MC04-1g05696	-1.08E+01	-3.49E+00	-5.56E+00	NS	NS	6.35E-13	7.72E-06	6.19E-14	2.81E-04	1.26E-02	NS	NS	NS	5.28E-01	3.67E-01	5.39E-01
MldSil1|MvSl-1064-A1-R4_MC04-1g05697	-3.84E+00	-2.84E+00	-3.21E+00	NS	NS	2.79E-14	8.74E-09	1.02E-12	1.28E-05	8.32E-01	NS	NS	NS	1.75E-01	4.09E-03	8.07E-01
MldSil1|MvSl-1064-A1-R4_MC04-1g05698	NA	NA	NA	NA	NA	NS	NS	NS	1.12E-01	3.66E-01	8.81E-01
MldSil1|MvSl-1064-A1-R4_MC04-1g05700	4.48E+00	4.88E+00	4.63E+00	3.71E+00	4.66E+00	2.35E-52	2.63E-52	7.33E-45	3.38E-23	9.77E-26	3.0919507	2.22E+00	NS	2.75E-14	7.72E-13	6.13E-02
MldSil1|MvSl-1064-A1-R4_MC04-1g05702	NA	NA	NA	NA	NA	NS	NS	NS	1.52E-01	9.26E-01	7.43E-01
MldSil1|MvSl-1064-A1-R4_MC04-1g05701	NA	NA	NA	NA	NA	NS	NS	NS	9.73E-01	1.99E-01	6.36E-01
MldSil1|MvSl-1064-A1-R4_MC04-1g05704	NA	NA	NA	NA	NA	NS	NS	NS	4.88E-03	8.25E-01	9.20E-01
MldSil1|MvSl-1064-A1-R4_MC04-1g05705	NA	NA	NA	NA	NA	NS	NS	NS	3.52E-01	3.93E-02	6.76E-01
MldSil1|MvSl-1064-A1-R4_MC04-1g05706	1.37E+01	1.42E+01	1.41E+01	1.08E+01	1.49E+01	1.00E-122	4.58E-117	6.75E-116	9.88E-60	4.86E-66	NS	NA	NA	1.10E-01	NA	NA
MldSil1|MvSl-1064-A1-R4_MC04-1g05707	NA	1.40E+01	1.56E+01	1.45E+01	NA	NA	1.44E-99	3.73E-128	4.64E-92	NA	NS	NA	NA	2.17E-02	NA	NA
MldSil1|MvSl-1064-A1-R4_MC04-1g05708	NA	NA	NA	NA	NA	NS	NS	NS	4.41E-01	4.80E-01	9.97E-01
MldSil1|MvSl-1064-A1-R4_MC04-1g05709	NA	NA	NA	NA	NA	NS	NS	NS	1.43E-05	2.79E-04	6.02E-01
MldSil1|MvSl-1064-A1-R4_MC04-1g05710	NA	NA	NA	NA	NA	NS	NS	NS	1.81E-01	6.50E-04	2.43E-01
MldSil1|MvSl-1064-A1-R4_MC04-1g05712	NA	NA	NA	NA	NA	1.8040793	4.15E+00	4.76829	4.33E-06	1.09E-35	4.09E-27
MldSil1|MvSl-1064-A1-R4_MC04-1g05713	NA	NA	NA	NA	NA	NS	NS	NS	5.45E-01	1.29E-01	6.81E-01
MldSil1|MvSl-1064-A1-R4_MC04-1g05717	2.68E+00	3.35E+00	3.83E+00	3.21E+00	2.64E+00	4.11E-22	9.22E-29	5.68E-34	1.33E-18	2.15E-10	NS	NS	NS	3.23E-01	3.18E-01	9.43E-01
MldSil1|MvSl-1064-A1-R4_MC04-1g05718	NA	NA	NA	NA	NA	NS	NS	NS	4.36E-02	1.20E-02	6.81E-01
MldSil1|MvSl-1064-A1-R4_MC04-1g05719	NA	NA	NA	NA	NA	NS	NS	NS	2.79E-02	8.26E-01	4.23E-01
MldSil1|MvSl-1064-A1-R4_MC04-1g05722	1.38E+00	NS	NS	NS	NS	5.37E-07	3.87E-03	1.82E-04	7.60E-02	4.24E-02	NS	NS	NS	9.98E-01	2.44E-01	9.30E-02
MldSil1|MvSl-1064-A1-R4_MC04-1g05723	NS	1.77E+00	3.06E+00	2.64E+00	NS	5.41E-01	1.70E-07	2.23E-22	1.87E-13	3.28E-01	NS	1.45E+00	NS	2.43E-01	2.55E-06	2.86E-05
MldSil1|MvSl-1064-A1-R4_MC04-1g05728	NA	NA	NA	NA	NA	NS	NS	NS	2.18E-03	3.81E-01	3.22E-01
MldSil1|MvSl-1064-A1-R4_MC04-1g05729	-2.94E+00	-1.17E+01	-1.17E+01	-2.44E+00	NS	2.65E-09	1.85E-16	1.88E-22	3.05E-11	3.96E-04	NS	1.84E+00	NS	9.56E-02	1.83E-09	2.33E-04
MldSil1|MvSl-1064-A1-R4_MC04-1g05730	NA	NA	NA	NA	NA	NS	NS	NS	4.60E-01	2.59E-01	9.90E-01
MldSil1|MvSl-1064-A1-R4_MC04-1g05732	NA	NA	NA	NA	NA	NS	NS	NS	1.28E-02	3.89E-01	6.44E-01
MldSil1|MvSl-1064-A1-R4_MC04-1g05733	NA	NA	NA	NA	NA	NS	NS	NS	5.72E-01	9.95E-01	7.20E-01
MldSil1|MvSl-1064-A1-R4_MC04-1g05735	NA	NA	NA	NA	NA	NS	NS	NS	3.29E-01	7.87E-01	6.81E-01
MldSil1|MvSl-1064-A1-R4_MC04-1g05736	NS	NS	-2.10E+00	-1.92E+00	NS	1.80E-01	1.57E-04	1.53E-10	1.83E-09	9.09E-02	NS	NS	NS	1.09E-01	8.42E-01	8.60E-01
MldSil1|MvSl-1064-A1-R4_MC04-1g05738	NA	NA	NA	NA	NA	NS	NS	NS	3.29E-01	5.21E-01	8.15E-01
MldSil1|MvSl-1064-A1-R4_MC04-1g05741	NA	NA	NA	NA	NA	NS	NS	NS	1.46E-01	4.27E-03	7.66E-03
MldSil1|MvSl-1064-A1-R4_MC01-1g02554	NA	NA	NA	NA	NA	NS	NS	NS	1.23E-01	1.49E-01	5.53E-01
MldSil1|MvSl-1064-A1-R4_MC01-1g02555	NS	2.23E+00	1.95E+00	2.13E+00	NS	1.00E+00	3.68E-08	9.56E-08	4.72E-09	2.30E-04	NS	NS	NS	2.60E-04	3.99E-05	2.02E-01
MldSil1|MvSl-1064-A1-R4_MC01-1g02556	NA	NA	NA	NA	NA	NS	NS	NS	3.79E-02	1.88E-02	4.02E-01
MldSil1|MvSl-1064-A1-R4_MC01-1g02557	-5.50E+00	-4.59E+00	-2.69E+00	NS	NS	1.66E-22	6.28E-16	9.72E-12	2.52E-01	1.44E-05	NS	NS	NS	5.13E-01	7.65E-01	6.56E-01
MldSil1|MvSl-1064-A1-R4_MC01-1g02559	NA	NA	NA	NA	NA	NS	NS	NS	2.54E-01	2.06E-01	6.89E-01
MldSil1|MvSl-1064-A1-R4_MC01-1g02560	1.95E+00	1.85E+00	1.55E+00	NS	NS	7.93E-11	2.26E-08	1.49E-06	9.16E-04	1.55E-03	1.8531795	1.59E+00	NS	2.19E-06	2.28E-07	7.37E-01
MldSil1|MvSl-1064-A1-R4_MC01-1g02561	NA	NA	NA	NA	NA	NS	NS	NS	1.61E-01	1.73E-01	5.67E-01
MldSil1|MvSl-1064-A1-R4_MC01-1g02565	-1.23E+01	-1.23E+01	-1.24E+01	-5.39E+00	-6.34E+00	5.27E-26	5.24E-22	7.11E-29	1.63E-45	8.32E-15	NS	NS	NS	2.87E-01	8.08E-01	9.98E-04
MldSil1|MvSl-1064-A1-R4_MC01-1g02566	NA	NA	NA	NA	NA	NS	NS	NS	6.47E-01	7.78E-01	9.01E-01
MldSil1|MvSl-1064-A1-R4_MC01-1g02567	NS	NS	NS	1.65E+00	NS	1.71E-01	3.18E-02	5.35E-01	4.61E-06	3.11E-02	NS	NS	NS	5.65E-01	4.43E-01	8.40E-01
MldSil1|MvSl-1064-A1-R4_MC01-1g02569	-5.65E+00	-2.21E+00	NS	-2.42E+00	-3.83E+00	2.49E-54	3.42E-13	2.88E-03	2.88E-14	1.91E-17	NS	NS	NS	3.38E-02	3.85E-01	3.13E-01
MldSil1|MvSl-1064-A1-R4_MC01-1g02570	-4.64E+00	-4.89E+00	-4.95E+00	-1.83E+00	-4.18E+00	2.67E-25	7.64E-22	2.51E-26	2.87E-08	2.68E-15	NS	NS	NS	5.79E-02	1.03E-05	4.74E-01
MldSil1|MvSl-1064-A1-R4_MC01-1g02572	NA	NA	NA	NA	NA	NS	NS	NS	3.69E-01	1.75E-01	1.85E-01
MldSil1|MvSl-1064-A1-R4_MC01-1g02573	NA	NA	NA	NA	NA	NS	NS	NS	9.67E-01	3.84E-01	8.21E-01
MldSil1|MvSl-1064-A1-R4_MC01-1g02574	NA	NA	NA	NA	NA	NS	NS	NS	3.83E-01	1.58E-01	1.45E-01
MldSil1|MvSl-1064-A1-R4_MC01-1g02575	-1.02E+01	-1.02E+01	-5.00E+00	NS	NS	7.04E-10	5.11E-08	2.56E-08	1.55E-04	3.95E-04	NS	NS	NS	2.32E-01	4.56E-01	8.18E-01
MldSil1|MvSl-1064-A1-R4_MC01-1g02576	-4.97E+00	-1.25E+01	-7.27E+00	-2.79E+00	-5.44E+00	1.05E-20	2.39E-23	1.84E-26	2.10E-16	1.91E-09	NS	NS	NS	4.47E-02	2.91E-01	8.05E-01
MldSil1|MvSl-1064-A1-R4_MC01-1g02577	-5.40E+00	-6.06E+00	-6.15E+00	-2.69E+00	-3.45E+00	2.33E-20	1.41E-18	9.72E-24	1.20E-15	8.94E-07	NS	NS	NS	7.36E-02	1.73E-03	3.20E-01
MldSil1|MvSl-1064-A1-R4_MC01-1g02579	-5.46E+00	-3.27E+00	-2.19E+00	NS	-3.00E+00	2.28E-37	9.58E-19	6.32E-12	1.25E-05	3.10E-07	NS	NS	NS	1.54E-01	9.95E-01	8.49E-01
MldSil1|MvSl-1064-A1-R4_MC01-1g02580	-4.54E+00	-1.61E+00	-1.72E+00	-2.55E+00	-3.43E+00	7.82E-45	3.76E-08	1.13E-08	1.05E-15	2.15E-14	-2.1357481	-1.55E+00	NS	1.03E-10	3.61E-08	6.32E-02
MldSil1|MvSl-1064-A1-R4_MC01-1g02583	NA	NA	NA	NA	NA	NS	NS	NS	7.98E-01	5.62E-01	8.67E-01
MldSil1|MvSl-1064-A1-R4_MC01-1g02584	6.46E+00	6.78E+00	6.64E+00	4.48E+00	7.27E+00	1.70E-37	5.04E-38	5.86E-47	1.25E-22	2.36E-26	3.4225792	2.62E+00	2.4751064	2.63E-13	4.82E-11	1.75E-06
MldSil1|MvSl-1064-A1-R4_MC01-1g02585	NS	NS	2.52E+00	2.62E+00	NS	1.00E+00	2.63E-02	6.75E-07	4.36E-11	6.55E-01	NS	NS	NS	1.25E-01	5.97E-01	8.67E-01
MldSil1|MvSl-1064-A1-R4_MC01-1g02591	NA	NA	NA	NA	NA	NS	NS	NS	4.48E-01	5.46E-01	7.89E-01
MldSil1|MvSl-1064-A1-R4_MC01-1g02592	NA	NA	NA	NA	NA	NS	NS	NS	4.84E-01	5.72E-02	7.92E-01
MldSil1|MvSl-1064-A1-R4_MC01-1g02593	-3.33E+00	-4.10E+00	-5.12E+00	2.07E+00	NS	6.40E-26	1.58E-28	9.44E-40	2.69E-09	8.17E-01	NS	NS	NS	3.10E-03	3.49E-03	4.31E-05
MldSil1|MvSl-1064-A1-R4_MC01-1g02596	NS	NS	NS	-3.56E+00	NS	3.83E-01	5.54E-03	1.02E-04	8.23E-15	2.42E-04	-1.7516125	-1.73E+00	NS	4.65E-07	3.32E-09	1.63E-01
MldSil1|MvSl-1064-A1-R4_MC01-1g02597	NA	NA	NA	NA	NA	NS	NS	NS	3.30E-01	8.61E-01	8.67E-01
MldSil1|MvSl-1064-A1-R4_MC01-1g02600	NS	NS	2.24E+00	NS	NS	1.73E-05	1.49E-03	1.05E-10	6.05E-03	4.35E-01	3.5024175	2.89E+00	NS	4.17E-17	1.34E-19	7.15E-04
MldSil1|MvSl-1064-A1-R4_MC01-1g02602	NS	-1.75E+00	-2.85E+00	NS	NS	6.01E-03	1.04E-06	4.12E-14	6.55E-04	1.82E-01	NS	NS	NS	1.86E-01	6.85E-01	6.22E-01
MldSil1|MvSl-1064-A1-R4_MC01-1g02603	-1.17E+01	-5.41E+00	-1.17E+01	-6.92E+00	-5.68E+00	6.99E-20	1.29E-13	1.23E-22	3.74E-38	2.43E-11	-2.8280122	-4.51E+00	NS	3.35E-17	9.45E-50	4.75E-03
MldSil1|MvSl-1064-A1-R4_MC01-1g02606	-1.55E+00	-1.98E+00	-1.58E+00	NS	NS	6.91E-07	2.39E-08	1.10E-06	9.24E-05	3.14E-01	NS	NS	NS	8.42E-01	2.13E-01	5.19E-01
MldSil1|MvSl-1064-A1-R4_MC01-1g02607	NA	NA	NA	NA	NA	NS	NS	NS	5.03E-02	5.53E-02	9.15E-01
MldSil1|MvSl-1064-A1-R4_MC01-1g02608	-1.53E+00	NS	NS	NS	NS	2.61E-07	3.15E-05	1.12E-02	8.35E-01	2.87E-01	NS	NS	NS	1.09E-03	6.37E-02	6.65E-01
MldSil1|MvSl-1064-A1-R4_MC01-1g02609	NS	2.12E+00	2.51E+00	NS	NS	4.79E-04	2.67E-13	5.70E-17	6.49E-02	7.23E-05	NS	NS	NS	3.93E-01	1.59E-01	2.83E-02
MldSil1|MvSl-1064-A1-R4_MC01-1g02614	NA	NA	NA	NA	NA	NS	NS	NS	4.78E-01	3.91E-02	3.26E-02
MldSil1|MvSl-1064-A1-R4_MC01-1g02615	NA	NA	NA	NA	NA	NS	NS	NS	4.25E-02	4.32E-01	9.04E-01
MldSil1|MvSl-1064-A1-R4_MC01-1g02616	NA	NA	NA	NA	NA	NS	NS	NS	1.62E-02	2.70E-01	8.47E-01
MldSil1|MvSl-1064-A1-R4_MC01-1g02617	NA	NA	NA	NA	NA	-1.6598069	NS	NS	9.55E-07	1.86E-04	1.08E-01
MldSil1|MvSl-1064-A1-R4_MC01-1g02618	-2.16E+00	-1.92E+00	NS	-1.46E+00	NS	7.79E-13	2.87E-09	3.42E-05	6.74E-06	5.53E-05	NS	NS	NS	2.76E-04	8.89E-04	8.82E-01
MldSil1|MvSl-1064-A1-R4_MC01-1g02620	-1.83E+00	NS	NS	NS	NS	1.23E-08	2.73E-04	4.48E-05	1.28E-04	4.06E-02	NS	NS	NS	4.41E-03	7.58E-01	5.17E-01
MldSil1|MvSl-1064-A1-R4_MC01-1g02621	2.74E+00	NS	NS	1.78E+00	NS	1.02E-19	5.64E-03	2.63E-01	4.96E-07	7.26E-04	NS	NS	NS	6.71E-01	2.45E-01	9.99E-01
MldSil1|MvSl-1064-A1-R4_MC01-1g02623	-2.45E+00	-2.45E+00	-2.10E+00	NS	NS	9.53E-17	2.77E-14	2.44E-11	8.49E-01	4.12E-05	-1.7712359	NS	NS	1.33E-07	3.04E-05	4.75E-01
MldSil1|MvSl-1064-A1-R4_MC01-1g02624	1.35E+00	NS	NS	NS	NS	2.28E-06	2.57E-01	3.57E-01	8.39E-01	3.63E-01	NS	NS	NS	3.15E-01	5.30E-01	8.49E-01
MldSil1|MvSl-1064-A1-R4_MC01-1g02625	NA	NA	NA	NA	NA	NS	NS	NS	8.63E-01	4.23E-02	5.87E-01
MldSil1|MvSl-1064-A1-R4_MC01-1g02626	-3.38E+00	NS	-2.26E+00	-2.92E+00	-2.37E+00	5.61E-09	8.02E-05	3.81E-07	5.95E-15	9.30E-06	NS	NS	NS	8.21E-04	1.58E-02	2.91E-02
MldSil1|MvSl-1064-A1-R4_MC01-1g02630	-4.92E+00	-5.17E+00	-5.25E+00	-3.05E+00	-3.44E+00	8.42E-29	3.84E-25	1.56E-30	2.00E-19	9.87E-11	NS	NS	NS	3.26E-01	3.04E-01	1.91E-01
MldSil1|MvSl-1064-A1-R4_MC01-1g02631	NS	NS	-1.56E+00	NS	NS	8.91E-01	5.48E-02	9.99E-06	2.11E-05	5.52E-01	NS	NS	NS	1.97E-01	2.96E-02	2.37E-01
MldSil1|MvSl-1064-A1-R4_MC01-1g02632	5.20E+00	3.98E+00	3.81E+00	2.84E+00	5.39E+00	2.24E-50	5.53E-19	1.66E-22	3.21E-13	9.18E-27	2.9911872	2.37E+00	NS	1.02E-12	1.20E-12	1.58E-05
MldSil1|MvSl-1064-A1-R4_MC01-1g02635	NS	NS	NS	4.22E+00	NS	1.00E+00	1.97E-03	1.20E-05	4.62E-25	2.22E-01	2.9476571	1.61E+00	NS	3.25E-12	2.99E-06	5.57E-02
MldSil1|MvSl-1064-A1-R4_MC01-1g02637	1.28E+01	1.47E+01	1.63E+01	1.45E+01	1.36E+01	9.88E-143	1.33E-158	4.03E-181	6.73E-121	1.82E-69	2.8778409	NS	NS	1.64E-06	3.16E-03	2.42E-02
MldSil1|MvSl-1064-A1-R4_MC01-1g02638	NA	NA	NA	NA	NA	NS	NS	NS	1.05E-01	2.58E-02	9.72E-01
MldSil1|MvSl-1064-A1-R4_MC01-1g02639	1.09E+01	1.05E+01	9.98E+00	7.43E+00	1.05E+01	1.46E-61	1.32E-42	1.05E-44	8.26E-25	2.62E-24	NS	NS	NS	1.32E-04	8.55E-02	1.57E-01
MldSil1|MvSl-1064-A1-R4_MC01-1g02640	NS	NS	-4.54E+00	NS	NS	8.79E-02	1.12E-02	7.42E-08	1.66E-02	3.72E-01	3.6309321	3.45E+00	3.7944479	4.44E-18	3.54E-26	1.05E-18
MldSil1|MvSl-1064-A1-R4_MC01-1g02642	NA	NA	NA	NA	NA	NS	NS	NS	1.53E-02	6.78E-04	7.27E-01
MldSil1|MvSl-1064-A1-R4_MC01-1g02643	NA	NA	NA	NA	NA	NS	NS	NS	9.87E-01	6.33E-01	9.99E-01
MldSil1|MvSl-1064-A1-R4_MC01-1g02644	NA	NA	NA	NA	NA	NS	NS	NS	1.95E-01	6.82E-01	9.31E-01
MldSil1|MvSl-1064-A1-R4_MC01-1g02645	NA	NA	NA	NA	NA	NS	NS	NS	4.62E-01	8.72E-01	9.05E-01
MldSil1|MvSl-1064-A1-R4_MC01-1g02646	5.54E+00	6.89E+00	7.36E+00	5.85E+00	5.71E+00	4.80E-64	7.51E-81	1.08E-83	7.71E-44	3.79E-31	4.3792979	2.93E+00	NS	1.37E-23	3.54E-19	2.56E-02
MldSil1|MvSl-1064-A1-R4_MC01-1g02648	-5.18E+00	-1.78E+00	NS	NS	NS	1.21E-33	1.21E-07	4.50E-05	4.77E-05	6.12E-04	2.5031822	1.42E+00	NS	2.36E-10	3.20E-06	4.40E-02
MldSil1|MvSl-1064-A1-R4_MC01-1g02649	NA	NA	NA	NA	NA	NS	NS	NS	1.10E-02	1.39E-01	3.21E-01
MldSil1|MvSl-1064-A1-R4_MC01-1g02650	2.25E+00	1.76E+00	1.63E+00	NS	NS	1.39E-11	9.45E-06	4.08E-06	1.39E-01	1.89E-05	NS	NS	NS	5.83E-04	5.38E-05	2.93E-02
MldSil1|MvSl-1064-A1-R4_MC01-1g02627	NA	NA	NA	NA	NA	NS	NS	NS	3.19E-01	4.85E-02	8.54E-02
MldSil1|MvSl-1064-A1-R4_MC01-1g02655	NA	NA	NA	NA	NA	NS	NS	NS	3.95E-01	9.16E-01	9.67E-01
MldSil1|MvSl-1064-A1-R4_MC01-1g02658	-3.91E+00	-5.00E+00	-7.65E+00	-5.02E+00	-2.63E+00	1.69E-20	6.98E-20	3.12E-33	6.89E-37	1.31E-06	NS	1.86E+00	2.247417	1.42E-01	9.96E-10	8.01E-08
MldSil1|MvSl-1064-A1-R4_MC01-1g02659	NA	NA	NA	NA	NA	NS	NS	NS	9.47E-01	1.41E-01	6.00E-01
MldSil1|MvSl-1064-A1-R4_MC01-1g02660	NA	NA	NA	NA	NA	NS	NS	NS	9.04E-01	8.35E-01	9.31E-01
MldSil1|MvSl-1064-A1-R4_MC01-1g02661	NA	NA	NA	NA	NA	NS	NS	NS	6.38E-01	3.67E-01	3.80E-02
MldSil1|MvSl-1064-A1-R4_MC01-1g02662	NA	NA	NA	NA	NA	NS	NS	NS	3.61E-03	5.22E-02	4.42E-01
MldSil1|MvSl-1064-A1-R4_MC01-1g02663	6.14E+00	6.72E+00	6.41E+00	4.00E+00	5.64E+00	5.29E-83	2.17E-82	9.76E-72	1.66E-25	5.56E-33	NS	NS	3.599356	3.95E-02	3.41E-04	3.79E-17
MldSil1|MvSl-1064-A1-R4_MC01-1g02667	-4.21E+00	-5.01E+00	-5.60E+00	-2.30E+00	-3.82E+00	5.25E-27	6.88E-26	3.26E-33	1.97E-12	3.47E-10	-3.2565649	NS	NS	4.73E-23	1.91E-04	1.20E-04
MldSil1|MvSl-1064-A1-R4_MC01-1g02668	1.10E+01	9.33E+00	8.82E+00	5.77E+00	1.16E+01	4.63E-130	3.80E-81	2.50E-76	1.42E-33	3.14E-62	NS	NS	NS	3.20E-02	9.21E-01	5.04E-01
MldSil1|MvSl-1064-A1-R4_MC01-1g02670	NA	NA	NA	NA	NA	5.4777467	4.09E+00	NS	1.22E-29	4.95E-27	7.16E-04
MldSil1|MvSl-1064-A1-R4_MC01-1g02671	NA	NA	NA	NA	NA	NS	NS	NS	9.78E-01	2.26E-01	8.88E-01
MldSil1|MvSl-1064-A1-R4_MC01-1g02672	NA	NA	NA	NA	NA	NS	NS	NS	9.49E-01	3.91E-01	8.64E-01
MldSil1|MvSl-1064-A1-R4_MC01-1g02673	NA	NA	NA	NA	NA	NS	NS	NS	6.43E-02	1.55E-01	1.05E-01
MldSil1|MvSl-1064-A1-R4_MC01-1g02675	-2.11E+00	-1.66E+00	-1.61E+00	NS	NS	2.75E-12	2.36E-07	4.04E-07	2.41E-04	3.10E-04	NS	NS	NS	4.88E-02	2.16E-02	4.13E-02
MldSil1|MvSl-1064-A1-R4_MC01-1g02677	NA	NA	NA	NA	NA	NS	NS	NS	5.57E-01	9.60E-02	2.39E-01
MldSil1|MvSl-1064-A1-R4_MC01-1g02678	NA	NA	NA	NA	NA	NS	1.39E+00	NS	3.93E-02	5.51E-06	1.32E-04
MldSil1|MvSl-1064-A1-R4_MC01-1g02679	NA	NA	NA	NA	NA	NS	NS	NS	6.52E-02	6.55E-02	8.55E-02
MldSil1|MvSl-1064-A1-R4_MC01-1g02681	-3.79E+00	-6.90E+00	-1.32E+01	NS	-3.06E+00	4.06E-21	1.95E-27	2.83E-38	1.36E-01	4.38E-07	NS	NS	NS	7.83E-04	4.33E-02	7.25E-01
MldSil1|MvSl-1064-A1-R4_MC01-1g02682	-1.83E+00	-2.31E+00	-2.63E+00	NS	NS	2.56E-09	3.70E-11	1.04E-14	2.89E-02	2.27E-03	NS	NS	NS	2.05E-02	4.60E-01	3.94E-01
MldSil1|MvSl-1064-A1-R4_MC01-1g02684	NA	NA	NA	NA	NA	-2.3772921	NS	NS	3.26E-12	7.55E-05	7.22E-01
MldSil1|MvSl-1064-A1-R4_MC01-1g02686	NA	NA	NA	NA	NA	NS	NS	NS	1.26E-02	1.76E-03	4.07E-01
MldSil1|MvSl-1064-A1-R4_MC01-1g02688	NA	NA	NA	NA	NA	NS	NS	NS	3.37E-01	6.13E-01	5.89E-01
MldSil1|MvSl-1064-A1-R4_MC01-1g02689	NA	NA	NA	NA	NA	NS	NS	NS	8.25E-01	7.64E-01	9.15E-02
MldSil1|MvSl-1064-A1-R4_MC01-1g02691	-1.88E+00	-2.22E+00	-1.85E+00	NS	NS	1.26E-10	8.21E-12	3.07E-09	8.54E-04	1.40E-04	NS	NS	NS	1.80E-05	1.63E-02	3.40E-01
MldSil1|MvSl-1064-A1-R4_MC01-1g02693	-1.82E+00	NS	NS	NS	NS	4.85E-07	4.80E-05	1.09E-04	1.05E-02	4.16E-02	NS	NS	NS	1.73E-01	8.34E-01	8.68E-01
MldSil1|MvSl-1064-A1-R4_MC01-1g02694	NA	NA	NA	NA	NA	NS	NS	NS	7.42E-01	7.36E-03	3.15E-01
MldSil1|MvSl-1064-A1-R4_MC01-1g02696	-1.78E+00	NS	NS	NS	NS	2.08E-06	2.97E-03	9.56E-03	1.17E-03	2.65E-04	NS	NS	NS	2.95E-01	4.24E-01	5.01E-01
MldSil1|MvSl-1064-A1-R4_MC01-1g02699	NA	NA	NA	NA	NA	NS	NS	NS	8.92E-01	1.19E-01	9.05E-01
MldSil1|MvSl-1064-A1-R4_MC01-1g02700	NA	NA	NA	NA	NA	NS	NS	NS	5.55E-01	7.71E-03	9.90E-01
MldSil1|MvSl-1064-A1-R4_MC01-1g02702	-1.53E+00	-1.57E+00	-1.70E+00	NS	NS	1.08E-06	5.71E-06	5.91E-07	5.74E-03	7.92E-03	NS	NS	NS	4.33E-01	4.10E-01	9.76E-01
MldSil1|MvSl-1064-A1-R4_MC01-1g02703	NA	NA	NA	NA	NA	NS	NS	NS	5.56E-01	7.86E-01	8.21E-01
MldSil1|MvSl-1064-A1-R4_MC01-1g02704	NA	NA	NA	NA	NA	NS	NS	NS	6.07E-01	8.19E-03	1.39E-01
MldSil1|MvSl-1064-A1-R4_MC01-1g02709	NA	NA	NA	NA	NA	NS	NS	NS	5.04E-01	7.35E-01	8.63E-01
MldSil1|MvSl-1064-A1-R4_MC01-1g02710	NA	NA	NA	NA	NA	NS	NS	NS	8.50E-01	7.23E-01	7.90E-01
MldSil1|MvSl-1064-A1-R4_MC01-1g02711	-6.59E+00	-5.39E+00	-7.15E+00	-2.71E+00	-3.69E+00	1.05E-56	2.68E-41	4.21E-57	3.29E-17	1.17E-12	NS	NS	NS	1.46E-03	2.44E-02	2.60E-02
MldSil1|MvSl-1064-A1-R4_MC01-1g02712	-5.69E+00	-6.36E+00	-7.74E+00	-2.08E+00	-3.78E+00	2.72E-58	4.88E-54	4.57E-63	6.83E-11	2.31E-18	-1.7246404	-1.40E+00	NS	2.93E-07	7.98E-07	9.62E-05
MldSil1|MvSl-1064-A1-R4_MC01-1g02713	-5.14E+00	-5.40E+00	-6.47E+00	-2.29E+00	-4.34E+00	2.19E-45	3.16E-40	1.92E-50	8.52E-13	4.55E-18	NS	NS	NS	9.96E-01	7.53E-01	8.69E-01
MldSil1|MvSl-1064-A1-R4_MC01-1g02718	-1.08E+01	-1.08E+01	-5.59E+00	NS	NS	9.37E-13	1.02E-10	3.87E-14	1.55E-04	1.46E-05	NS	NS	NS	3.09E-01	4.16E-01	5.51E-01
MldSil1|MvSl-1064-A1-R4_MC01-1g02720	NA	NA	NA	NA	NA	NS	NS	NS	6.27E-01	1.88E-01	4.66E-01
MldSil1|MvSl-1064-A1-R4_MC01-1g02721	NA	NA	NA	NA	NA	NS	NS	NS	3.98E-01	1.28E-01	7.97E-01
MldSil1|MvSl-1064-A1-R4_MC01-1g02722	NA	NA	NA	NA	NA	NS	NS	NS	4.52E-01	5.76E-01	7.87E-01
MldSil1|MvSl-1064-A1-R4_MC01-1g02731	NA	NA	NA	NA	NA	NS	NS	NS	1.17E-01	5.36E-02	8.08E-01
MldSil1|MvSl-1064-A1-R4_MC01-1g02732	NA	NA	NA	NA	NA	NS	NS	NS	3.97E-01	1.03E-01	8.65E-01
MldSil1|MvSl-1064-A1-R4_MC01-1g02734	NA	NA	NA	NA	NA	NS	NS	NS	1.18E-01	4.58E-02	9.11E-01
MldSil1|MvSl-1064-A1-R4_MC01-1g02740	-4.29E+00	-2.72E+00	-1.80E+00	NS	-2.35E+00	4.90E-24	2.94E-12	3.81E-08	6.38E-01	1.59E-06	NS	NS	NS	8.13E-01	1.07E-03	2.73E-05
MldSil1|MvSl-1064-A1-R4_MC01-1g02741	NA	NA	NA	NA	NA	NS	NS	NS	3.24E-02	3.82E-05	5.41E-01
MldSil1|MvSl-1064-A1-R4_MC01-1g02749	NA	NA	NA	NA	NA	NS	NS	NS	8.84E-01	2.24E-01	8.21E-01
MldSil1|MvSl-1064-A1-R4_MC01-1g02750	-4.85E+00	-5.11E+00	-3.66E+00	-3.13E+00	-6.37E+00	2.69E-19	1.21E-17	5.21E-18	4.83E-20	4.10E-15	-1.9999426	-1.39E+00	NS	2.31E-09	1.18E-06	1.19E-03
MldSil1|MvSl-1064-A1-R4_MC01-1g02752	-4.25E+00	-2.75E+00	-4.69E+00	-1.81E+00	-3.20E+00	3.03E-17	7.69E-09	6.14E-20	1.76E-07	2.81E-09	NS	NS	NS	2.09E-02	8.00E-03	7.61E-02
MldSil1|MvSl-1064-A1-R4_MC03g04968	NA	NA	NA	NA	NA	NS	NS	NS	8.08E-01	8.24E-01	6.95E-01
MldSil1|MvSl-1064-A1-R4_MC03g04969	-2.36E+00	-3.32E+00	-3.30E+00	NS	NS	1.65E-10	1.73E-13	8.68E-16	9.97E-01	1.57E-03	-2.6713939	-2.63E+00	NS	6.02E-16	5.44E-21	2.95E-05
MldSil1|MvSl-1064-A1-R4_MC03g04970	-1.91E+00	-2.43E+00	-2.38E+00	NS	NS	1.53E-08	5.89E-10	2.91E-11	1.05E-01	4.61E-03	NS	-1.28E+00	NS	6.80E-05	8.78E-06	7.23E-02
MldSil1|MvSl-1064-A1-R4_MC03g04971	NA	NA	NA	NA	NA	NS	NS	NS	2.67E-01	9.51E-01	7.52E-02
MldSil1|MvSl-1064-A1-R4_MC03g04972	-1.39E+00	-1.44E+00	-1.58E+00	-1.77E+00	NS	6.45E-07	2.28E-06	3.09E-07	3.34E-08	2.28E-04	NS	NS	NS	1.74E-02	5.37E-01	8.74E-01
MldSil1|MvSl-1064-A1-R4_MC03g04973	4.85E+00	5.11E+00	5.63E+00	3.93E+00	4.77E+00	2.34E-59	5.14E-56	1.04E-60	2.66E-25	9.88E-27	3.0467718	3.01E+00	3.0655105	5.81E-14	2.30E-21	2.88E-13
MldSil1|MvSl-1064-A1-R4_MC03g04975	NS	NS	NS	-3.12E+00	NS	1.65E-01	9.58E-01	2.95E-03	7.81E-22	3.94E-01	NS	NS	NS	1.72E-01	9.70E-04	1.36E-01
MldSil1|MvSl-1064-A1-R4_MC03g04977	NA	NA	NA	NA	NA	NS	NS	NS	1.64E-01	3.26E-02	9.64E-01
MldSil1|MvSl-1064-A1-R4_MC03g04978	NA	NA	NA	NA	NA	NS	NS	NS	2.81E-01	4.56E-01	1.62E-01
MldSil1|MvSl-1064-A1-R4_MC03g04979	NS	NS	-1.53E+00	NS	NS	1.36E-04	3.43E-04	6.21E-06	3.29E-05	1.90E-02	NS	NS	NS	5.63E-04	5.65E-01	3.60E-01
MldSil1|MvSl-1064-A1-R4_MC03g04980	NA	NA	NA	NA	NA	NS	NS	NS	5.10E-01	8.40E-01	8.67E-01
MldSil1|MvSl-1064-A1-R4_MC03g04981	NA	NA	NA	NA	NA	NS	NS	NS	6.75E-01	2.78E-01	6.61E-01
MldSil1|MvSl-1064-A1-R4_MC03g04983	2.87E+00	2.31E+00	1.88E+00	NS	2.46E+00	5.66E-26	2.97E-15	3.74E-10	1.87E-02	1.40E-09	NS	NS	NS	2.56E-03	1.41E-05	1.55E-02
MldSil1|MvSl-1064-A1-R4_MC03g04984	4.06E+00	4.72E+00	4.82E+00	3.98E+00	3.93E+00	2.64E-37	3.51E-44	6.35E-45	6.01E-25	3.00E-17	3.5458626	2.64E+00	2.6020489	2.69E-17	1.43E-16	1.02E-09
MldSil1|MvSl-1064-A1-R4_MC03g04985	NA	NA	NA	NA	NA	NS	NS	NS	2.01E-02	1.92E-01	8.44E-01
MldSil1|MvSl-1064-A1-R4_MC03g04988	NA	NA	NA	NA	NA	NS	2.54E+00	NS	1.61E-04	2.55E-09	2.43E-05
MldSil1|MvSl-1064-A1-R4_MC03g04989	-4.22E+00	NS	NS	NS	NS	7.45E-07	1.64E-04	9.63E-05	2.24E-02	3.23E-04	NS	2.34E+00	4.3226304	6.99E-03	6.91E-14	3.40E-23
MldSil1|MvSl-1064-A1-R4_MC03g04992	3.11E+00	4.60E+00	4.07E+00	NS	NS	3.92E-31	6.65E-51	1.69E-38	3.23E-01	4.57E-05	3.339012	NS	NS	3.54E-16	1.50E-05	2.26E-02
MldSil1|MvSl-1064-A1-R4_MC03g04997	NA	NA	NA	NA	NA	NS	NS	NS	4.77E-01	8.74E-02	9.00E-01
MldSil1|MvSl-1064-A1-R4_MC03g04998	NA	NA	NA	NA	NA	NS	NS	NS	8.35E-01	3.07E-01	4.00E-03
MldSil1|MvSl-1064-A1-R4_MC03g04999	NA	NA	NA	NA	NA	NS	NS	NS	3.00E-01	3.88E-02	2.44E-01
MldSil1|MvSl-1064-A1-R4_MC03g05000	NA	NA	NA	NA	NA	NS	NS	NS	2.27E-01	4.03E-01	3.06E-01
MldSil1|MvSl-1064-A1-R4_MC03g05003	NS	NS	NS	NS	NS	4.75E-03	2.55E-01	5.23E-01	3.12E-04	6.71E-01	NS	NS	NS	6.78E-02	2.59E-01	8.69E-01
MldSil1|MvSl-1064-A1-R4_MC03g05004	NA	NA	NA	NA	NA	NS	-1.38E+00	NS	7.13E-03	2.27E-06	2.58E-01
MldSil1|MvSl-1064-A1-R4_MC03g05006	NA	NA	NA	NA	NA	NS	NS	NS	6.70E-01	3.22E-01	9.08E-01
MldSil1|MvSl-1064-A1-R4_MC03g05007	1.61E+00	NS	NS	NS	NS	2.24E-06	2.03E-03	7.50E-05	3.81E-01	1.72E-04	1.7887402	1.40E+00	NS	5.17E-06	6.44E-06	1.16E-02
MldSil1|MvSl-1064-A1-R4_MC03g05008	NA	NA	NA	NA	NA	NS	NS	NS	7.35E-02	1.31E-03	4.70E-01
MldSil1|MvSl-1064-A1-R4_MC03g05009	NA	NA	NA	NA	NA	NS	NS	NS	3.17E-02	4.21E-05	2.69E-01
MldSil1|MvSl-1064-A1-R4_MC03g05010	NA	NA	NA	NA	NA	NS	NS	NS	6.90E-01	1.28E-01	7.78E-01
MldSil1|MvSl-1064-A1-R4_MC01-1g01827	NA	NA	NA	NA	NA	NS	NS	NS	3.50E-01	5.66E-01	2.64E-01
MldSil1|MvSl-1064-A1-R4_MC03g05023	NA	NA	NA	NA	NA	NS	NS	NS	1.13E-03	4.70E-04	4.32E-01
MldSil1|MvSl-1064-A1-R4_MC03g05024	NA	NA	NA	NA	NA	NS	2.29E+00	NS	3.98E-04	3.00E-13	1.81E-02
MldSil1|MvSl-1064-A1-R4_MC03g05025	-4.59E+00	-4.84E+00	-6.91E+00	-2.73E+00	-3.11E+00	1.30E-17	4.14E-15	3.14E-25	6.94E-15	1.18E-08	NS	2.23E+00	NS	1.82E-02	4.38E-13	2.74E-03
MldSil1|MvSl-1064-A1-R4_MC03g05026	-4.26E+00	-3.35E+00	-1.12E+01	NS	-1.09E+01	2.49E-11	7.12E-08	1.10E-18	7.44E-04	8.29E-10	NS	NS	NS	1.79E-01	3.51E-02	9.27E-02
MldSil1|MvSl-1064-A1-R4_MC03g05027	NA	NA	NA	NA	NA	NS	NS	NS	1.83E-01	7.44E-01	7.76E-01
MldSil1|MvSl-1064-A1-R4_MC03g05028	NA	NA	NA	NA	NA	NS	NS	NS	6.95E-02	1.62E-04	4.38E-02
MldSil1|MvSl-1064-A1-R4_MC03g05029	NA	NA	NA	NA	NA	2.325738	NS	NS	7.71E-08	5.53E-03	6.28E-03
MldSil1|MvSl-1064-A1-R4_MC03g05031	NA	NA	NA	NA	NA	NS	NS	NS	3.78E-01	1.65E-03	8.57E-01
MldSil1|MvSl-1064-A1-R4_MC03g05034	-1.79E+00	-2.29E+00	-1.89E+00	NS	-2.53E+00	1.61E-06	1.48E-07	5.36E-07	1.51E-05	3.50E-08	NS	NS	NS	4.23E-02	2.19E-02	1.34E-01
MldSil1|MvSl-1064-A1-R4_MC03g05036	-4.76E+00	NS	-3.97E+00	-2.56E+00	-3.71E+00	1.75E-09	7.01E-05	1.18E-11	1.84E-10	8.43E-06	NS	NS	NS	3.23E-04	2.45E-04	6.44E-01
MldSil1|MvSl-1064-A1-R4_MC03g05044	NA	NA	NA	NA	NA	NS	NS	NS	6.36E-02	1.11E-03	2.38E-01
MldSil1|MvSl-1064-A1-R4_MC03g05045	NA	NA	NA	NA	NA	NS	NS	NS	8.20E-01	1.46E-01	8.40E-01
MldSil1|MvSl-1064-A1-R4_MC03g05046	NA	NA	NA	NA	NA	NS	NS	NS	4.07E-01	4.94E-01	7.11E-01
MldSil1|MvSl-1064-A1-R4_MC03g05048	-4.39E+00	NS	-5.15E+00	NS	NS	1.25E-07	4.13E-03	2.50E-11	8.12E-01	5.77E-01	NS	NS	NS	4.16E-01	7.90E-05	7.52E-02
MldSil1|MvSl-1064-A1-R4_MC03g05049	NA	NA	NA	NA	NA	NS	NS	NS	7.12E-01	1.67E-01	8.67E-01
MldSil1|MvSl-1064-A1-R4_MC03g05050	NS	NS	NS	-1.59E+00	NS	2.35E-05	4.09E-05	3.84E-03	7.11E-07	2.93E-04	NS	NS	NS	2.01E-01	1.13E-01	4.82E-01
MldSil1|MvSl-1064-A1-R4_MC03g05051	1.25E+00	2.17E+00	1.92E+00	NS	NS	2.52E-06	2.62E-14	6.78E-11	1.81E-01	1.78E-01	NS	NS	NS	1.93E-03	1.69E-01	7.43E-01
MldSil1|MvSl-1064-A1-R4_MC03g05053	-1.62E+00	NS	NS	NS	NS	1.89E-06	1.85E-03	5.50E-04	1.71E-02	7.61E-03	NS	NS	NS	5.73E-01	1.67E-01	7.04E-01
MldSil1|MvSl-1064-A1-R4_MC03g05059	-1.40E+00	-1.28E+00	-1.58E+00	-2.48E+00	-2.90E+00	1.21E-07	8.94E-06	9.93E-08	5.84E-15	6.99E-14	NS	-1.55E+00	NS	4.37E-05	3.68E-08	5.28E-01
MldSil1|MvSl-1064-A1-R4_MC03g05061	-1.11E+01	-3.88E+00	-5.95E+00	-5.13E+00	-5.13E+00	1.27E-15	1.06E-08	8.55E-17	8.62E-32	4.29E-08	NS	NS	NS	9.70E-01	8.94E-02	2.33E-03
MldSil1|MvSl-1064-A1-R4_MC03g05063	NS	NS	NS	-1.74E+00	NS	2.38E-01	6.63E-02	1.09E-01	4.48E-07	4.22E-05	NS	NS	NS	2.47E-01	5.40E-01	4.55E-01
MldSil1|MvSl-1064-A1-R4_MC03g05064	NA	NA	NA	NA	NA	NS	NS	NS	1.92E-01	6.29E-02	9.31E-01
MldSil1|MvSl-1064-A1-R4_MC03g05067	NS	NS	NS	2.21E+00	NS	1.19E-01	1.48E-01	2.59E-02	3.97E-10	1.62E-01	NS	NS	NS	5.32E-01	1.92E-01	6.16E-01
MldSil1|MvSl-1064-A1-R4_MC03g05068	NA	NA	NA	NA	NA	NS	NS	NS	8.18E-01	7.87E-01	9.17E-01
MldSil1|MvSl-1064-A1-R4_MC03g05072	NA	NA	NA	NA	NA	-1.6933467	-1.47E+00	NS	5.51E-07	2.22E-07	1.22E-01
MldSil1|MvSl-1064-A1-R4_MC03g05073	NS	NS	NS	NS	NS	1.40E-05	8.08E-02	4.34E-01	6.53E-02	2.25E-01	NS	NS	NS	9.24E-01	4.12E-01	4.72E-01
MldSil1|MvSl-1064-A1-R4_MC03g05074	NS	NS	NS	1.85E+00	NS	3.11E-01	4.11E-01	1.60E-01	9.43E-06	1.26E-02	2.860394	3.27E+00	NS	1.53E-11	2.56E-21	9.51E-04
MldSil1|MvSl-1064-A1-R4_MC03g05075	-2.47E+00	-3.03E+00	-2.38E+00	NS	NS	1.47E-15	1.46E-17	7.01E-13	3.72E-04	9.49E-01	NS	NS	NS	4.65E-01	7.80E-01	2.12E-01
MldSil1|MvSl-1064-A1-R4_MC03g05077	-4.77E+00	-1.07E+01	-5.53E+00	-4.77E+00	-1.04E+01	1.47E-09	1.57E-10	1.36E-13	1.20E-25	7.14E-08	1.7593593	NS	NS	7.08E-06	2.41E-01	9.17E-01
MldSil1|MvSl-1064-A1-R4_MC03g05078	-5.15E+00	-5.06E+00	-6.08E+00	NS	NS	2.16E-65	7.51E-55	8.07E-65	5.62E-01	1.14E-05	-4.8855543	-2.77E+00	-2.0633205	7.85E-47	2.31E-23	9.27E-07
MldSil1|MvSl-1064-A1-R4_MC03g05079	-5.50E+00	-4.59E+00	-4.50E+00	-4.12E+00	-4.34E+00	1.59E-48	1.04E-34	2.23E-37	1.92E-34	1.47E-19	-3.7477839	-2.50E+00	-2.5591585	9.78E-30	2.84E-19	8.85E-10
MldSil1|MvSl-1064-A1-R4_MC03g05080	1.71E+00	NS	NS	4.48E+00	3.42E+00	2.01E-06	2.20E-05	1.44E-05	1.20E-30	1.21E-14	NS	NS	NS	4.51E-02	1.27E-02	4.37E-01
MldSil1|MvSl-1064-A1-R4_MC03g05082	NA	NA	NA	NA	NA	NS	NS	NS	3.42E-01	1.48E-01	7.59E-01
MldSil1|MvSl-1064-A1-R4_MC03g05086	1.59E+00	NS	NS	NS	NS	3.29E-09	7.31E-03	4.31E-02	7.40E-01	8.40E-05	NS	NS	NS	3.43E-02	1.92E-01	9.13E-01
MldSil1|MvSl-1064-A1-R4_MC03g05089	-2.10E+00	-2.28E+00	-1.60E+00	NS	NS	9.56E-14	1.71E-13	1.34E-07	3.37E-04	4.42E-04	NS	NS	NS	2.05E-05	5.35E-05	3.20E-02
MldSil1|MvSl-1064-A1-R4_MC03g05090	NA	NA	NA	NA	NA	NS	NS	NS	4.45E-01	6.37E-02	8.80E-01
MldSil1|MvSl-1064-A1-R4_MC03g05091	NA	NA	NA	NA	NA	NS	NS	NS	7.16E-04	6.75E-03	6.54E-01
MldSil1|MvSl-1064-A1-R4_MC03g05092	NA	NA	NA	NA	NA	NS	NS	NS	2.40E-01	2.14E-02	8.08E-01
MldSil1|MvSl-1064-A1-R4_MC03g05093	-2.66E+00	-3.74E+00	-2.19E+00	NS	NS	4.67E-08	2.97E-09	1.46E-06	1.13E-01	3.09E-03	NS	NS	NS	8.79E-02	1.72E-02	6.96E-01
MldSil1|MvSl-1064-A1-R4_MC03g05094	NS	1.72E+00	NS	NS	NS	4.65E-02	2.02E-06	4.68E-05	8.81E-03	1.82E-01	2.2860313	NS	NS	7.00E-09	3.05E-03	7.69E-01
MldSil1|MvSl-1064-A1-R4_MC03g05097	4.29E+00	4.40E+00	4.00E+00	4.09E+00	NS	3.96E-10	1.13E-09	5.30E-12	8.22E-20	4.94E-05	NS	NS	NS	1.37E-02	1.16E-03	7.44E-01
MldSil1|MvSl-1064-A1-R4_MC03g05100	NA	NA	NA	NA	NA	NS	NS	NS	1.05E-01	3.12E-05	2.40E-02
MldSil1|MvSl-1064-A1-R4_MC03g05101	1.53E+00	2.22E+00	2.96E+00	2.36E+00	NS	1.35E-06	8.31E-12	3.96E-21	3.48E-11	2.76E-03	1.868808	1.41E+00	NS	1.82E-06	5.03E-06	1.20E-04
MldSil1|MvSl-1064-A1-R4_MC03g05102	1.09E+01	1.11E+01	1.16E+01	1.06E+01	1.12E+01	1.26E-81	1.13E-74	5.57E-88	6.52E-67	1.69E-38	NS	NS	NS	6.09E-05	1.55E-02	3.62E-03
MldSil1|MvSl-1064-A1-R4_MC03g05103	2.09E+00	1.72E+00	1.38E+00	NS	2.06E+00	1.65E-15	1.48E-09	2.75E-06	3.34E-01	2.14E-07	NS	NS	NS	6.39E-01	7.98E-03	6.91E-03
MldSil1|MvSl-1064-A1-R4_MC03g05104	NS	NS	1.42E+00	2.11E+00	NS	3.49E-04	3.34E-03	2.94E-06	1.56E-09	2.70E-01	NS	NS	NS	4.71E-01	6.54E-02	7.80E-01
MldSil1|MvSl-1064-A1-R4_MC03g05105	-3.89E+00	NS	NS	NS	-3.10E+00	1.61E-10	5.37E-02	1.66E-01	2.44E-02	7.08E-07	NS	NS	NS	6.41E-02	4.28E-01	8.53E-01
MldSil1|MvSl-1064-A1-R4_MC03g05106	1.49E+00	2.72E+00	2.66E+00	NS	NS	6.59E-06	3.72E-17	7.30E-17	7.51E-01	5.96E-01	2.9903445	1.93E+00	2.2375745	1.44E-13	3.46E-10	1.10E-07
MldSil1|MvSl-1064-A1-R4_MC03g05111	-2.59E+00	-4.57E+00	-2.89E+00	NS	NS	1.32E-06	4.38E-08	3.92E-08	3.70E-05	1.05E-03	NS	NS	4.1450122	9.47E-01	3.20E-02	6.59E-22
MldSil1|MvSl-1064-A1-R4_MC03g05112	NS	-3.02E+00	-3.26E+00	NS	NS	8.49E-05	3.20E-10	1.77E-13	5.13E-05	8.77E-05	NS	NS	NS	2.54E-01	3.31E-01	1.49E-04
MldSil1|MvSl-1064-A1-R4_MC03g05113	NA	NA	NA	NA	NA	NS	NS	NS	7.07E-03	1.61E-05	9.96E-01
MldSil1|MvSl-1064-A1-R4_MC03g05114	NA	NA	NA	NA	NA	NS	NS	NS	2.01E-01	7.46E-03	9.47E-01
MldSil1|MvSl-1064-A1-R4_MC03g05116	-4.12E+00	-2.57E+00	-2.66E+00	-2.90E+00	NS	1.92E-13	1.52E-06	2.97E-09	2.68E-16	1.22E-01	NS	NS	NS	8.77E-03	5.71E-04	4.28E-02
MldSil1|MvSl-1064-A1-R4_MC03g05118	NA	NA	NA	NA	NA	2.3498974	NS	NS	2.68E-09	1.02E-03	2.93E-01
MldSil1|MvSl-1064-A1-R4_MC03g05120	-5.49E+00	NS	-2.16E+00	-3.94E+00	-2.86E+00	1.16E-14	1.32E-03	1.58E-07	2.48E-21	2.40E-06	NS	NS	NS	2.92E-02	2.25E-01	4.52E-02
MldSil1|MvSl-1064-A1-R4_MC03g05122	NA	NA	NA	NA	NA	-1.5483186	NS	NS	5.29E-06	4.23E-04	9.43E-01
MldSil1|MvSl-1064-A1-R4_MC03g05123	NA	NA	NA	NA	NA	NS	NS	NS	8.29E-01	6.79E-01	8.66E-01
MldSil1|MvSl-1064-A1-R4_MC03g05124	NS	NS	NS	4.33E+00	NS	3.35E-01	2.25E-02	3.17E-05	3.37E-23	3.01E-01	4.2970504	3.07E+00	NS	1.40E-20	1.50E-16	1.83E-05
MldSil1|MvSl-1064-A1-R4_MC03g05126	-3.33E+00	-2.82E+00	-2.11E+00	NS	-2.33E+00	2.05E-29	1.28E-19	3.30E-12	1.07E-01	3.20E-08	-1.8992891	NS	NS	1.21E-08	4.99E-04	5.54E-02
MldSil1|MvSl-1064-A1-R4_MC01-1g01796	1.59E+00	NS	NS	NS	NS	1.60E-09	2.97E-05	1.53E-03	6.83E-01	3.83E-03	NS	1.38E+00	NS	2.53E-01	5.82E-06	5.55E-03
MldSil1|MvSl-1064-A1-R4_MC01-1g01797	1.61E+00	NS	1.83E+00	1.97E+00	NS	2.36E-06	6.74E-05	4.95E-08	2.67E-08	2.46E-04	NS	NS	NS	7.74E-01	3.08E-01	6.76E-01
MldSil1|MvSl-1064-A1-R4_MC01-1g01799	NA	NA	NA	NA	NA	NS	NS	NS	4.53E-01	2.17E-01	2.92E-01
MldSil1|MvSl-1064-A1-R4_MC01-1g01801	NA	NA	NA	NA	NA	NS	NS	NS	2.40E-02	2.35E-02	8.81E-01
MldSil1|MvSl-1064-A1-R4_MC01-1g01802	NA	NA	NA	NA	NA	NS	NS	NS	4.41E-04	7.98E-03	8.01E-01
MldSil1|MvSl-1064-A1-R4_MC01-1g01804	1.90E+00	1.85E+00	1.81E+00	2.11E+00	NS	1.45E-11	1.87E-09	3.93E-09	1.91E-09	1.72E-05	NS	NS	NS	4.18E-01	4.37E-03	6.03E-01
MldSil1|MvSl-1064-A1-R4_MC01-1g01805	NA	NA	NA	NA	NA	NS	NS	NS	5.91E-02	2.07E-01	3.93E-01
MldSil1|MvSl-1064-A1-R4_MC01-1g01806	NA	NA	NA	NA	NA	NS	NS	NS	3.13E-01	2.21E-01	3.93E-01
MldSil1|MvSl-1064-A1-R4_MC01-1g01807	1.24E+01	1.18E+01	1.08E+01	7.41E+00	1.22E+01	1.00E-94	9.87E-72	1.05E-59	8.26E-25	4.46E-41	NS	NS	6.2433234	4.30E-04	5.08E-02	5.79E-18
MldSil1|MvSl-1064-A1-R4_MC01-1g01808	NS	NS	-1.84E+00	NS	NS	8.56E-01	4.13E-02	8.94E-07	4.98E-05	9.99E-01	NS	NS	NS	1.05E-01	4.87E-03	1.31E-01
MldSil1|MvSl-1064-A1-R4_MC01-1g01810	NA	NA	NA	NA	NA	NS	NS	NS	9.95E-01	9.48E-01	3.28E-01
MldSil1|MvSl-1064-A1-R4_MC01-1g01811	NA	NA	NA	NA	NA	NS	NS	NS	3.34E-01	4.64E-01	7.25E-01
MldSil1|MvSl-1064-A1-R4_MC01-1g01812	1.62E+00	1.45E+00	NS	NS	NS	4.03E-09	1.60E-06	9.63E-05	2.90E-02	8.83E-04	NS	NS	NS	5.37E-01	1.64E-01	2.51E-02
MldSil1|MvSl-1064-A1-R4_MC01-1g01813	NA	NA	NA	NA	NA	NS	NS	NS	4.61E-01	2.71E-01	3.91E-01
MldSil1|MvSl-1064-A1-R4_MC01-1g01814	1.86E+00	NS	NS	NS	NS	1.27E-10	4.99E-03	2.06E-05	1.41E-04	4.40E-04	NS	NS	NS	5.26E-01	4.33E-01	3.98E-01
MldSil1|MvSl-1064-A1-R4_MC01-1g01815	7.46E+00	7.40E+00	7.47E+00	6.32E+00	6.60E+00	1.38E-45	5.63E-37	1.41E-50	1.49E-38	7.13E-15	NS	4.22E+00	5.8555075	1.04E-03	4.05E-24	1.84E-29
MldSil1|MvSl-1064-A1-R4_MC01-1g01816	NA	NA	NA	NA	NA	NS	NS	NS	9.29E-01	8.59E-01	9.88E-01
MldSil1|MvSl-1064-A1-R4_MC01-1g01817	NA	NA	NA	NA	NA	NS	NS	NS	8.18E-01	1.72E-01	2.58E-01
MldSil1|MvSl-1064-A1-R4_MC01-1g01818	-4.77E+00	-6.01E+00	-4.11E+00	NS	-3.11E+00	2.03E-18	3.08E-18	1.50E-17	1.12E-02	4.23E-09	NS	NS	NS	3.87E-01	5.98E-02	5.89E-01
MldSil1|MvSl-1064-A1-R4_MC01-1g01819	NA	NA	NA	NA	NA	NS	NS	NS	4.25E-01	1.56E-01	2.93E-01
MldSil1|MvSl-1064-A1-R4_MC01-1g01821	-1.78E+00	NS	NS	-1.68E+00	NS	9.16E-09	6.77E-01	1.50E-01	1.45E-07	3.10E-02	2.7267516	1.88E+00	NS	7.88E-12	7.74E-10	3.68E-01
MldSil1|MvSl-1064-A1-R4_MC01-1g01822	NA	NA	NA	NA	NA	NS	NS	NS	1.16E-01	4.44E-01	7.89E-01
MldSil1|MvSl-1064-A1-R4_MC01-1g01823	NA	NA	NA	NA	NA	NS	-1.52E+00	NS	3.08E-02	8.80E-08	2.00E-01
MldSil1|MvSl-1064-A1-R4_MC01-1g01825	NA	NA	NA	NA	NA	6.2993028	8.72E+00	8.6168139	9.26E-33	4.69E-82	4.18E-53
MldSil1|MvSl-1064-A1-R4_MC01-1g01826	NA	NA	NA	NA	NA	NS	NS	6.8725053	3.65E-01	3.92E-05	8.30E-44
MldSil1|MvSl-1064-A1-R4_MC01-1g01834	3.20E+00	1.94E+00	NS	NS	3.31E+00	1.03E-25	4.16E-07	7.96E-02	1.39E-02	1.04E-13	4.7791626	4.51E+00	3.8818313	2.23E-27	3.71E-40	1.65E-19
MldSil1|MvSl-1064-A1-R4_MC01-1g01835	NA	NA	NA	NA	NA	NS	NS	NS	1.03E-01	5.04E-02	1.00E+00
MldSil1|MvSl-1064-A1-R4_MC01-1g01840	NS	NS	NS	NS	NS	4.17E-02	1.34E-01	3.30E-01	2.66E-04	2.64E-01	NS	2.59E+00	3.0714798	2.64E-05	6.82E-17	2.06E-13
MldSil1|MvSl-1064-A1-R4_MC01-1g01841	NA	NA	NA	NA	NA	NS	NS	NS	4.37E-01	7.48E-05	3.88E-04
MldSil1|MvSl-1064-A1-R4_MC01-1g01843	7.89E+00	7.42E+00	7.52E+00	6.70E+00	6.26E+00	1.64E-49	2.38E-31	1.39E-46	1.05E-40	2.82E-10	3.6639642	2.55E+00	3.0744732	5.41E-13	3.69E-08	3.82E-08
MldSil1|MvSl-1064-A1-R4_MC01-1g01844	1.89E+00	2.24E+00	1.87E+00	1.86E+00	NS	4.17E-10	3.59E-12	4.63E-09	1.20E-07	2.17E-05	NS	NS	NS	2.29E-03	2.07E-01	9.43E-01
MldSil1|MvSl-1064-A1-R4_MC01-1g01846	1.22E+00	NS	NS	NS	NS	4.52E-06	1.10E-01	6.96E-01	9.90E-01	3.63E-02	NS	NS	NS	8.25E-01	9.77E-01	7.29E-02
MldSil1|MvSl-1064-A1-R4_MC01-1g01847	NA	NA	NA	NA	NA	NS	NS	NS	9.14E-02	1.00E-02	2.12E-02
MldSil1|MvSl-1064-A1-R4_MC01-1g01849	1.23E+00	1.43E+00	1.45E+00	NS	NS	4.22E-06	6.74E-07	9.33E-07	9.07E-02	7.98E-02	NS	-1.39E+00	NS	4.11E-02	1.10E-06	3.26E-01
MldSil1|MvSl-1064-A1-R4_MC01-1g01850	NA	NA	NA	NA	NA	NS	NS	NS	9.58E-01	5.79E-01	3.37E-01
MldSil1|MvSl-1064-A1-R4_MC01-1g01851	NA	NA	NA	NA	NA	NS	NS	NS	5.63E-01	3.87E-01	9.85E-01
MldSil1|MvSl-1064-A1-R4_MC01-1g01852	2.75E+00	2.13E+00	2.10E+00	NS	2.74E+00	1.04E-23	7.98E-13	3.86E-12	1.83E-05	2.12E-11	NS	1.37E+00	NS	1.46E-02	7.49E-06	3.50E-02
MldSil1|MvSl-1064-A1-R4_MC01-1g01853	-1.86E+00	-2.46E+00	NS	NS	NS	2.35E-08	1.56E-10	2.26E-04	1.90E-04	3.53E-03	NS	NS	NS	9.70E-02	1.01E-01	8.46E-01
MldSil1|MvSl-1064-A1-R4_MC01-1g01854	NS	4.37E+00	6.30E+00	5.46E+00	NS	6.72E-01	2.17E-21	1.53E-61	9.73E-38	2.02E-02	NS	NS	NS	8.79E-02	1.63E-01	8.74E-01
MldSil1|MvSl-1064-A1-R4_MC01-1g01856	NA	NA	NA	NA	NA	NS	NS	NS	5.56E-01	8.58E-01	5.04E-01
MldSil1|MvSl-1064-A1-R4_MC01-1g01857	NS	NS	NS	NS	NS	9.37E-01	2.25E-01	1.07E-02	1.18E-05	6.52E-02	NS	NS	NS	4.75E-03	1.19E-03	6.45E-02
MldSil1|MvSl-1064-A1-R4_MC01-1g01858	2.85E+00	2.61E+00	2.45E+00	2.25E+00	2.43E+00	3.35E-14	2.18E-09	6.42E-11	1.20E-09	4.05E-06	NS	NS	NS	9.80E-02	6.96E-01	7.21E-01
MldSil1|MvSl-1064-A1-R4_MC01-1g01859	NA	NA	NA	NA	NA	NS	NS	NS	3.77E-02	1.52E-04	6.20E-01
MldSil1|MvSl-1064-A1-R4_MC01-1g01860	NA	NA	NA	NA	NA	NS	NS	NS	8.50E-03	2.44E-03	9.75E-02
MldSil1|MvSl-1064-A1-R4_MC01-1g01862	NA	NA	NA	NA	NA	NS	NS	NS	4.18E-01	6.16E-02	9.45E-01
MldSil1|MvSl-1064-A1-R4_MC01-1g01863	NA	NA	NA	NA	NA	NS	NS	NS	1.73E-01	3.61E-02	6.34E-01
MldSil1|MvSl-1064-A1-R4_MC01-1g01864	NA	NA	NA	NA	NA	NS	NS	NS	2.25E-02	5.93E-02	6.65E-01
MldSil1|MvSl-1064-A1-R4_MC01-1g01865	NA	NA	NA	NA	NA	NS	NS	NS	1.35E-01	5.86E-01	9.30E-01
MldSil1|MvSl-1064-A1-R4_MC01-1g01866	NA	NA	NA	NA	NA	NS	NS	NS	3.67E-01	8.18E-01	7.96E-01
MldSil1|MvSl-1064-A1-R4_MC01-1g01867	NS	1.65E+00	2.31E+00	NS	NS	5.85E-01	7.78E-08	2.68E-14	1.75E-03	6.34E-02	NS	NS	NS	8.13E-01	9.71E-01	7.68E-01
MldSil1|MvSl-1064-A1-R4_MC01-1g01868	NA	NA	NA	NA	NA	NS	NS	NS	8.90E-01	6.55E-01	9.66E-01
MldSil1|MvSl-1064-A1-R4_MC01-1g01869	NA	NA	NA	NA	NA	NS	NS	NS	5.98E-01	1.20E-01	8.85E-01
MldSil1|MvSl-1064-A1-R4_MC01-1g01870	NA	NA	NA	NA	NA	NS	NS	NS	1.05E-01	1.06E-01	8.43E-01
MldSil1|MvSl-1064-A1-R4_MC01-1g01871	-2.31E+00	-1.93E+00	-2.09E+00	NS	NS	8.41E-11	2.92E-07	8.30E-09	8.25E-02	3.90E-04	NS	NS	NS	1.12E-03	2.93E-03	2.92E-02
MldSil1|MvSl-1064-A1-R4_MC01-1g01873	-1.60E+00	-1.83E+00	NS	NS	NS	1.29E-06	6.95E-07	8.64E-04	3.50E-01	3.09E-01	NS	NS	NS	5.87E-01	5.57E-01	8.23E-01
MldSil1|MvSl-1064-A1-R4_MC01-1g01874	NA	NA	NA	NA	NA	NS	NS	NS	5.29E-01	1.25E-01	7.59E-01
MldSil1|MvSl-1064-A1-R4_MC01-1g01875	-4.12E+00	-5.02E+00	-5.78E+00	NS	-4.40E+00	2.65E-32	1.05E-33	5.04E-41	7.31E-02	2.53E-16	NS	NS	NS	1.48E-03	1.65E-03	2.52E-02
MldSil1|MvSl-1064-A1-R4_MC01-1g01876	-5.75E+00	-4.96E+00	-7.16E+00	NS	-3.15E+00	1.63E-46	8.43E-35	7.95E-50	1.02E-02	1.78E-10	NS	NS	NS	9.52E-01	4.14E-01	3.86E-03
MldSil1|MvSl-1064-A1-R4_MC01-1g01877	NS	1.81E+00	1.87E+00	NS	NS	9.84E-04	1.63E-07	6.63E-09	3.12E-03	4.49E-02	NS	NS	NS	1.99E-01	1.18E-02	5.01E-01
MldSil1|MvSl-1064-A1-R4_MC01-1g01878	-3.08E+00	-2.22E+00	NS	NS	NS	7.68E-12	7.76E-07	5.37E-03	4.65E-01	5.77E-03	NS	NS	NS	8.61E-05	5.29E-02	2.39E-01
MldSil1|MvSl-1064-A1-R4_MC01-1g01879	3.19E+00	2.81E+00	3.32E+00	1.96E+00	2.40E+00	1.24E-25	1.38E-16	1.65E-24	4.68E-08	3.84E-07	NS	NS	NS	1.05E-02	8.87E-02	4.69E-01
MldSil1|MvSl-1064-A1-R4_MC01-1g01880	-3.93E+00	-3.71E+00	-2.97E+00	NS	-2.16E+00	1.71E-24	2.44E-19	7.46E-16	6.38E-01	1.26E-06	-1.5945811	-1.78E+00	NS	2.70E-06	2.16E-10	1.75E-03
MldSil1|MvSl-1064-A1-R4_MC01-1g01882	3.89E+00	2.83E+00	2.12E+00	2.02E+00	3.35E+00	6.76E-43	4.72E-21	4.78E-12	8.53E-09	1.47E-15	3.0544403	2.65E+00	2.6981234	4.52E-14	1.73E-17	1.05E-10
MldSil1|MvSl-1064-A1-R4_MC01-1g01883	NA	NA	NA	NA	NA	NS	NS	NS	5.91E-01	8.92E-03	3.57E-01
MldSil1|MvSl-1064-A1-R4_MC01-1g01884	NS	NS	NS	3.54E+00	NS	9.39E-01	1.17E-01	6.34E-01	1.33E-21	2.09E-01	NS	NS	NS	9.69E-05	7.29E-05	7.71E-02
MldSil1|MvSl-1064-A1-R4_MC01-1g01885	NA	NA	NA	NA	NA	-2.0307419	NS	NS	3.62E-09	1.34E-05	2.88E-01
MldSil1|MvSl-1064-A1-R4_MC01-1g01886	NA	NA	NA	NA	NA	NS	NS	NS	4.42E-01	2.70E-02	6.20E-01
MldSil1|MvSl-1064-A1-R4_MC01-1g01887	-4.68E+00	-3.99E+00	-4.69E+00	-3.16E+00	-2.98E+00	9.41E-29	6.35E-20	4.21E-29	1.84E-20	2.03E-09	2.0764687	NS	NS	1.08E-07	4.03E-03	8.40E-01
MldSil1|MvSl-1064-A1-R4_MC01-1g01889	NA	NA	NA	NA	NA	NS	NS	NS	7.63E-03	6.91E-03	8.09E-01
MldSil1|MvSl-1064-A1-R4_MC01-1g01890	1.32E+00	NS	NS	NS	NS	8.70E-07	2.33E-04	1.93E-03	1.41E-04	2.06E-04	NS	NS	NS	4.66E-02	1.22E-01	1.16E-01
MldSil1|MvSl-1064-A1-R4_MC01-1g01891	2.28E+00	NS	NS	2.27E+00	2.85E+00	2.07E-10	6.64E-04	4.88E-05	3.93E-10	1.16E-09	2.5186358	2.20E+00	2.7062413	3.27E-10	2.48E-12	1.69E-10
MldSil1|MvSl-1064-A1-R4_MC01-1g01892	NS	NS	NS	NS	NS	2.64E-04	3.45E-01	1.17E-02	4.01E-01	7.76E-03	NS	NS	NS	1.93E-03	8.25E-02	9.33E-01
MldSil1|MvSl-1064-A1-R4_MC01-1g01893	NA	NA	NA	NA	NA	NS	NS	NS	6.93E-02	7.69E-01	5.06E-01
MldSil1|MvSl-1064-A1-R4_MC01-1g01894	-5.47E+00	-5.35E+00	-6.35E+00	-4.17E+00	-5.61E+00	1.28E-56	4.42E-47	1.04E-59	1.48E-36	6.17E-26	-1.710727	-1.46E+00	NS	3.74E-07	2.53E-07	3.26E-03
MldSil1|MvSl-1064-A1-R4_MC01-1g01897	NA	NA	NA	NA	NA	NS	NS	NS	1.40E-01	1.78E-01	8.63E-01
MldSil1|MvSl-1064-A1-R4_MC01-1g01898	NA	NA	NA	NA	NA	NS	NS	NS	3.93E-01	1.84E-01	9.18E-01
MldSil1|MvSl-1064-A1-R4_MC01-1g01899	NA	NA	NA	NA	NA	NS	-1.38E+00	NS	9.64E-04	1.17E-06	2.34E-01
MldSil1|MvSl-1064-A1-R4_MC01-1g01900	NA	NA	NA	NA	NA	NS	NS	NS	4.74E-04	3.63E-03	9.04E-01
MldSil1|MvSl-1064-A1-R4_MC01-1g01901	-4.52E+00	-4.78E+00	-5.28E+00	NS	NS	8.78E-24	1.47E-20	1.18E-27	1.84E-01	2.71E-04	NS	NS	NS	2.18E-03	1.28E-01	9.27E-01
MldSil1|MvSl-1064-A1-R4_MC01-1g01902	-1.75E+00	-1.94E+00	-1.63E+00	NS	NS	3.56E-08	3.63E-08	5.63E-07	3.60E-01	3.99E-04	NS	NS	NS	4.91E-01	5.04E-01	6.30E-01
MldSil1|MvSl-1064-A1-R4_MC01-1g01904	-4.72E+00	-3.26E+00	-2.30E+00	NS	-3.22E+00	4.51E-25	4.59E-14	8.22E-10	1.55E-02	2.69E-08	NS	NS	NS	7.49E-01	6.51E-03	6.00E-01
MldSil1|MvSl-1064-A1-R4_MC01-1g01905	NA	NA	NA	NA	NA	NS	NS	NS	9.82E-01	3.71E-01	3.47E-05
MldSil1|MvSl-1064-A1-R4_MC01-1g01907	NS	-1.61E+00	NS	NS	NS	3.09E-03	6.17E-06	1.26E-03	1.84E-01	2.07E-01	NS	NS	NS	3.29E-01	2.28E-01	8.20E-01
MldSil1|MvSl-1064-A1-R4_MC01-1g01913	NS	NS	NS	NS	NS	5.03E-05	4.13E-01	3.07E-01	5.76E-01	8.95E-04	NS	NS	NS	6.04E-01	7.19E-01	8.93E-01
MldSil1|MvSl-1064-A1-R4_MC01-1g01914	1.18E+01	1.17E+01	1.13E+01	8.96E+00	1.19E+01	9.28E-92	1.25E-79	3.02E-76	2.82E-45	2.11E-42	NS	NS	NA	6.10E-03	2.37E-01	NA
MldSil1|MvSl-1064-A1-R4_MC01-1g01916	NA	NA	NA	NA	NA	NS	NS	NS	4.35E-02	6.69E-03	1.83E-01
MldSil1|MvSl-1064-A1-R4_A1g00414	NA	NA	NA	NA	NA	NS	1.94E+00	NS	1.32E-03	3.63E-10	4.37E-04
MldSil1|MvSl-1064-A1-R4_MC02g03179	NA	NA	NA	NA	NA	NS	NS	NS	9.53E-02	3.72E-02	8.64E-01
MldSil1|MvSl-1064-A1-R4_MC02g03180	NA	NA	NA	NA	NA	NS	NS	NS	5.99E-01	8.81E-01	7.08E-01
MldSil1|MvSl-1064-A1-R4_MC02g03182	NA	NA	NA	NA	NA	NS	NS	NS	2.57E-02	8.23E-01	9.43E-01
MldSil1|MvSl-1064-A1-R4_MC02g03183	NA	NA	NA	NA	NA	NS	NS	NS	3.67E-02	1.11E-02	8.40E-01
MldSil1|MvSl-1064-A1-R4_MC02g03186	-7.07E+00	-5.97E+00	-6.41E+00	-2.94E+00	-4.53E+00	6.75E-76	4.67E-56	4.49E-61	2.88E-20	4.92E-27	-4.2240128	-1.33E+00	NS	1.12E-36	2.73E-06	2.17E-01
MldSil1|MvSl-1064-A1-R4_MC02g03187	4.12E+00	3.77E+00	3.15E+00	2.97E+00	NS	7.47E-11	1.74E-06	4.28E-07	1.71E-11	3.59E-05	NS	NS	NS	2.56E-01	5.38E-01	9.67E-01
MldSil1|MvSl-1064-A1-R4_MC02g03189	NA	NA	NA	NA	NA	NS	NS	NS	1.44E-02	1.52E-04	6.47E-02
MldSil1|MvSl-1064-A1-R4_MC02g03191	NA	NA	NA	NA	NA	NS	NS	NS	8.64E-01	6.83E-01	3.50E-01
MldSil1|MvSl-1064-A1-R4_MC02g03192	NA	NA	NA	NA	NA	NS	NS	NS	6.78E-01	1.38E-02	1.06E-01
MldSil1|MvSl-1064-A1-R4_MC02g03194	NS	NS	1.51E+00	NS	NS	5.27E-05	1.16E-02	1.34E-06	2.81E-03	4.01E-02	NS	NS	NS	1.79E-01	2.21E-01	2.44E-01
MldSil1|MvSl-1064-A1-R4_MC02g03195	3.83E+00	4.88E+00	4.92E+00	4.41E+00	3.58E+00	1.03E-14	4.69E-29	9.26E-36	1.59E-26	1.42E-07	5.0499144	6.02E+00	5.0360042	5.83E-28	5.13E-57	1.62E-27
MldSil1|MvSl-1064-A1-R4_MC02g03197	1.48E+01	1.46E+01	1.40E+01	1.15E+01	1.45E+01	6.11E-147	1.91E-123	4.91E-113	4.58E-67	1.35E-62	4.1456846	NS	NS	2.48E-07	1.76E-03	3.74E-04
MldSil1|MvSl-1064-A1-R4_MC02g03198	NA	NA	NA	9.64E+00	NA	NA	NA	NA	9.65E-57	NA	NS	NS	NS	2.56E-01	5.13E-02	1.57E-01
MldSil1|MvSl-1064-A1-R4_MC02g03199	NA	NA	NA	NA	NA	2.8128958	NS	NS	2.05E-12	8.35E-01	9.43E-01
MldSil1|MvSl-1064-A1-R4_MC02g03202	1.74E+00	2.04E+00	2.58E+00	2.07E+00	NS	1.09E-06	5.08E-08	4.45E-15	6.93E-09	1.67E-03	NS	NS	NS	6.10E-03	2.42E-01	8.82E-01
MldSil1|MvSl-1064-A1-R4_MC02g03203	-3.04E+00	-2.87E+00	-3.28E+00	-1.88E+00	NS	1.59E-11	3.99E-09	5.42E-14	1.96E-08	6.27E-05	NS	NS	NS	2.03E-05	3.95E-03	3.09E-01
MldSil1|MvSl-1064-A1-R4_MC02g03205	NS	NS	-3.04E+00	NS	NS	5.19E-05	8.03E-01	3.86E-08	1.37E-01	2.72E-01	-1.8002954	-1.37E+00	NS	1.38E-07	2.63E-06	6.27E-02
MldSil1|MvSl-1064-A1-R4_MC02g03206	NA	NA	NA	NA	NA	NS	NS	NS	4.54E-01	3.08E-01	9.17E-01
MldSil1|MvSl-1064-A1-R4_MC02g03207	NA	NA	NA	NA	NA	NS	NS	NS	9.23E-02	6.12E-03	8.12E-01
MldSil1|MvSl-1064-A1-R4_MC02g03208	NA	NA	NA	NA	NA	NS	NS	NS	1.35E-02	2.32E-01	3.22E-01
MldSil1|MvSl-1064-A1-R4_MC02g03211	-6.42E+00	-5.68E+00	-8.72E+00	-1.69E+00	-3.57E+00	2.08E-40	1.32E-31	1.08E-44	2.14E-07	2.01E-11	NS	NS	NS	6.75E-01	4.17E-02	3.10E-01
MldSil1|MvSl-1064-A1-R4_MC02g03212	NS	-1.42E+00	-1.73E+00	-2.12E+00	NS	1.58E-03	1.24E-06	9.44E-09	3.42E-11	3.09E-03	NS	NS	NS	3.08E-01	2.86E-01	1.61E-02
MldSil1|MvSl-1064-A1-R4_MC02g03213	NA	NA	NA	NA	NA	NS	NS	NS	3.64E-01	4.57E-01	3.94E-01
MldSil1|MvSl-1064-A1-R4_MC02g03214	NA	NA	NA	NA	NA	NS	NS	NS	1.08E-01	1.30E-02	3.08E-01
MldSil1|MvSl-1064-A1-R4_MC02g03215	NA	NA	NA	NA	NA	NS	NS	NS	4.88E-02	3.91E-02	8.63E-01
MldSil1|MvSl-1064-A1-R4_MC02g03217	-1.56E+00	-1.53E+00	NS	NS	NS	3.05E-07	3.94E-06	5.76E-05	4.22E-05	1.14E-03	NS	-1.85E+00	NS	1.77E-05	4.37E-11	1.94E-02
MldSil1|MvSl-1064-A1-R4_MC02g03219	NA	NA	NA	NA	NA	NS	NS	NS	6.66E-01	2.78E-01	1.08E-01
MldSil1|MvSl-1064-A1-R4_MC02g03220	NA	NA	NA	NA	NA	NS	NS	NS	3.31E-01	1.10E-01	8.69E-01
MldSil1|MvSl-1064-A1-R4_MC02g03221	NA	NA	NA	NA	NA	NS	NS	NS	1.52E-04	6.97E-03	6.20E-01
MldSil1|MvSl-1064-A1-R4_MC02g03222	NA	NA	NA	NA	NA	NS	NS	NS	3.21E-02	1.49E-02	4.86E-01
MldSil1|MvSl-1064-A1-R4_MC02g03223	NA	NA	NA	NA	NA	NS	NS	NS	2.58E-01	1.94E-01	9.05E-01
MldSil1|MvSl-1064-A1-R4_MC02g03224	1.50E+00	1.47E+00	NS	2.31E+00	NS	6.29E-07	8.24E-06	1.03E-05	6.44E-11	3.42E-05	NS	NS	NS	8.42E-01	4.85E-01	8.01E-01
MldSil1|MvSl-1064-A1-R4_MC02g03225	1.43E+00	NS	NS	NS	NS	1.94E-06	2.10E-02	2.82E-02	1.11E-02	2.31E-03	NS	NS	NS	1.88E-01	1.67E-01	8.53E-01
MldSil1|MvSl-1064-A1-R4_MC02g03227	1.85E+00	1.89E+00	2.19E+00	1.81E+00	1.84E+00	5.79E-12	7.20E-11	1.59E-13	1.91E-07	4.99E-06	NS	NS	1.9334975	4.27E-01	2.20E-02	5.06E-06
MldSil1|MvSl-1064-A1-R4_MC02g03228	NA	NA	NA	NA	NA	NS	NS	NS	1.47E-01	5.32E-01	9.53E-01
MldSil1|MvSl-1064-A1-R4_MC02g03229	3.24E+00	3.25E+00	3.65E+00	4.10E+00	3.58E+00	7.61E-27	2.43E-23	2.04E-29	9.15E-27	1.80E-15	NS	NS	NS	1.72E-01	7.28E-01	1.98E-02
MldSil1|MvSl-1064-A1-R4_MC02g03230	2.15E+00	NS	NS	NS	NS	7.86E-16	5.84E-05	1.71E-01	1.46E-02	4.67E-04	NS	NS	NS	4.60E-01	1.93E-01	2.39E-01
MldSil1|MvSl-1064-A1-R4_MC02g03231	NS	NS	NS	1.76E+00	NS	9.00E-02	7.73E-01	8.30E-02	4.60E-06	1.51E-01	2.0198716	NS	NS	6.99E-07	2.62E-05	6.28E-01
MldSil1|MvSl-1064-A1-R4_MC02g03232	NA	NA	NA	NA	NA	NS	NS	NS	7.48E-01	2.38E-01	7.58E-01
MldSil1|MvSl-1064-A1-R4_MC02g03233	-6.09E+00	-6.08E+00	-6.16E+00	-1.56E+00	-3.50E+00	2.11E-44	1.48E-37	4.92E-43	1.49E-06	8.63E-14	-2.1787266	NS	NS	4.52E-11	1.02E-03	6.78E-02
MldSil1|MvSl-1064-A1-R4_MC02g03235	NA	NA	NA	NA	NA	NS	NS	NS	1.24E-02	8.38E-02	9.34E-01
MldSil1|MvSl-1064-A1-R4_MC02g03236	NA	NA	NA	NA	NA	NS	NS	NS	7.39E-02	4.30E-05	6.69E-01
MldSil1|MvSl-1064-A1-R4_MC02g03237	NA	NA	NA	NA	NA	NS	NS	NS	8.12E-01	8.98E-01	9.17E-01
MldSil1|MvSl-1064-A1-R4_MC02g03240	NA	NA	NA	NA	NA	NS	NS	NS	1.52E-01	4.12E-02	6.95E-01
MldSil1|MvSl-1064-A1-R4_MC02g03241	NA	NA	NA	NA	NA	NS	NS	NS	8.22E-01	3.00E-02	6.43E-01
MldSil1|MvSl-1064-A1-R4_MC02g03242	-1.25E+01	-6.22E+00	-4.99E+00	-2.65E+00	-4.95E+00	4.78E-28	3.23E-20	3.34E-22	3.89E-14	1.69E-14	NS	NS	NS	1.80E-01	3.44E-03	1.23E-01
MldSil1|MvSl-1064-A1-R4_MC02g03244	NS	NS	2.47E+00	3.80E+00	NS	2.11E-04	5.14E-04	5.10E-12	2.85E-23	1.59E-05	NS	NS	NS	7.73E-05	3.35E-05	4.97E-03
MldSil1|MvSl-1064-A1-R4_MC02g03245	-2.25E+00	-1.99E+00	-1.77E+00	NS	NS	2.63E-12	7.64E-09	3.54E-08	1.52E-02	3.24E-03	NS	NS	NS	5.43E-02	5.82E-03	5.04E-01
MldSil1|MvSl-1064-A1-R4_MC02g03246	-3.65E+00	-5.49E+00	-5.26E+00	NS	NS	1.54E-29	1.81E-38	5.10E-41	3.62E-03	1.31E-05	NS	NS	NS	3.68E-01	5.36E-05	1.19E-04
MldSil1|MvSl-1064-A1-R4_MC02g03247	6.67E+00	5.52E+00	4.45E+00	1.68E+00	6.14E+00	3.72E-100	3.00E-66	3.72E-44	1.21E-06	3.03E-40	NS	NS	NS	3.47E-02	1.61E-01	8.58E-01
MldSil1|MvSl-1064-A1-R4_MC02g03251	2.39E+00	2.51E+00	2.49E+00	2.67E+00	2.12E+00	9.87E-18	7.17E-17	4.55E-16	7.89E-14	3.95E-07	NS	NS	NS	4.18E-02	4.69E-01	5.53E-01
MldSil1|MvSl-1064-A1-R4_MC02g03252	-5.56E+00	-5.44E+00	-5.74E+00	-1.77E+00	-2.83E+00	5.82E-70	2.39E-58	5.78E-59	2.38E-08	6.41E-13	-2.8657332	-1.94E+00	NS	2.30E-18	3.23E-12	1.23E-02
MldSil1|MvSl-1064-A1-R4_MC02g03253	-2.50E+00	-4.25E+00	-2.42E+00	NS	NS	1.43E-10	1.63E-15	3.48E-10	4.85E-01	8.10E-03	NS	NS	NS	2.64E-05	9.22E-02	8.37E-01
MldSil1|MvSl-1064-A1-R4_MC02g03254	-4.41E+00	-5.54E+00	-3.22E+00	NS	-2.56E+00	1.71E-29	8.60E-30	2.64E-19	7.81E-02	4.11E-07	-2.2159381	NS	NS	2.07E-11	5.57E-05	9.26E-01
MldSil1|MvSl-1064-A1-R4_MC02g03255	NA	NA	NA	NA	NA	NS	NS	NS	2.56E-03	8.94E-03	3.95E-01
MldSil1|MvSl-1064-A1-R4_MC02g03257	1.34E+00	1.61E+00	1.66E+00	NS	NS	8.17E-07	3.53E-08	2.25E-08	1.72E-04	4.49E-02	NS	NS	NS	7.44E-01	2.61E-01	9.99E-01
MldSil1|MvSl-1064-A1-R4_MC02g03258	2.09E+00	NS	NS	NS	2.51E+00	1.27E-08	3.33E-04	3.28E-04	1.05E-03	2.15E-07	1.9308569	NS	NS	1.10E-06	1.95E-04	2.19E-02
MldSil1|MvSl-1064-A1-R4_MC02g03259	NA	NA	NA	NA	NA	NS	9.40E+00	13.9096478	2.51E-04	4.72E-53	3.53E-79
MldSil1|MvSl-1064-A1-R4_MC02g03260	NA	NA	NA	NA	NA	NS	NS	NS	4.79E-01	3.44E-01	5.63E-01
MldSil1|MvSl-1064-A1-R4_MC02g03262	2.74E+00	2.41E+00	2.37E+00	2.50E+00	3.82E+00	1.17E-18	5.24E-12	5.99E-13	4.50E-12	6.27E-18	2.7397249	3.22E+00	2.2531016	8.49E-12	8.26E-24	1.06E-07
MldSil1|MvSl-1064-A1-R4_MC02g03263	-5.69E+00	-5.36E+00	-8.45E+00	-6.87E+00	-4.17E+00	1.01E-45	1.29E-36	2.00E-55	3.10E-68	3.97E-18	NS	NS	NS	9.23E-01	8.15E-01	1.65E-01
MldSil1|MvSl-1064-A1-R4_MC02g03265	NA	NA	NA	9.76E+00	NA	NA	NA	NA	3.83E-66	NA	NS	NS	NS	8.53E-02	3.19E-04	1.18E-01
MldSil1|MvSl-1064-A1-R4_MC02g03266	NA	NA	NA	NA	NA	NS	NS	NS	9.36E-01	7.19E-01	4.70E-01
MldSil1|MvSl-1064-A1-R4_MC02g03268	NS	NS	-1.83E+00	NS	NS	5.03E-04	4.18E-05	3.93E-08	3.56E-04	2.51E-02	NS	NS	NS	3.51E-01	8.07E-01	3.52E-01
MldSil1|MvSl-1064-A1-R4_MC02g03270	-2.60E+00	-2.56E+00	-2.70E+00	-3.20E+00	-2.66E+00	2.35E-19	2.99E-16	1.88E-17	2.92E-23	6.29E-11	NS	NS	NS	7.68E-01	5.67E-01	9.43E-01
MldSil1|MvSl-1064-A1-R4_MC02g03271	NA	NA	NA	NA	NA	NS	NS	NS	3.24E-02	3.36E-01	7.44E-01
MldSil1|MvSl-1064-A1-R4_MC02g03272	NA	NA	NA	NA	NA	NS	NS	NS	8.22E-02	7.77E-03	3.30E-01
MldSil1|MvSl-1064-A1-R4_MC02g03274	NS	NS	NS	-7.53E+00	NS	3.07E-02	7.28E-02	6.51E-03	2.25E-09	1.96E-01	NS	-1.91E+00	NS	7.79E-01	1.65E-06	3.75E-02
MldSil1|MvSl-1064-A1-R4_MC02g03275	NA	NA	NA	NA	NA	NS	NS	NS	8.99E-01	4.25E-01	8.95E-01
MldSil1|MvSl-1064-A1-R4_MC02g03276	NA	NA	NA	NA	NA	NS	NS	NS	1.68E-01	1.37E-01	8.04E-01
MldSil1|MvSl-1064-A1-R4_MC02g03277	1.61E+00	1.75E+00	1.36E+00	1.55E+00	NS	2.38E-09	2.04E-09	5.71E-06	7.92E-06	2.67E-03	NS	NS	NS	7.58E-01	4.97E-01	6.20E-01
MldSil1|MvSl-1064-A1-R4_MC02g03279	1.60E+00	1.52E+00	NS	NS	NS	5.73E-09	3.63E-07	1.65E-05	1.01E-04	6.60E-04	NS	NS	NS	7.98E-03	1.63E-03	4.41E-01
MldSil1|MvSl-1064-A1-R4_MC02g03280	7.38E+00	6.52E+00	NA	NS	NA	4.69E-22	7.15E-11	NA	1.44E-03	NA	NS	NS	NS	4.46E-02	3.86E-01	5.38E-02
MldSil1|MvSl-1064-A1-R4_MC02g03284	-9.42E+00	NS	-4.23E+00	NS	NS	1.54E-06	2.06E-03	1.36E-06	1.63E-05	1.56E-03	NS	NS	NS	9.82E-02	9.78E-01	7.00E-01
MldSil1|MvSl-1064-A1-R4_MC02g03285	NS	NS	NS	-2.06E+00	NS	2.70E-04	3.63E-02	1.90E-04	6.92E-06	5.66E-03	NS	NS	NS	4.27E-03	3.58E-02	1.60E-01
MldSil1|MvSl-1064-A1-R4_MC10-2g10059	NA	NA	NA	NA	NA	NS	NS	NS	1.59E-04	1.52E-04	8.16E-04
MldSil1|MvSl-1064-A1-R4_MC10-2g10060	1.71E+00	1.47E+00	NS	NS	NS	2.19E-10	5.71E-07	5.95E-05	1.37E-01	1.72E-03	NS	NS	NS	8.88E-01	5.38E-01	9.99E-01
MldSil1|MvSl-1064-A1-R4_MC10-2g10061	-2.40E+00	-2.54E+00	-2.09E+00	-1.54E+00	-2.11E+00	4.02E-18	7.29E-17	3.02E-12	1.54E-06	1.29E-07	NS	NS	NS	7.29E-03	4.18E-05	6.32E-01
MldSil1|MvSl-1064-A1-R4_MC10-2g10062	NS	3.71E+00	3.02E+00	4.09E+00	NS	2.51E-04	5.42E-07	7.21E-07	2.47E-21	4.34E-03	NS	NS	NS	4.70E-02	6.00E-01	7.99E-02
MldSil1|MvSl-1064-A1-R4_MC10-2g10063	NA	NA	NA	NA	NA	NS	NS	NS	4.58E-01	3.37E-02	8.80E-01
MldSil1|MvSl-1064-A1-R4_MC10-2g10064	NA	NA	NA	NA	NA	NS	NS	NS	9.56E-02	1.56E-01	6.07E-01
MldSil1|MvSl-1064-A1-R4_MC10-2g10066	4.31E+00	5.99E+00	5.03E+00	6.82E+00	5.35E+00	2.09E-12	3.93E-32	1.62E-28	7.69E-49	4.05E-14	NS	NS	NS	5.29E-02	9.67E-01	9.62E-01
MldSil1|MvSl-1064-A1-R4_MC10-2g10067	-6.92E+00	-7.28E+00	-8.05E+00	-8.20E+00	-5.53E+00	9.07E-75	9.61E-66	5.78E-73	1.33E-91	3.12E-31	NS	NS	NS	4.32E-02	8.80E-02	5.98E-01
MldSil1|MvSl-1064-A1-R4_MC10-2g10068	-6.27E+00	-7.90E+00	-9.47E+00	-6.10E+00	-5.08E+00	2.85E-71	7.00E-71	6.95E-79	1.05E-64	1.17E-32	NS	NS	NS	2.86E-01	9.66E-01	2.31E-01
MldSil1|MvSl-1064-A1-R4_MC10-2g10070	NA	NA	NA	NA	NA	NS	NS	NS	6.44E-01	6.59E-01	8.35E-01
MldSil1|MvSl-1064-A1-R4_MC10-2g10073	NA	NA	NA	NA	NA	NS	NS	NS	7.60E-01	4.23E-01	9.90E-01
MldSil1|MvSl-1064-A1-R4_MC10-2g10074	NS	NS	NS	NS	NS	8.27E-01	2.84E-02	1.37E-02	2.22E-03	1.62E-01	NS	NS	NS	2.01E-02	1.21E-01	1.42E-02
MldSil1|MvSl-1064-A1-R4_MC10-2g10075	1.03E+01	1.00E+01	9.45E+00	7.10E+00	1.09E+01	6.41E-95	4.32E-77	8.09E-72	9.53E-43	1.73E-47	3.2425908	NS	3.3672864	3.82E-09	1.06E-03	2.21E-08
MldSil1|MvSl-1064-A1-R4_MC02g03944	1.95E+00	NS	NS	NS	NS	2.80E-13	1.49E-05	2.10E-03	1.24E-01	1.27E-04	NS	NS	NS	1.96E-01	4.23E-03	7.15E-02
MldSil1|MvSl-1064-A1-R4_MC02g03945	NS	-1.44E+00	-2.25E+00	-1.43E+00	NS	3.96E-04	5.99E-07	8.73E-14	8.17E-06	7.44E-02	NS	NS	NS	1.49E-01	1.09E-01	5.37E-02
MldSil1|MvSl-1064-A1-R4_MC02g03946	NA	NA	NA	NA	NA	NS	NS	NS	8.27E-01	7.00E-01	1.02E-01
MldSil1|MvSl-1064-A1-R4_MC02g03950	-2.38E+00	NS	NS	-2.31E+00	NS	2.67E-11	5.34E-01	9.73E-02	1.34E-12	1.05E-03	2.4971593	1.65E+00	NS	2.61E-10	5.83E-08	3.91E-01
MldSil1|MvSl-1064-A1-R4_MC02g03951	NA	NA	NA	NA	NA	NS	NS	NS	9.87E-01	7.14E-01	8.10E-01
MldSil1|MvSl-1064-A1-R4_MC02g03952	-1.67E+00	-1.96E+00	-1.98E+00	-2.19E+00	-2.18E+00	6.19E-10	3.99E-11	7.30E-11	5.67E-12	4.76E-08	NS	NS	NS	2.26E-02	8.46E-02	3.07E-01
MldSil1|MvSl-1064-A1-R4_MC02g03954	NA	NA	NA	NA	NA	NS	NS	NS	8.83E-01	2.86E-01	5.53E-01
MldSil1|MvSl-1064-A1-R4_MC02g03955	NA	NA	NA	NA	NA	NS	NS	NS	4.40E-02	1.85E-01	3.45E-01
MldSil1|MvSl-1064-A1-R4_MC02g03956	NA	NA	NA	9.82E+00	NA	NA	NA	NA	1.33E-54	NA	NS	NA	NA	4.04E-03	NA	NA
MldSil1|MvSl-1064-A1-R4_MC02g03957	NA	NA	NA	NA	NA	NS	NS	NS	8.26E-01	8.16E-01	9.99E-01
MldSil1|MvSl-1064-A1-R4_MC02g03958	NA	NA	NA	NA	NA	NS	NS	NS	1.29E-01	6.15E-04	3.72E-01
MldSil1|MvSl-1064-A1-R4_MC02g03961	NA	NA	NA	NA	NA	NS	NS	NS	2.05E-01	3.20E-01	2.64E-01
MldSil1|MvSl-1064-A1-R4_MC02g03962	NA	NA	NA	NA	NA	NS	NS	NS	6.27E-01	2.08E-01	9.33E-01
MldSil1|MvSl-1064-A1-R4_MC02g03964	NA	NA	NA	NA	NA	NS	NS	NS	6.29E-02	9.08E-01	1.00E+00
MldSil1|MvSl-1064-A1-R4_MC02g03965	NA	NA	NA	NA	NA	NS	NS	NS	7.60E-01	5.17E-01	7.69E-01
MldSil1|MvSl-1064-A1-R4_MC02g03969	NA	NA	NA	NA	NA	NS	NS	NS	3.39E-01	1.45E-01	9.99E-01
MldSil1|MvSl-1064-A1-R4_MC02g03970	-5.75E+00	-6.99E+00	-6.48E+00	NS	-2.70E+00	2.25E-30	1.09E-28	9.57E-33	2.65E-05	5.76E-06	NS	NS	NS	6.34E-03	3.43E-04	3.70E-01
MldSil1|MvSl-1064-A1-R4_MC02g03971	1.51E+00	NS	1.81E+00	1.55E+00	NS	3.51E-07	1.03E-05	6.00E-09	8.91E-06	1.55E-02	NS	NS	NS	8.82E-01	2.16E-01	8.42E-01
MldSil1|MvSl-1064-A1-R4_MC02g03972	NA	NA	NA	NA	NA	NS	NS	NS	1.04E-01	2.90E-01	8.43E-01
MldSil1|MvSl-1064-A1-R4_MC02g03973	1.67E+00	1.97E+00	2.11E+00	1.67E+00	2.28E+00	1.43E-08	4.01E-10	8.70E-12	1.86E-06	9.18E-08	1.8271472	NS	NS	2.89E-06	7.22E-02	9.45E-01
MldSil1|MvSl-1064-A1-R4_MC02g03974	NA	NA	NA	NA	NA	NS	NS	NS	1.39E-01	8.57E-02	9.17E-01
MldSil1|MvSl-1064-A1-R4_MC02g03975	NS	-3.55E+00	NS	NS	NS	1.81E-05	4.67E-06	1.14E-05	3.37E-05	9.44E-04	NS	-1.39E+00	NS	7.04E-05	2.01E-06	5.95E-03
MldSil1|MvSl-1064-A1-R4_MC02g03976	1.89E+00	NS	NS	NS	2.00E+00	1.65E-11	1.08E-03	1.55E-04	4.07E-01	1.52E-06	NS	NS	NS	1.51E-01	9.51E-01	4.86E-01
MldSil1|MvSl-1064-A1-R4_MC02g03977	-2.48E+00	-2.74E+00	NS	-1.67E+00	NS	1.89E-08	6.31E-07	4.27E-05	1.77E-07	2.82E-01	4.503469	4.61E+00	4.1813006	3.04E-25	4.39E-42	2.98E-22
MldSil1|MvSl-1064-A1-R4_MC02g03978	NA	NA	NA	NA	NA	2.947374	NS	NS	1.23E-12	1.68E-03	1.82E-01
MldSil1|MvSl-1064-A1-R4_MC02g03980	NA	NA	NA	NA	NA	NS	NS	NS	5.40E-01	5.06E-01	3.47E-01
MldSil1|MvSl-1064-A1-R4_MC02g03981	3.12E+00	2.65E+00	2.17E+00	NS	2.68E+00	2.40E-29	7.32E-19	1.12E-12	1.15E-03	7.82E-11	2.0278431	2.61E+00	NS	2.18E-07	5.07E-17	2.51E-04
MldSil1|MvSl-1064-A1-R4_MC02g03982	NS	NS	NS	1.71E+00	NS	3.26E-05	1.35E-04	5.05E-04	2.23E-06	5.89E-04	NS	NS	NS	5.32E-05	8.03E-02	4.10E-01
MldSil1|MvSl-1064-A1-R4_MC02g03984	NA	NA	NA	NA	NA	NS	NS	NS	3.66E-01	6.85E-03	9.52E-01
MldSil1|MvSl-1064-A1-R4_MC02g03985	NA	NA	NA	NA	NA	NS	NS	NS	4.27E-01	5.18E-03	9.50E-02
MldSil1|MvSl-1064-A1-R4_MC02g03987	NA	NA	NA	NA	NA	NS	NS	NS	7.12E-01	4.85E-01	9.82E-01
MldSil1|MvSl-1064-A1-R4_MC02g03988	1.25E+00	NS	NS	NS	NS	2.54E-06	1.84E-04	3.04E-05	3.88E-01	4.40E-02	NS	NS	NS	9.11E-01	2.97E-02	5.37E-01
MldSil1|MvSl-1064-A1-R4_MC02g03990	2.35E+00	2.01E+00	2.10E+00	2.25E+00	2.20E+00	3.11E-14	1.13E-08	1.10E-10	3.02E-10	1.45E-06	NS	NS	NS	6.70E-05	1.81E-04	7.30E-02
MldSil1|MvSl-1064-A1-R4_MC02g03991	-1.60E+00	-2.54E+00	-2.27E+00	NS	NS	1.58E-07	1.88E-12	1.00E-11	3.54E-03	1.33E-03	NS	NS	NS	1.10E-01	8.62E-01	7.68E-01
MldSil1|MvSl-1064-A1-R4_MC02g03992	NA	NA	NA	NA	NA	2.5895015	1.74E+00	NS	1.03E-10	2.64E-08	6.85E-02
MldSil1|MvSl-1064-A1-R4_MC02g03993	NA	NA	NA	NA	NA	NS	NS	NS	9.95E-01	1.39E-01	2.96E-01
MldSil1|MvSl-1064-A1-R4_MC02g03994	-4.12E+00	-3.64E+00	-4.13E+00	-3.32E+00	-3.72E+00	1.23E-31	3.54E-23	1.82E-28	1.03E-23	1.98E-12	-1.706502	-1.28E+00	NS	4.19E-07	7.35E-06	3.54E-01
MldSil1|MvSl-1064-A1-R4_MC02g03995	-2.11E+00	-1.74E+00	NS	NS	-2.09E+00	2.91E-12	7.03E-08	4.74E-04	1.80E-02	8.55E-07	NS	NS	NS	1.53E-03	3.23E-05	2.44E-01
MldSil1|MvSl-1064-A1-R4_MC02g04003	1.72E+01	1.64E+01	1.50E+01	1.15E+01	1.55E+01	4.08E-182	2.92E-144	1.25E-117	3.43E-59	1.46E-64	4.3303337	4.35E+00	NS	9.80E-06	4.78E-06	1.38E-04
MldSil1|MvSl-1064-A1-R4_MC02g04004	NA	NA	NA	NA	NA	NS	NS	NS	4.85E-01	1.48E-01	6.30E-01
MldSil1|MvSl-1064-A1-R4_MC02g04005	-1.81E+00	-1.90E+00	-1.86E+00	NS	NS	3.44E-10	2.02E-09	2.77E-09	2.15E-03	3.96E-04	NS	NS	NS	1.20E-01	7.65E-01	3.32E-01
MldSil1|MvSl-1064-A1-R4_MC02g04006	NA	NA	NA	NA	NA	NS	NS	NS	1.35E-02	1.23E-04	4.42E-01
MldSil1|MvSl-1064-A1-R4_MC02g04007	-1.86E+00	-2.45E+00	-2.88E+00	NS	NS	6.96E-06	6.04E-07	1.17E-10	5.10E-03	1.24E-02	-1.7102562	NS	NS	5.04E-07	2.06E-02	6.86E-01
MldSil1|MvSl-1064-A1-R4_MC02g04008	-1.70E+00	-2.12E+00	-1.86E+00	NS	NS	3.46E-09	3.80E-11	3.23E-09	7.28E-01	6.65E-05	NS	NS	NS	3.53E-01	6.55E-01	4.48E-01
MldSil1|MvSl-1064-A1-R4_MC02g04009	2.20E+00	NS	NS	NS	NS	3.28E-07	1.79E-04	3.43E-04	6.63E-05	4.94E-05	NS	NS	NS	4.72E-02	9.88E-04	4.41E-04
MldSil1|MvSl-1064-A1-R4_MC02g04010	NS	NS	3.37E+00	2.94E+00	NS	1.80E-05	1.27E-05	9.86E-18	2.99E-14	3.47E-03	2.2464937	1.87E+00	2.2807203	4.35E-08	1.50E-08	2.62E-07
MldSil1|MvSl-1064-A1-R4_MC02g04011	NA	NA	NA	NA	NA	NS	NS	NS	9.81E-01	5.55E-01	8.67E-01
MldSil1|MvSl-1064-A1-R4_MC02g04012	NA	NA	NA	NA	NA	NS	NS	NS	1.52E-02	1.38E-01	1.13E-01
MldSil1|MvSl-1064-A1-R4_MC02g04013	NS	-2.29E+00	-2.88E+00	-1.67E+00	NS	1.62E-02	1.06E-07	1.08E-12	5.91E-07	6.27E-01	NS	NS	NS	8.39E-01	1.26E-01	7.57E-01
MldSil1|MvSl-1064-A1-R4_MC02g04015	NA	NA	NA	NA	NA	NS	NS	NS	5.60E-01	1.30E-02	8.66E-01
MldSil1|MvSl-1064-A1-R4_MC02g04016	NS	NS	NS	2.02E+00	NS	3.26E-03	6.35E-01	9.77E-04	6.44E-09	7.49E-01	-2.104372	NS	NS	2.53E-10	1.89E-01	2.98E-01
MldSil1|MvSl-1064-A1-R4_MC02g04017	NA	NA	NA	NA	NA	NS	NS	NS	2.24E-04	6.08E-02	2.66E-03
MldSil1|MvSl-1064-A1-R4_MC02g04018	-2.20E+00	-1.48E+00	NS	NS	NS	1.60E-12	4.74E-06	2.02E-03	4.52E-02	2.38E-05	NS	NS	NS	2.42E-02	3.86E-03	2.72E-01
MldSil1|MvSl-1064-A1-R4_MC02g04020	NS	NS	-2.03E+00	NS	NS	5.96E-01	1.57E-01	2.20E-07	1.27E-01	8.17E-01	NS	NS	NS	7.40E-02	1.67E-05	7.99E-01
MldSil1|MvSl-1064-A1-R4_MC02g04021	NA	NA	NA	NA	NA	NS	NS	NS	5.87E-01	6.79E-02	6.12E-01
MldSil1|MvSl-1064-A1-R4_MC02g04024	NA	NA	NA	NA	NA	NS	NS	NS	2.95E-01	1.63E-01	9.47E-01
MldSil1|MvSl-1064-A1-R4_MC02g04026	NA	NA	NA	NA	NA	NS	NS	NS	5.31E-01	3.88E-01	8.10E-01
MldSil1|MvSl-1064-A1-R4_MC02g04027	NA	NA	NA	NA	NA	NS	NS	NS	9.77E-01	6.38E-01	8.05E-01
MldSil1|MvSl-1064-A1-R4_MC02g04031	NA	NA	NA	NA	NA	NS	NS	NS	7.07E-01	9.30E-01	7.21E-01
MldSil1|MvSl-1064-A1-R4_MC02g04032	NA	NA	NA	NA	NA	NA	NA	NA	NA	NA	NA
MldSil1|MvSl-1064-A1-R4_MC02g04033	-6.46E+00	-6.14E+00	-5.20E+00	NS	-2.65E+00	7.64E-24	1.87E-19	5.23E-21	2.08E-02	3.42E-06	NS	NS	NS	9.52E-01	1.98E-01	4.49E-02
MldSil1|MvSl-1064-A1-R4_MC02g04034	-4.48E+00	-4.15E+00	-5.82E+00	NS	NS	1.89E-16	4.15E-12	6.20E-23	1.48E-01	5.45E-05	NS	NS	NS	8.42E-01	2.38E-01	9.90E-01
MldSil1|MvSl-1064-A1-R4_MC02g04035	NA	NA	NA	NA	NA	NS	NS	NS	2.81E-03	4.83E-01	7.45E-01
MldSil1|MvSl-1064-A1-R4_MC02g04036	NA	NA	NA	NA	NA	NS	NS	NS	9.54E-01	3.62E-02	5.20E-01
MldSil1|MvSl-1064-A1-R4_MC02g04037	NA	NA	NA	NA	NA	NS	NS	NS	3.69E-01	9.55E-01	8.70E-01
MldSil1|MvSl-1064-A1-R4_MC02g04038	NA	NA	NA	NA	NA	NS	NS	NS	7.62E-01	8.62E-01	9.60E-01
MldSil1|MvSl-1064-A1-R4_MC02g04039	-2.05E+00	-2.44E+00	-2.35E+00	-1.94E+00	NS	7.43E-10	1.22E-10	2.17E-11	2.52E-09	7.75E-04	-1.5529993	-1.29E+00	NS	5.25E-06	6.56E-06	2.44E-01
MldSil1|MvSl-1064-A1-R4_MC02g04040	-2.12E+00	-2.03E+00	-2.22E+00	-1.52E+00	NS	7.61E-13	2.61E-10	3.37E-12	2.51E-06	5.11E-05	NS	NS	NS	5.63E-03	9.40E-04	5.53E-01
MldSil1|MvSl-1064-A1-R4_MC02g04041	1.95E+00	2.46E+00	2.90E+00	1.63E+00	2.29E+00	8.37E-11	5.56E-15	1.95E-20	3.43E-06	9.55E-08	2.9632659	NS	NS	2.11E-13	1.22E-05	8.18E-02
MldSil1|MvSl-1064-A1-R4_MC02g04043	NA	NA	NA	1.22E+01	NA	NA	NA	NA	1.97E-46	NA	NA	NA	NA	NA	NA	NA
MldSil1|MvSl-1064-A1-R4_MC02g04044	1.08E+01	1.07E+01	1.10E+01	1.08E+01	1.06E+01	7.12E-14	1.73E-10	4.85E-22	5.92E-32	2.52E-07	NA	NA	NS	NA	NA	1.34E-05
MldSil1|MvSl-1064-A1-R4_MC02g04046	-1.76E+00	-1.40E+00	-1.42E+00	NS	NS	1.12E-09	6.17E-06	6.26E-06	5.62E-01	1.41E-03	NS	NS	NS	3.91E-01	4.30E-02	2.15E-01
MldSil1|MvSl-1064-A1-R4_MC02g04048	-2.28E+00	NS	NS	NS	NS	1.17E-13	8.75E-05	3.61E-03	3.62E-02	1.68E-02	NS	NS	NS	3.50E-02	2.64E-01	8.85E-01
MldSil1|MvSl-1064-A1-R4_MC02g04049	NA	NA	NA	NA	NA	NS	NS	NS	1.12E-01	4.51E-01	3.88E-01
MldSil1|MvSl-1064-A1-R4_MC02g04050	NA	NA	NA	NA	NA	NS	NS	NS	1.15E-01	6.37E-02	6.68E-01
MldSil1|MvSl-1064-A1-R4_MC02g04051	NA	NA	NA	NA	NA	NS	NS	NS	7.23E-01	8.12E-01	7.78E-01
MldSil1|MvSl-1064-A1-R4_MC02g04052	-1.96E+00	-1.71E+00	NS	NS	NS	1.71E-09	6.97E-07	6.22E-05	7.02E-01	4.80E-04	NS	NS	NS	5.32E-02	2.71E-01	2.59E-01
MldSil1|MvSl-1064-A1-R4_MC02g04053	NA	NA	NA	NA	NA	NS	NS	NS	2.64E-01	1.65E-03	9.70E-01
MldSil1|MvSl-1064-A1-R4_MC02g04054	-2.86E+00	-2.75E+00	-6.40E+00	NS	NS	1.13E-08	5.56E-07	1.33E-20	1.12E-01	9.37E-04	1.8025488	1.41E+00	NS	3.91E-06	4.33E-06	8.42E-04
MldSil1|MvSl-1064-A1-R4_MC02g04055	-1.58E+00	-1.63E+00	NS	NS	NS	9.20E-07	4.43E-06	1.94E-04	1.40E-04	2.94E-03	NS	NS	NS	1.49E-01	1.72E-01	7.45E-01
MldSil1|MvSl-1064-A1-R4_MC02g04056	NA	NA	NA	NA	NA	NS	2.51E+00	NS	1.51E-02	6.35E-16	4.77E-05
MldSil1|MvSl-1064-A1-R4_MC02g04059	NA	NA	NA	NA	NA	NS	NS	NS	1.52E-01	9.71E-01	7.76E-01
MldSil1|MvSl-1064-A1-R4_MC02g04062	-1.75E+00	-2.13E+00	NS	NS	NS	1.43E-08	8.66E-10	1.32E-04	1.08E-05	9.32E-03	NS	NS	NS	3.22E-03	1.14E-01	7.84E-01
MldSil1|MvSl-1064-A1-R4_MC02g04063	NA	NA	NA	NA	NA	NS	NS	NS	9.32E-01	7.75E-01	6.69E-01
MldSil1|MvSl-1064-A1-R4_MC02g04064	NA	NA	NA	NA	NA	NS	NS	NS	2.52E-02	2.78E-03	7.97E-01
MldSil1|MvSl-1064-A1-R4_MC02g04067	NS	NS	1.63E+00	NS	NS	2.30E-04	5.65E-05	6.20E-06	9.33E-03	1.21E-03	NS	NS	NS	6.87E-01	4.13E-01	5.22E-01
MldSil1|MvSl-1064-A1-R4_MC02g04068	NA	NA	NA	NA	NA	NS	NS	NS	7.36E-01	5.55E-02	7.44E-01
MldSil1|MvSl-1064-A1-R4_MC02g04070	2.27E+00	3.07E+00	2.92E+00	1.59E+00	NS	1.98E-15	9.28E-24	5.32E-21	5.45E-06	1.17E-04	NS	NS	NS	8.79E-04	1.38E-02	5.48E-01
MldSil1|MvSl-1064-A1-R4_MC02g04071	NA	NA	NA	NA	NA	NS	NS	NS	6.88E-01	9.08E-01	5.26E-01
MldSil1|MvSl-1064-A1-R4_MC02g04074	NA	7.99E+00	9.96E+00	9.74E+00	NA	NA	1.26E-11	3.93E-53	1.04E-53	NA	NA	NA	3.9442168	NA	NA	2.12E-07
MldSil1|MvSl-1064-A1-R4_MC02g04075	-1.73E+00	-1.68E+00	NS	NS	NS	3.23E-08	9.30E-07	7.16E-05	1.53E-03	1.25E-03	NS	NS	NS	5.07E-01	3.27E-01	6.67E-01
MldSil1|MvSl-1064-A1-R4_MC02g04076	NA	NA	NA	NA	NA	NS	NS	NS	2.80E-01	5.75E-01	6.97E-01
MldSil1|MvSl-1064-A1-R4_MC02g04077	NA	NA	NA	NA	NA	NS	NS	NS	5.95E-01	4.15E-02	6.49E-01
MldSil1|MvSl-1064-A1-R4_MC12g11267	1.81E+00	2.26E+00	2.41E+00	2.45E+00	NS	1.63E-10	8.58E-14	3.33E-15	4.38E-12	1.16E-05	NS	NS	NS	8.47E-01	1.30E-01	9.88E-01
MldSil1|MvSl-1064-A1-R4_MC12g11266	NA	NA	NA	NA	NA	NS	NS	NS	8.22E-01	9.29E-01	3.83E-01
MldSil1|MvSl-1064-A1-R4_MC12g11265	2.17E+00	1.55E+00	NS	NS	NS	1.43E-15	2.05E-07	1.95E-04	8.89E-01	1.27E-02	NS	NS	NS	4.59E-01	4.82E-02	8.10E-01
MldSil1|MvSl-1064-A1-R4_MC12g11264	NA	NA	NA	NA	NA	NS	NS	NS	7.28E-01	3.80E-01	7.37E-01
MldSil1|MvSl-1064-A1-R4_MC12g11263	NA	NA	NA	NA	NA	NS	NS	NS	9.89E-01	2.99E-03	3.17E-01
MldSil1|MvSl-1064-A1-R4_MC12g11262	NA	NA	NA	NA	NA	NS	NS	NS	1.63E-03	6.67E-04	7.51E-01
MldSil1|MvSl-1064-A1-R4_MC12g11261	NA	NA	NA	NA	NA	NS	NS	NS	9.18E-01	2.98E-01	5.33E-01
MldSil1|MvSl-1064-A1-R4_MC12g11258	NS	1.46E+00	1.69E+00	NS	NS	4.14E-05	2.54E-06	3.69E-08	6.84E-05	1.38E-03	NS	NS	NS	1.47E-01	9.76E-04	2.54E-01
MldSil1|MvSl-1064-A1-R4_MC12g11257	-1.69E+00	NS	-1.88E+00	NS	NS	1.35E-06	2.38E-03	1.19E-07	1.12E-04	1.16E-03	NS	NS	NS	9.96E-01	1.35E-01	7.99E-01
MldSil1|MvSl-1064-A1-R4_MC12g11256	NA	NA	NA	NA	NA	NS	NS	NS	9.76E-01	2.11E-01	9.45E-01
MldSil1|MvSl-1064-A1-R4_MC12g11255	NA	NA	NA	NA	NA	NS	NS	NS	4.44E-01	7.90E-02	5.42E-01
MldSil1|MvSl-1064-A1-R4_MC12g11249	NA	NA	NA	NA	NA	NS	NS	NS	5.95E-01	6.98E-01	6.52E-01
MldSil1|MvSl-1064-A1-R4_MC12g11248	NS	-1.53E+00	NS	NS	NS	4.08E-04	3.34E-07	3.57E-05	2.73E-01	2.33E-01	NS	NS	NS	8.72E-01	7.81E-01	7.12E-01
MldSil1|MvSl-1064-A1-R4_MC12g11247	NA	NA	NA	NA	NA	NS	NS	NS	6.74E-01	2.26E-01	8.63E-01
MldSil1|MvSl-1064-A1-R4_MC12g11246	3.42E+00	NS	2.77E+00	3.45E+00	NS	1.38E-08	1.27E-05	7.58E-07	5.81E-17	5.14E-05	3.8023166	2.83E+00	NS	6.63E-18	6.57E-16	2.69E-03
MldSil1|MvSl-1064-A1-R4_MC12g11245	2.51E+00	NS	NS	NS	2.47E+00	5.30E-16	1.39E-04	5.91E-05	1.33E-02	6.62E-08	NS	NS	NS	8.13E-01	7.29E-01	9.43E-01
MldSil1|MvSl-1064-A1-R4_MC12g11241	NA	NA	NA	NA	NA	NS	NS	NS	6.77E-01	1.99E-02	8.29E-01
MldSil1|MvSl-1064-A1-R4_MC12g11240	NS	-1.57E+00	-1.96E+00	-1.86E+00	NS	1.79E-05	3.66E-06	1.12E-08	1.04E-08	9.40E-03	NS	NS	NS	5.06E-01	2.49E-01	4.74E-01
MldSil1|MvSl-1064-A1-R4_MC12g11236	NA	NA	NA	NA	NA	NS	NS	NS	2.08E-03	1.68E-04	2.08E-01
MldSil1|MvSl-1064-A1-R4_MC12g11235	NS	NS	-3.86E+00	2.50E+00	NS	3.25E-05	5.93E-05	1.52E-06	4.18E-12	1.00E+00	NS	NS	3.2003107	5.06E-04	1.13E-03	4.14E-14
MldSil1|MvSl-1064-A1-R4_MC12g11232	NA	NA	NA	NA	NA	NS	NS	NS	5.26E-01	1.27E-03	3.08E-05
MldSil1|MvSl-1064-A1-R4_MC12g11231	5.88E+00	4.74E+00	4.47E+00	5.52E+00	NS	7.69E-29	1.89E-11	7.05E-18	1.25E-33	1.39E-03	NS	NS	2.660048	9.89E-05	8.24E-03	1.26E-07
MldSil1|MvSl-1064-A1-R4_MC12g11230	-2.63E+00	NS	NS	NS	NS	2.31E-08	3.84E-03	3.98E-04	8.76E-01	3.93E-04	NS	NS	NS	1.20E-01	5.01E-04	1.33E-02
MldSil1|MvSl-1064-A1-R4_MC12g11229	-1.96E+00	NS	NS	NS	NS	3.10E-11	2.43E-03	6.88E-01	4.58E-02	4.42E-03	NS	-1.28E+00	NS	3.40E-04	7.33E-06	2.04E-01
MldSil1|MvSl-1064-A1-R4_MC12g11228	NS	NS	-2.49E+00	NS	NS	5.49E-05	2.58E-05	1.99E-06	1.54E-01	2.70E-02	3.6073809	3.69E+00	3.7137948	4.15E-18	8.14E-30	2.44E-18
MldSil1|MvSl-1064-A1-R4_MC12g11225	1.28E+01	1.14E+01	1.03E+01	7.67E+00	1.27E+01	3.15E-134	1.57E-90	5.51E-75	2.66E-41	3.46E-58	9.2540057	1.33E+01	14.054375	5.44E-53	1.40E-138	3.73E-98
MldSil1|MvSl-1064-A1-R4_MC12g11223	-1.34E+00	NS	-1.34E+00	NS	NS	4.27E-07	2.22E-05	6.70E-06	9.33E-05	1.38E-03	-1.5264657	-1.54E+00	NS	7.25E-06	4.78E-08	4.23E-01
MldSil1|MvSl-1064-A1-R4_MC12g11221	-4.76E+00	-4.51E+00	-4.15E+00	NS	-2.99E+00	4.35E-41	6.79E-33	1.04E-31	8.46E-05	3.85E-11	NS	NS	NS	3.67E-02	9.98E-04	9.13E-02
MldSil1|MvSl-1064-A1-R4_MC12g11220	NA	NA	NA	NA	NA	NS	NS	NS	9.48E-01	2.74E-01	7.84E-01
MldSil1|MvSl-1064-A1-R4_MC12g11217	NA	NA	NA	NA	NA	NS	NS	NS	3.57E-01	4.46E-03	9.99E-01
MldSil1|MvSl-1064-A1-R4_MC12g11216	1.23E+00	NS	NS	NS	NS	2.61E-06	3.22E-01	1.20E-04	2.62E-05	3.09E-02	NS	NS	NS	5.63E-01	2.49E-01	2.38E-01
MldSil1|MvSl-1064-A1-R4_MC12g11215	NS	NS	NS	3.85E+00	NS	4.44E-01	1.86E-02	1.77E-03	4.24E-24	2.25E-05	NS	NS	NS	1.43E-01	9.44E-01	4.32E-03
MldSil1|MvSl-1064-A1-R4_MC12g11214	NS	NS	-1.80E+00	NS	NS	3.97E-01	4.43E-03	8.75E-06	2.78E-04	6.28E-01	NS	NS	NS	8.06E-01	8.56E-01	9.03E-01
MldSil1|MvSl-1064-A1-R4_MC12g11213	NA	NA	NA	NA	NA	NS	NS	NS	5.99E-01	4.55E-01	2.87E-01
MldSil1|MvSl-1064-A1-R4_MC12g11211	NA	NA	NA	NA	NA	NS	NS	NS	4.49E-01	6.01E-02	6.34E-02
MldSil1|MvSl-1064-A1-R4_MC12g11206	NA	NA	NA	NA	NA	NS	NS	NS	9.13E-02	4.64E-03	6.41E-01
MldSil1|MvSl-1064-A1-R4_MC12g11204	NA	NA	NA	NA	NA	NS	NS	NS	4.40E-01	5.19E-02	9.11E-01
MldSil1|MvSl-1064-A1-R4_MC12g11203	-7.57E+00	-7.25E+00	-8.30E+00	-4.18E+00	-5.05E+00	4.52E-67	2.50E-55	3.22E-63	2.89E-36	1.10E-24	NS	NS	NS	4.87E-01	5.55E-01	6.95E-02
MldSil1|MvSl-1064-A1-R4_MC12g11200	NA	NA	NA	NA	NA	NS	NS	NS	2.49E-02	5.68E-04	4.37E-01
MldSil1|MvSl-1064-A1-R4_MC12g11199	NA	NA	NA	NA	NA	4.9652836	3.57E+00	NS	4.59E-26	4.16E-22	2.95E-02
MldSil1|MvSl-1064-A1-R4_MC12g11198	-3.87E+00	NS	NS	NS	NS	6.18E-09	3.79E-01	6.43E-04	8.80E-01	7.71E-01	4.347752	3.25E+00	NS	5.80E-24	3.14E-24	4.49E-03
MldSil1|MvSl-1064-A1-R4_MC12g11197	NA	NA	NA	NA	NA	NS	NS	NS	9.46E-02	4.79E-02	3.74E-01
MldSil1|MvSl-1064-A1-R4_MC12g11194	1.06E+01	9.69E+00	9.06E+00	6.75E+00	9.93E+00	1.17E-100	2.03E-70	5.90E-65	4.75E-39	2.20E-38	2.6590811	NS	NS	2.99E-06	3.22E-03	6.57E-01
MldSil1|MvSl-1064-A1-R4_MC12g11192	NS	NS	-1.72E+00	-1.61E+00	NS	3.39E-04	2.37E-04	2.47E-07	9.03E-07	2.76E-04	NS	NS	NS	2.89E-01	8.20E-01	7.60E-01
MldSil1|MvSl-1064-A1-R4_MC12g11191	NA	NA	NA	NA	NA	NS	NS	NS	1.76E-05	7.95E-04	7.18E-01
MldSil1|MvSl-1064-A1-R4_MC12g11189	-4.73E+00	-3.29E+00	-3.55E+00	NS	-2.46E+00	4.93E-54	1.11E-27	2.69E-29	7.57E-05	8.42E-10	-2.2960516	-1.58E+00	NS	3.14E-12	1.93E-08	1.92E-04
MldSil1|MvSl-1064-A1-R4_MC12g11188	NA	NA	NA	NA	NA	NS	NS	NS	4.58E-01	8.37E-01	9.04E-01
MldSil1|MvSl-1064-A1-R4_MC12g11187	NA	NA	NA	NA	NA	NS	NS	NS	2.86E-01	5.06E-02	9.13E-01
MldSil1|MvSl-1064-A1-R4_MC12g11186	-1.26E+00	-1.46E+00	NS	NS	NS	1.75E-06	3.77E-07	4.22E-05	6.96E-01	3.60E-01	NS	NS	NS	6.74E-01	1.16E-01	6.04E-01
MldSil1|MvSl-1064-A1-R4_MC12g11185	NS	NS	1.36E+00	NS	NS	1.63E-01	2.53E-02	8.23E-06	8.96E-04	1.00E+00	NS	NS	NS	6.32E-01	7.58E-01	2.75E-01
MldSil1|MvSl-1064-A1-R4_MC12g11184	NA	NA	NA	NA	NA	NS	NS	NS	4.12E-01	8.61E-01	7.56E-01
MldSil1|MvSl-1064-A1-R4_MC12g11183	-7.73E+00	-1.37E+01	-7.49E+00	-7.64E+00	-6.08E+00	2.19E-40	2.80E-36	4.65E-40	1.65E-65	1.12E-21	NS	NS	NS	5.62E-01	8.34E-01	2.36E-01
MldSil1|MvSl-1064-A1-R4_MC12g11182	NA	NA	NA	NA	NA	4.1673069	2.31E+00	NS	2.77E-19	2.59E-09	6.71E-01
MldSil1|MvSl-1064-A1-R4_MC12g11179	NA	NA	NA	NA	NA	NS	NS	NS	6.03E-01	4.17E-02	1.94E-02
MldSil1|MvSl-1064-A1-R4_MC12g11178	-2.51E+00	-2.80E+00	-1.50E+00	-1.70E+00	-2.09E+00	3.87E-18	2.91E-18	5.17E-07	1.16E-07	1.60E-07	NS	NS	2.1983565	4.11E-01	1.72E-01	1.50E-07
MldSil1|MvSl-1064-A1-R4_MC12g11177	-1.95E+00	-2.17E+00	-1.93E+00	NS	NS	7.41E-11	5.31E-11	1.11E-09	1.23E-01	5.19E-04	NS	NS	NS	1.15E-01	3.29E-02	4.07E-01
MldSil1|MvSl-1064-A1-R4_MC12g11176	NS	NS	-2.17E+00	-1.77E+00	NS	4.73E-03	1.12E-04	2.17E-06	1.06E-06	1.05E-01	NS	NS	NS	5.13E-01	9.67E-01	1.00E+00
MldSil1|MvSl-1064-A1-R4_MC12g11172	NA	NA	NA	NA	NA	NS	NS	NS	9.99E-01	8.53E-01	9.90E-01
MldSil1|MvSl-1064-A1-R4_MC12g11169	2.35E+00	2.05E+00	1.90E+00	NS	NS	4.53E-19	5.24E-13	9.75E-11	1.65E-01	1.75E-05	NS	1.42E+00	NS	1.29E-02	2.96E-06	2.08E-02
MldSil1|MvSl-1064-A1-R4_MC12g11168	NA	NA	NA	NA	NA	NS	NS	NS	3.99E-01	5.26E-01	8.76E-01
MldSil1|MvSl-1064-A1-R4_MC12g11167	3.90E+00	3.48E+00	3.38E+00	4.42E+00	4.61E+00	3.63E-28	7.17E-17	3.16E-20	9.50E-29	2.22E-21	2.9319294	2.42E+00	NS	1.19E-12	9.74E-14	1.06E-04
MldSil1|MvSl-1064-A1-R4_MC12g11166	NA	NA	NA	NA	NA	NS	NS	NS	6.58E-01	9.35E-01	8.86E-01
MldSil1|MvSl-1064-A1-R4_MC12g11165	2.30E+00	2.02E+00	2.05E+00	1.71E+00	NS	1.35E-16	2.97E-11	2.02E-11	9.06E-07	1.51E-04	NS	NS	NS	1.02E-01	9.59E-01	9.34E-01
MldSil1|MvSl-1064-A1-R4_MC12g11164	NS	NS	NS	7.82E+00	NS	1.44E-01	4.98E-01	4.75E-01	7.21E-61	2.10E-01	NS	NS	NS	5.98E-04	6.01E-05	1.72E-03
MldSil1|MvSl-1064-A1-R4_MC12g11163	-2.96E+00	NS	NS	NS	NS	1.38E-06	5.93E-02	4.04E-02	5.87E-03	4.45E-03	NS	NS	NS	3.79E-02	3.67E-01	2.14E-01
MldSil1|MvSl-1064-A1-R4_MC12g11162	NS	NS	-1.60E+00	NS	NS	7.98E-02	2.50E-04	7.90E-06	9.27E-02	8.40E-01	NS	NS	NS	7.76E-01	2.90E-02	9.31E-01
MldSil1|MvSl-1064-A1-R4_MC12g11161	NA	NA	NA	NA	NA	NS	NS	NS	4.37E-01	2.64E-01	7.28E-01
MldSil1|MvSl-1064-A1-R4_MC12g11160	NS	NS	NS	-4.65E+00	NS	5.83E-04	5.01E-02	7.76E-03	1.97E-14	5.85E-04	-2.0738618	-2.47E+00	NS	1.05E-08	1.69E-15	5.45E-01
MldSil1|MvSl-1064-A1-R4_MC12g11155	NA	NA	NA	NA	NA	NS	NS	NS	6.28E-02	9.83E-04	8.46E-01
MldSil1|MvSl-1064-A1-R4_MC12g11154	NS	NS	NS	2.04E+00	NS	1.05E-03	3.25E-02	1.69E-02	4.72E-09	1.96E-01	NS	NS	NS	3.75E-02	4.63E-01	8.59E-01
MldSil1|MvSl-1064-A1-R4_MC12g11153	NA	NA	NA	NA	NA	NS	NS	NS	6.55E-01	5.37E-01	7.46E-01
MldSil1|MvSl-1064-A1-R4_MC12g11151	NA	NA	NA	NA	NA	NS	NS	NS	6.66E-01	5.74E-01	9.73E-01
MldSil1|MvSl-1064-A1-R4_MC12g11146	NA	NA	NA	NA	NA	NA	NA	NA	NA	NA	NA
MldSil1|MvSl-1064-A1-R4_MC12g10890	NA	NA	NA	NA	NA	NS	NS	NS	9.71E-01	3.86E-02	9.99E-01
MldSil1|MvSl-1064-A1-R4_MC12g10889	NA	NA	NA	NA	NA	NS	NS	NS	2.72E-02	2.81E-03	3.72E-01
MldSil1|MvSl-1064-A1-R4_MC12g10888	NA	NA	NA	NA	NA	NS	NS	NS	5.14E-01	4.17E-01	9.76E-01
MldSil1|MvSl-1064-A1-R4_MC12g10887	NA	NA	NA	NA	NA	NS	NS	NS	6.10E-01	8.37E-02	5.54E-01
MldSil1|MvSl-1064-A1-R4_MC12g10883	NS	NS	NS	-2.27E+00	NS	9.38E-02	1.08E-03	2.53E-03	1.66E-07	4.38E-01	NS	NS	NS	4.07E-01	2.40E-01	3.82E-01
MldSil1|MvSl-1064-A1-R4_MC12g10882	NA	NA	NA	NA	NA	NS	NS	NS	3.98E-01	7.05E-02	1.43E-01
MldSil1|MvSl-1064-A1-R4_MC12g10881	NA	NA	NA	NA	NA	NS	NS	NS	7.28E-01	2.34E-01	6.54E-01
MldSil1|MvSl-1064-A1-R4_MC12g10880	NA	NA	NA	NA	NA	NS	NS	NS	1.73E-01	1.11E-01	9.52E-01
MldSil1|MvSl-1064-A1-R4_MC12g10879	NA	NA	NA	NA	NA	NS	NS	NS	4.49E-01	4.45E-01	4.39E-01
MldSil1|MvSl-1064-A1-R4_MC12g10878	NA	NA	NA	NA	NA	NS	NS	NS	4.46E-01	6.12E-01	8.13E-01
MldSil1|MvSl-1064-A1-R4_MC12g10871	1.07E+01	9.79E+00	9.43E+00	7.54E+00	1.07E+01	4.53E-122	6.29E-90	9.11E-87	2.95E-52	2.63E-54	2.9655474	7.04E+00	8.3705932	1.36E-09	2.61E-62	4.17E-53
MldSil1|MvSl-1064-A1-R4_MC12g10870	NA	NA	NA	NA	NA	NS	NS	NS	1.22E-01	6.87E-02	8.56E-01
MldSil1|MvSl-1064-A1-R4_MC12g10869	NA	NA	NA	NA	NA	-2.1903324	-2.30E+00	NS	2.58E-10	1.15E-14	3.92E-03
MldSil1|MvSl-1064-A1-R4_MC12g10868	NA	NA	NA	NA	NA	NS	NS	NS	3.64E-01	8.10E-02	7.95E-01
MldSil1|MvSl-1064-A1-R4_MC12g10867	NA	NA	NA	NA	NA	NS	NS	NS	3.79E-01	6.27E-02	5.45E-01
MldSil1|MvSl-1064-A1-R4_MC12g10863	-3.24E+00	-1.02E+01	-4.98E+00	-2.79E+00	NS	7.31E-06	3.87E-08	2.37E-10	3.67E-11	3.23E-04	NS	NS	NS	9.89E-02	4.16E-01	6.28E-01
MldSil1|MvSl-1064-A1-R4_MC12g10860	-5.64E+00	-4.73E+00	-7.36E+00	-2.97E+00	-5.55E+00	5.68E-23	4.20E-17	1.48E-27	4.04E-19	1.77E-14	NS	NS	NS	4.76E-02	1.07E-01	2.37E-01
MldSil1|MvSl-1064-A1-R4_MC12g10859	NA	NA	NA	NA	NA	NS	NS	NS	9.86E-01	5.06E-01	7.84E-01
MldSil1|MvSl-1064-A1-R4_MC12g10858	NA	NA	NA	NA	NA	NS	NS	NS	8.81E-01	4.89E-01	1.38E-01
MldSil1|MvSl-1064-A1-R4_MC12g10856	NA	NA	NA	NA	NA	NS	NS	NS	9.06E-01	6.75E-02	6.97E-01
MldSil1|MvSl-1064-A1-R4_MC12g10855	-1.51E+00	NS	-1.90E+00	NS	NS	6.20E-06	9.41E-05	8.99E-08	2.57E-01	5.83E-02	NS	NS	NS	3.83E-01	5.29E-02	2.61E-01
MldSil1|MvSl-1064-A1-R4_MC12g10854	-3.98E+00	-2.71E+00	-3.15E+00	NS	-2.68E+00	4.78E-33	9.20E-17	2.06E-21	7.91E-04	7.38E-10	NS	NS	NS	1.04E-01	2.98E-01	1.16E-01
MldSil1|MvSl-1064-A1-R4_MC12g10853	-3.95E+00	-2.47E+00	-4.33E+00	-2.73E+00	-1.99E+00	5.60E-25	7.95E-12	7.22E-27	1.12E-16	1.41E-07	NS	NS	NS	3.66E-01	6.77E-01	5.51E-01
MldSil1|MvSl-1064-A1-R4_MC12g10851	NS	NS	-1.83E+00	-2.45E+00	NS	2.15E-01	1.21E-05	3.41E-09	1.36E-14	3.60E-03	-1.5939772	NS	NS	2.59E-06	3.92E-04	2.88E-01
MldSil1|MvSl-1064-A1-R4_MC12g10850	-7.30E+00	-7.38E+00	-9.02E+00	-9.71E+00	-6.92E+00	7.43E-62	2.87E-52	1.93E-61	1.72E-94	4.83E-29	-2.4814433	NS	NS	4.52E-14	2.45E-03	4.62E-01
MldSil1|MvSl-1064-A1-R4_MC12g10848	NA	NA	NA	NA	NA	NS	NS	NS	2.28E-03	1.70E-03	7.92E-03
MldSil1|MvSl-1064-A1-R4_MC12g10847	NA	NA	NA	NA	NA	NS	NS	NS	1.91E-01	2.32E-01	3.19E-01
MldSil1|MvSl-1064-A1-R4_MC12g10846	NA	NA	NA	NA	NA	NS	NS	NS	7.28E-01	9.03E-01	2.40E-01
MldSil1|MvSl-1064-A1-R4_MC12g10844	NA	NA	NA	NA	NA	NS	NS	NS	3.75E-02	8.54E-03	6.97E-01
MldSil1|MvSl-1064-A1-R4_MC12g10841	NS	-1.83E+00	-1.66E+00	NS	NS	1.47E-04	1.12E-08	2.08E-07	4.56E-01	2.93E-01	-1.7504182	NS	NS	1.93E-07	2.57E-03	7.22E-01
MldSil1|MvSl-1064-A1-R4_MC12g10840	2.59E+00	2.39E+00	2.30E+00	NS	2.15E+00	1.77E-21	3.92E-16	2.41E-14	3.35E-05	3.13E-07	NS	NS	NS	5.19E-01	1.72E-03	5.45E-03
MldSil1|MvSl-1064-A1-R4_MC12g10839	NA	NA	NA	NA	NA	NS	1.77E+00	2.1516714	3.98E-03	6.01E-09	2.88E-07
MldSil1|MvSl-1064-A1-R4_MC12g10838	NA	NA	NA	NA	NA	NS	NS	NS	6.99E-01	4.27E-01	6.81E-01
MldSil1|MvSl-1064-A1-R4_MC12g10837	-1.70E+00	-2.59E+00	-2.49E+00	-1.45E+00	-1.95E+00	1.47E-09	1.41E-15	1.49E-14	7.63E-06	8.64E-07	NS	NS	NS	4.05E-01	2.06E-02	2.87E-02
MldSil1|MvSl-1064-A1-R4_MC12g10835	NA	NA	NA	NA	NA	NS	NS	NS	9.65E-01	9.06E-01	9.90E-01
MldSil1|MvSl-1064-A1-R4_MC12g10834	NA	NA	NA	NA	NA	NS	NS	NS	3.12E-01	1.12E-01	9.85E-01
MldSil1|MvSl-1064-A1-R4_MC12g10833	NA	NA	NA	NA	NA	5.1849453	6.79E+00	6.2921453	1.82E-30	9.37E-72	1.28E-40
MldSil1|MvSl-1064-A1-R4_MC12g10832	-1.41E+00	-1.78E+00	-2.04E+00	NS	NS	1.29E-06	4.64E-08	3.47E-10	2.63E-03	8.63E-03	NS	-1.27E+00	NS	2.00E-04	9.82E-06	6.85E-03
MldSil1|MvSl-1064-A1-R4_MC12g10831	NA	NA	NA	NA	NA	NS	NS	NS	7.57E-01	6.44E-01	1.18E-01
MldSil1|MvSl-1064-A1-R4_MC12g10830	NA	NA	NA	NA	NA	NS	NS	NS	7.19E-01	5.84E-02	2.64E-01
MldSil1|MvSl-1064-A1-R4_MC12g10828	NA	NA	NA	NA	NA	2.0894678	3.06E+00	NS	2.26E-06	3.43E-17	1.51E-04
MldSil1|MvSl-1064-A1-R4_MC12g10827	NS	-2.16E+00	-3.87E+00	-4.38E+00	NS	4.15E-03	1.10E-11	1.40E-26	1.69E-38	2.55E-03	NS	2.00E+00	NS	1.57E-02	5.12E-11	1.39E-03
MldSil1|MvSl-1064-A1-R4_MC12g10826	NA	NA	NA	NA	NA	NS	NS	NS	2.73E-03	1.15E-04	2.41E-01
MldSil1|MvSl-1064-A1-R4_MC12g10825	NA	NA	NA	NA	NA	NS	NS	NS	4.60E-01	8.80E-01	9.66E-01
MldSil1|MvSl-1064-A1-R4_MC12g10824	-7.18E+00	-8.43E+00	-1.05E+01	-8.79E+00	-4.90E+00	5.42E-68	1.91E-61	8.50E-71	4.69E-94	1.81E-25	NS	NS	NS	3.13E-02	2.53E-01	7.96E-01
MldSil1|MvSl-1064-A1-R4_MC12g10823	NA	NA	NA	NA	NA	NS	NS	NS	4.04E-01	2.32E-01	9.47E-01
MldSil1|MvSl-1064-A1-R4_MC12g10821	NA	NA	NA	NA	NA	NS	NS	NS	4.34E-01	8.44E-01	7.72E-02
MldSil1|MvSl-1064-A1-R4_MC12g10817	-1.91E+00	NS	NS	NS	NS	8.02E-10	2.07E-03	2.15E-01	2.29E-01	3.49E-02	NS	-1.42E+00	NS	1.09E-03	5.90E-07	7.66E-02
MldSil1|MvSl-1064-A1-R4_MC12g10816	NA	NA	NA	NA	NA	NS	NS	NS	5.96E-01	1.91E-01	8.70E-01
MldSil1|MvSl-1064-A1-R4_MC12g10815	NS	-1.60E+00	NS	NS	NS	4.80E-05	6.09E-06	4.70E-05	5.69E-01	1.26E-02	NS	NS	NS	1.05E-03	1.29E-03	7.54E-01
MldSil1|MvSl-1064-A1-R4_MC12g10814	NS	NS	-3.01E+00	NS	NS	5.35E-02	6.41E-05	8.78E-15	3.61E-05	1.48E-02	NS	NS	NS	2.14E-01	2.69E-02	5.61E-01
MldSil1|MvSl-1064-A1-R4_MC12g10813	4.87E+00	4.74E+00	4.24E+00	4.42E+00	4.85E+00	8.20E-32	2.97E-23	2.50E-23	4.25E-26	6.20E-17	3.2962154	1.85E+00	NS	2.75E-14	1.79E-07	3.88E-01
MldSil1|MvSl-1064-A1-R4_MC12g10811	-2.42E+00	-1.85E+00	-1.73E+00	-2.19E+00	-1.82E+00	9.42E-19	2.00E-10	6.93E-09	5.19E-12	8.92E-07	NS	NS	NS	1.68E-05	1.17E-03	3.47E-01
MldSil1|MvSl-1064-A1-R4_MC12g10806	2.06E+00	1.41E+00	1.45E+00	1.96E+00	NS	7.83E-14	5.49E-06	2.20E-06	1.81E-08	3.53E-05	NS	NS	NS	1.48E-03	1.22E-01	1.26E-01
MldSil1|MvSl-1064-A1-R4_MC12g10805	NA	NA	NA	NA	NA	NS	NS	NS	6.05E-01	1.07E-01	8.62E-02
MldSil1|MvSl-1064-A1-R4_MC12g10803	NA	NA	NA	NA	NA	NS	NS	NS	7.36E-02	1.03E-02	4.22E-01
MldSil1|MvSl-1064-A1-R4_MC01-1g01724	NS	NS	NS	-4.12E+00	NS	4.77E-04	1.09E-03	3.97E-05	7.70E-10	6.50E-03	NS	NS	NS	2.22E-01	1.29E-01	1.03E-01
MldSil1|MvSl-1064-A1-R4_MC12g10798	NA	NA	NA	NA	NA	NS	NS	NS	5.24E-01	2.51E-01	9.88E-01
MldSil1|MvSl-1064-A1-R4_MC12g10797	NA	NA	NA	NA	NA	NS	NS	NS	1.80E-01	2.76E-05	3.70E-01
MldSil1|MvSl-1064-A1-R4_MC12g10796	1.58E+00	1.42E+00	NS	NS	NS	4.05E-09	1.21E-06	1.25E-03	3.14E-01	2.37E-02	NS	NS	NS	1.62E-03	1.09E-05	4.90E-01
MldSil1|MvSl-1064-A1-R4_MC12g10795	-5.58E+00	NS	NS	NS	-3.43E+00	3.96E-36	1.03E-04	8.66E-02	6.87E-01	3.89E-11	NS	NS	NS	9.96E-01	1.56E-01	9.43E-01
MldSil1|MvSl-1064-A1-R4_MC12g10794	NA	NA	NA	NA	NA	-1.5081741	-1.29E+00	NS	9.76E-06	6.38E-06	8.18E-01
MldSil1|MvSl-1064-A1-R4_MC12g10793	-2.05E+00	-2.59E+00	-2.35E+00	-1.62E+00	NS	6.08E-11	6.44E-13	1.48E-12	5.93E-07	2.30E-05	NS	NS	NS	2.91E-01	5.56E-02	9.48E-01
MldSil1|MvSl-1064-A1-R4_MC12g10792	-7.45E+00	-4.32E+00	-4.26E+00	-2.36E+00	-3.21E+00	2.57E-58	4.69E-32	4.46E-34	9.35E-14	1.02E-14	NS	NS	NS	2.81E-01	9.46E-01	3.69E-01
MldSil1|MvSl-1064-A1-R4_MC12g10791	1.92E+00	1.53E+00	1.87E+00	NS	NS	3.13E-12	5.02E-07	5.59E-10	2.45E-02	2.66E-05	NS	NS	NS	5.46E-01	8.95E-01	6.12E-01
MldSil1|MvSl-1064-A1-R4_MC12g10790	NS	1.33E+00	NS	NS	NS	2.57E-03	6.33E-06	2.79E-05	4.10E-05	3.49E-01	NS	NS	NS	1.65E-01	2.94E-03	7.84E-01
MldSil1|MvSl-1064-A1-R4_MC12g10788	9.59E+00	NA	NA	3.92E+00	8.98E+00	7.20E-40	NA	NA	1.95E-06	2.11E-15	NS	NA	NA	4.03E-02	NA	NA
MldSil1|MvSl-1064-A1-R4_MC12g10786	NS	NS	NS	NS	4.61E+00	4.62E-03	4.40E-01	3.66E-01	1.09E-01	7.79E-06	3.296194	2.81E+00	NS	1.43E-11	2.77E-11	2.25E-01
MldSil1|MvSl-1064-A1-R4_MC12g10785	NA	NA	NA	NA	NA	NS	NS	2.1470499	1.39E-02	7.54E-04	3.65E-07
MldSil1|MvSl-1064-A1-R4_MC12g10784	NA	NA	NA	NA	NA	NS	NS	NS	6.67E-01	5.31E-02	8.85E-01
MldSil1|MvSl-1064-A1-R4_MC12g10783	3.60E+00	1.99E+00	1.45E+00	NS	NS	7.32E-37	3.47E-10	5.82E-06	8.28E-03	5.99E-03	NS	NS	NS	1.57E-05	1.76E-04	1.63E-02
MldSil1|MvSl-1064-A1-R4_MC12g10782	NA	NA	NA	NA	NA	NS	NS	NS	4.08E-01	7.19E-01	3.57E-01
MldSil1|MvSl-1064-A1-R4_MC12g10781	NA	NA	NA	NA	NA	NS	NS	NS	1.78E-01	1.39E-01	8.67E-01
MldSil1|MvSl-1064-A1-R4_MC12g10780	NA	NA	NA	NA	NA	NS	NS	NS	2.37E-02	5.33E-04	2.99E-03
MldSil1|MvSl-1064-A1-R4_MC12g10777	-3.59E+00	-3.84E+00	-3.91E+00	-2.69E+00	NS	1.62E-08	1.43E-07	1.52E-10	2.22E-13	6.90E-01	NS	NS	NS	3.80E-02	1.78E-01	8.08E-01
MldSil1|MvSl-1064-A1-R4_MC12g10775	NA	NA	NA	NA	NA	NS	NS	NS	2.15E-01	8.99E-01	5.34E-01
MldSil1|MvSl-1064-A1-R4_MC12g10774	NS	NS	NS	-1.51E+00	NS	6.71E-02	1.43E-01	8.49E-05	5.30E-06	2.44E-02	NS	NS	NS	9.36E-04	9.15E-05	4.91E-02
MldSil1|MvSl-1064-A1-R4_MC12g10769	NA	NA	NA	NA	NA	NS	NS	NS	3.13E-01	5.63E-02	4.39E-01
MldSil1|MvSl-1064-A1-R4_MC12g10768	NA	NA	NA	NA	NA	NS	NS	NS	5.80E-01	5.69E-01	8.05E-01
MldSil1|MvSl-1064-A1-R4_MC12g10767	-1.83E+00	-2.03E+00	-2.07E+00	NS	NS	1.56E-09	1.31E-09	7.40E-11	3.35E-05	5.15E-04	NS	NS	NS	9.16E-05	2.71E-04	1.35E-01
MldSil1|MvSl-1064-A1-R4_MC12g10765	-4.17E+00	-5.42E+00	-6.47E+00	-2.04E+00	-3.72E+00	7.79E-13	1.95E-13	1.44E-18	6.54E-09	8.09E-09	NS	NS	NS	1.82E-02	1.78E-03	3.11E-01
MldSil1|MvSl-1064-A1-R4_MC12g10763	-5.56E+00	-4.65E+00	-1.25E+01	NS	NS	5.69E-23	4.46E-17	1.35E-30	3.78E-03	2.70E-04	NS	NS	NS	1.71E-02	1.38E-02	3.93E-01
MldSil1|MvSl-1064-A1-R4_MC15g12128	NA	NA	NA	NA	NA	NS	NS	NS	1.40E-01	9.29E-01	8.69E-01
MldSil1|MvSl-1064-A1-R4_MC15g12127	-1.40E+00	NS	NS	NS	NS	1.37E-07	1.70E-05	4.15E-03	3.72E-02	2.05E-03	NS	NS	NS	1.03E-02	4.24E-02	4.75E-01
MldSil1|MvSl-1064-A1-R4_MC15g12126	1.63E+00	NS	NS	NS	NS	1.30E-09	3.05E-04	1.77E-02	6.75E-01	2.89E-04	NS	NS	NS	5.60E-02	2.33E-03	4.64E-03
MldSil1|MvSl-1064-A1-R4_MC15g12124	-4.19E+00	NS	-1.02E+01	NS	NS	1.13E-06	2.33E-04	1.96E-11	6.23E-01	2.93E-01	3.066534	2.10E+00	NS	4.66E-14	1.53E-11	6.86E-02
MldSil1|MvSl-1064-A1-R4_MC15g12123	-5.34E+00	-6.00E+00	-1.33E+01	-1.64E+00	-3.26E+00	3.82E-29	5.20E-26	1.49E-39	4.01E-07	1.44E-09	NS	NS	NS	9.00E-01	5.92E-01	8.32E-01
MldSil1|MvSl-1064-A1-R4_MC15g12119	NA	NA	NA	NA	NA	NS	NS	NS	9.12E-01	9.66E-01	5.51E-01
MldSil1|MvSl-1064-A1-R4_MC15g12118	NA	NA	NA	NA	NA	NS	NS	NS	1.14E-01	1.46E-01	5.22E-01
MldSil1|MvSl-1064-A1-R4_MC15g12117	-1.95E+00	-2.27E+00	NS	NS	NS	1.19E-09	3.95E-10	4.57E-05	3.07E-01	2.66E-02	NS	NS	NS	2.65E-02	7.33E-01	8.77E-01
MldSil1|MvSl-1064-A1-R4_MC15g12113	3.64E+00	3.15E+00	3.10E+00	2.50E+00	3.68E+00	3.08E-39	1.78E-26	3.53E-24	1.33E-12	1.19E-18	NS	1.55E+00	1.8898887	1.22E-05	4.06E-07	8.92E-06
MldSil1|MvSl-1064-A1-R4_MC15g12112	1.70E+00	1.33E+00	NS	NS	NS	3.23E-10	8.28E-06	2.88E-04	5.23E-03	6.92E-05	NS	NS	NS	3.25E-01	9.71E-02	5.51E-01
MldSil1|MvSl-1064-A1-R4_MC15g12111	-6.96E+00	-5.64E+00	-4.57E+00	-2.26E+00	-4.35E+00	6.33E-30	1.62E-22	9.52E-24	1.23E-11	8.86E-15	NS	NS	NS	6.13E-01	5.66E-01	9.04E-01
MldSil1|MvSl-1064-A1-R4_MC15g12110	NA	NA	NA	NA	NA	NS	NS	NS	1.70E-01	6.32E-01	2.12E-03
MldSil1|MvSl-1064-A1-R4_MC15g12107	NA	NA	NA	NA	NA	NS	NS	NS	9.51E-01	3.94E-01	1.00E+00
MldSil1|MvSl-1064-A1-R4_MC15g12102	-3.01E+00	-2.53E+00	-2.97E+00	NS	NS	1.76E-12	7.74E-08	4.01E-11	7.97E-04	6.49E-01	NS	NS	NS	9.61E-02	6.86E-01	5.74E-01
MldSil1|MvSl-1064-A1-R4_MC15g12101	-1.66E+00	NS	NS	NS	NS	4.80E-10	8.76E-01	2.83E-03	8.69E-01	5.33E-02	NS	NS	NS	6.26E-01	1.84E-01	9.18E-01
MldSil1|MvSl-1064-A1-R4_MC15g12098	-1.45E+00	-2.36E+00	-2.23E+00	-2.05E+00	NS	3.98E-06	1.32E-10	1.49E-10	5.96E-10	4.68E-05	NS	NS	NS	1.53E-04	1.36E-03	7.99E-01
MldSil1|MvSl-1064-A1-R4_MC15g12096	NA	NA	NA	NA	NA	NS	NS	NS	4.56E-01	7.64E-01	7.00E-01
MldSil1|MvSl-1064-A1-R4_MC15g12095	-2.31E+00	-2.81E+00	-2.48E+00	-1.76E+00	NS	1.50E-12	7.47E-14	7.95E-14	4.79E-08	3.62E-05	NS	NS	NS	1.07E-01	9.68E-02	4.72E-01
MldSil1|MvSl-1064-A1-R4_MC15g12092	-1.81E+00	-2.15E+00	-2.15E+00	-1.44E+00	NS	5.81E-09	7.88E-10	3.91E-11	9.59E-06	4.93E-02	NS	NS	NS	1.54E-02	5.79E-01	9.76E-01
MldSil1|MvSl-1064-A1-R4_MC15g12091	NS	NS	-2.36E+00	-2.17E+00	NS	3.15E-02	1.44E-03	2.42E-08	3.04E-10	2.54E-01	NS	-1.72E+00	NS	6.43E-05	1.36E-09	2.56E-02
MldSil1|MvSl-1064-A1-R4_MC15g12090	-3.38E+00	-4.12E+00	-3.46E+00	-2.95E+00	-3.16E+00	1.88E-21	1.83E-22	1.12E-20	5.24E-19	7.04E-10	NS	NS	NS	1.27E-01	1.32E-02	4.67E-01
MldSil1|MvSl-1064-A1-R4_MC15g12089	-3.29E+00	-2.81E+00	-2.36E+00	NS	-2.39E+00	9.52E-27	2.48E-18	1.28E-14	2.75E-03	1.97E-07	-1.5926533	-1.93E+00	NS	2.63E-06	4.85E-12	1.05E-02
MldSil1|MvSl-1064-A1-R4_MC15g12087	1.33E+00	2.70E+00	2.54E+00	NS	NS	3.87E-07	3.15E-21	1.33E-17	1.85E-01	6.31E-01	1.8089624	NS	NS	3.35E-06	9.22E-01	9.99E-01
MldSil1|MvSl-1064-A1-R4_MC15g12086	-2.35E+00	NS	-1.52E+00	NS	NS	1.66E-13	1.40E-05	1.80E-06	3.48E-01	3.88E-05	NS	-1.35E+00	NS	6.74E-01	2.40E-06	2.97E-02
MldSil1|MvSl-1064-A1-R4_MC15g12084	NA	NA	NA	NA	NA	NS	NS	NS	5.38E-03	7.25E-04	9.87E-01
MldSil1|MvSl-1064-A1-R4_MC15g12083	NS	NS	1.76E+00	2.06E+00	NS	9.59E-01	3.38E-02	3.32E-08	5.47E-09	2.61E-03	NS	NS	NS	1.29E-01	3.86E-01	5.32E-01
MldSil1|MvSl-1064-A1-R4_MC15g12082	7.93E+00	7.41E+00	6.55E+00	5.02E+00	7.68E+00	3.09E-90	4.85E-68	5.78E-59	1.11E-30	1.94E-37	NS	NS	4.2731258	6.68E-01	1.91E-05	5.46E-20
MldSil1|MvSl-1064-A1-R4_MC15g12081	NA	NA	NA	NA	NA	2.0797116	5.13E+00	7.1717581	1.70E-07	3.66E-48	9.60E-49
MldSil1|MvSl-1064-A1-R4_MC15g12080	-4.41E+00	-4.67E+00	-4.45E+00	NS	-3.16E+00	6.85E-15	6.99E-14	1.29E-17	1.49E-04	1.32E-08	NS	NS	NS	1.99E-03	2.63E-02	4.67E-01
MldSil1|MvSl-1064-A1-R4_MC15g12079	NA	NA	NA	NA	NA	NS	NS	NS	8.60E-01	5.36E-01	8.40E-01
MldSil1|MvSl-1064-A1-R4_MC15g12078	NA	NA	NA	NA	NA	NS	NS	NS	1.00E+00	4.52E-01	9.25E-01
MldSil1|MvSl-1064-A1-R4_MC15g12072	1.42E+01	1.37E+01	1.25E+01	8.81E+00	1.37E+01	1.29E-158	6.24E-128	3.47E-107	6.55E-51	2.55E-65	NA	NA	NA	NA	NA	NA
MldSil1|MvSl-1064-A1-R4_MC15g12070	1.73E+00	NS	NS	NS	NS	2.15E-09	3.55E-02	4.45E-02	6.54E-01	7.75E-02	NS	NS	NS	8.69E-01	9.85E-01	9.17E-01
MldSil1|MvSl-1064-A1-R4_MC15g12069	NA	NA	NA	NA	NA	NS	NS	NS	9.99E-01	7.46E-01	5.54E-01
MldSil1|MvSl-1064-A1-R4_MC15g12068	NA	NA	NA	NA	NA	NS	NS	NS	3.30E-01	8.58E-02	7.90E-01
MldSil1|MvSl-1064-A1-R4_MC15g12067	-3.30E+00	-2.79E+00	-2.98E+00	-1.80E+00	-2.42E+00	3.24E-23	8.51E-16	1.62E-17	2.06E-08	4.60E-08	NS	NS	NS	4.90E-01	1.26E-02	9.13E-01
MldSil1|MvSl-1064-A1-R4_MC15g12066	NS	NS	NS	NS	NS	1.72E-01	1.00E+00	3.58E-01	3.42E-05	2.05E-01	NS	NS	NS	7.69E-01	3.55E-01	9.75E-01
MldSil1|MvSl-1064-A1-R4_MC15g12063	NA	NA	NA	NA	NA	NA	NA	NA	NA	NA	NA
MldSil1|MvSl-1064-A1-R4_MC15g12059	NA	NA	NA	NA	NA	NS	NS	NS	5.57E-02	7.50E-01	5.33E-01
MldSil1|MvSl-1064-A1-R4_MC15g12058	NA	NA	NA	NA	NA	NS	NS	NS	4.52E-01	9.12E-02	7.76E-01
MldSil1|MvSl-1064-A1-R4_MC15g12057	NS	NS	NS	2.71E+00	NS	2.49E-02	2.37E-04	4.60E-02	1.31E-13	6.32E-03	NS	NS	NS	7.46E-05	1.25E-03	8.11E-01
MldSil1|MvSl-1064-A1-R4_MC15g12056	-4.49E+00	-3.75E+00	-4.27E+00	NS	NS	1.15E-15	3.50E-11	1.25E-17	3.36E-01	8.58E-05	NS	NS	NS	3.19E-02	6.07E-01	9.31E-01
MldSil1|MvSl-1064-A1-R4_MC15g12048	NA	NA	NA	NA	NA	NS	NS	NS	7.88E-01	6.87E-01	8.33E-01
MldSil1|MvSl-1064-A1-R4_MC15g12047	1.37E+00	NS	NS	NS	NS	1.93E-06	8.93E-01	6.11E-02	9.52E-01	1.42E-03	NS	NS	NS	9.32E-01	2.69E-01	9.59E-01
MldSil1|MvSl-1064-A1-R4_MC15g12046	NA	NA	NA	NA	NA	NS	NS	NS	7.13E-01	4.87E-01	6.47E-01
MldSil1|MvSl-1064-A1-R4_MC15g12038	-2.12E+00	-2.91E+00	-2.74E+00	NS	NS	9.80E-13	2.67E-17	3.06E-17	2.90E-05	1.41E-03	NS	NS	NS	1.21E-01	8.57E-01	5.79E-01
MldSil1|MvSl-1064-A1-R4_MC15g12036	NA	NA	NA	NA	NA	NS	NS	NS	1.28E-02	6.16E-01	5.66E-01
MldSil1|MvSl-1064-A1-R4_MC15g12034	-2.01E+00	-2.61E+00	-3.02E+00	-1.70E+00	NS	3.10E-11	5.14E-14	3.59E-19	1.45E-07	5.00E-04	NS	NS	NS	5.09E-01	4.73E-01	9.45E-01
MldSil1|MvSl-1064-A1-R4_MC15g12031	NA	NA	NA	NA	NA	NS	NS	NS	9.58E-01	8.38E-01	1.00E+00
MldSil1|MvSl-1064-A1-R4_MC15g12029	-1.23E+00	NS	NS	NS	NS	8.02E-06	1.78E-05	1.95E-05	1.20E-05	1.12E-04	1.7614122	2.11E+00	NS	5.88E-06	5.21E-12	5.12E-03
MldSil1|MvSl-1064-A1-R4_MC15g12026	-1.94E+00	-2.13E+00	-2.28E+00	-2.19E+00	NS	2.04E-09	3.63E-09	3.72E-11	1.55E-11	4.45E-03	NS	NS	NS	9.41E-01	9.34E-01	4.40E-01
MldSil1|MvSl-1064-A1-R4_MC15g12025	2.66E+00	3.49E+00	3.58E+00	1.82E+00	1.89E+00	9.39E-24	1.21E-32	2.15E-31	1.38E-07	1.49E-06	NS	NS	NS	8.90E-05	8.03E-04	3.01E-01
MldSil1|MvSl-1064-A1-R4_MC15g12023	NA	NA	NA	NA	NA	NS	NS	NS	3.10E-01	5.47E-01	8.58E-02
MldSil1|MvSl-1064-A1-R4_MC15g12022	NA	NA	NA	NA	NA	NS	NS	NS	5.93E-01	1.05E-01	1.15E-01
MldSil1|MvSl-1064-A1-R4_MC15g12021	NA	NA	NA	NA	NA	NS	NS	NS	1.79E-01	9.56E-03	5.04E-01
MldSil1|MvSl-1064-A1-R4_MC15g12020	NA	NA	NA	NA	NA	NS	-1.39E+00	NS	3.22E-02	1.55E-06	2.78E-01
MldSil1|MvSl-1064-A1-R4_MC15g12019	NS	-2.35E+00	-4.15E+00	-3.70E+00	NS	1.10E-03	9.99E-07	2.60E-15	2.55E-24	1.26E-04	1.725581	NS	NS	9.64E-06	1.99E-03	9.99E-01
MldSil1|MvSl-1064-A1-R4_MC15g12018	NA	NA	NA	NA	NA	NS	NS	NS	2.27E-01	6.56E-02	5.75E-01
MldSil1|MvSl-1064-A1-R4_MC15g12016	-2.48E+00	-3.15E+00	-2.61E+00	NS	NS	1.21E-13	9.05E-16	3.05E-14	2.33E-05	5.04E-05	-1.6051675	-1.62E+00	NS	2.28E-06	8.60E-09	1.13E-04
MldSil1|MvSl-1064-A1-R4_MC15g12015	-1.96E+00	-2.72E+00	-2.85E+00	NS	NS	4.50E-12	4.09E-17	6.87E-19	1.33E-01	1.02E-03	-1.5653206	-1.67E+00	NS	4.07E-06	2.98E-09	1.98E-02
MldSil1|MvSl-1064-A1-R4_MC15g12014	NA	NA	NA	NA	NA	NS	NS	NS	2.98E-01	7.29E-01	5.97E-01
MldSil1|MvSl-1064-A1-R4_MC15g12013	-1.82E+00	-1.96E+00	-1.81E+00	NS	NS	1.26E-10	2.26E-10	1.99E-09	5.48E-03	2.17E-04	NS	NS	NS	1.20E-03	1.24E-03	3.69E-01
MldSil1|MvSl-1064-A1-R4_MC08g08528	NA	NA	NA	NA	NA	NS	NS	NS	5.59E-01	2.40E-01	9.30E-02
MldSil1|MvSl-1064-A1-R4_MC08g08529	NS	NS	1.62E+00	1.93E+00	NS	1.09E-01	5.60E-03	2.91E-06	6.04E-08	1.80E-02	NS	NS	NS	8.20E-01	1.00E+00	4.96E-01
MldSil1|MvSl-1064-A1-R4_MC08g08530	NS	NS	NS	NS	NS	4.67E-04	9.45E-03	3.14E-01	1.43E-03	4.13E-01	NS	NS	NS	4.07E-01	8.10E-02	8.42E-01
MldSil1|MvSl-1064-A1-R4_MC08g08531	NS	NS	-1.72E+00	-1.62E+00	NS	1.03E-03	2.80E-04	2.59E-06	1.76E-06	9.17E-02	NS	NS	NS	1.82E-01	6.98E-01	5.16E-03
MldSil1|MvSl-1064-A1-R4_MC08g08532	2.87E+00	2.80E+00	2.38E+00	1.98E+00	2.19E+00	5.65E-25	1.25E-20	7.62E-15	1.54E-08	1.32E-07	NS	NS	NS	9.51E-04	5.24E-04	2.11E-01
MldSil1|MvSl-1064-A1-R4_MC08g08533	NA	NA	NA	NA	NA	NS	NS	NS	9.48E-01	5.96E-01	3.63E-01
MldSil1|MvSl-1064-A1-R4_MC08g08534	NA	NA	NA	NA	NA	NS	NS	NS	9.29E-02	1.07E-01	9.72E-01
MldSil1|MvSl-1064-A1-R4_MC08g08536	NA	NA	NA	NA	NA	NS	NS	NS	4.73E-01	1.99E-01	1.85E-01
MldSil1|MvSl-1064-A1-R4_MC08g08537	NA	NA	NA	NA	NA	NS	NS	NS	8.20E-01	8.75E-01	5.10E-01
MldSil1|MvSl-1064-A1-R4_MC08g08538	-6.90E+00	-5.16E+00	-7.26E+00	-2.79E+00	-4.86E+00	2.26E-62	3.79E-42	2.73E-60	2.64E-18	3.64E-21	NS	NS	NS	3.56E-03	1.63E-03	4.49E-03
MldSil1|MvSl-1064-A1-R4_MC08g08540	-6.18E+00	-4.87E+00	-5.94E+00	NS	-2.45E+00	8.26E-21	1.42E-15	1.00E-21	5.22E-03	2.60E-08	NS	NS	NS	3.01E-05	1.08E-04	3.18E-01
MldSil1|MvSl-1064-A1-R4_MC08g08541	NA	NA	NA	NA	NA	NS	NS	NS	1.30E-01	5.49E-01	9.25E-01
MldSil1|MvSl-1064-A1-R4_MC08g08542	NA	NA	NA	NA	NA	NS	NS	NS	1.54E-02	6.95E-01	6.69E-01
MldSil1|MvSl-1064-A1-R4_MC08g08543	NS	NS	1.99E+00	1.97E+00	NS	5.20E-03	3.25E-02	5.86E-07	1.16E-07	3.21E-01	NS	NS	NS	1.47E-01	7.61E-05	8.91E-01
MldSil1|MvSl-1064-A1-R4_MC08g08544	-1.69E+00	NS	-1.82E+00	NS	NS	2.68E-08	1.56E-05	2.37E-08	2.32E-02	2.67E-02	NS	NS	NS	6.44E-01	8.12E-01	9.18E-01
MldSil1|MvSl-1064-A1-R4_MC08g08545	-7.09E+00	-5.01E+00	-6.05E+00	-7.88E+00	-3.79E+00	2.08E-85	1.34E-50	6.42E-61	2.60E-85	1.38E-17	NS	NS	NS	7.10E-01	5.50E-01	3.63E-02
MldSil1|MvSl-1064-A1-R4_MC08g08547	-2.86E+00	-2.72E+00	-2.44E+00	NS	-2.94E+00	5.52E-16	1.08E-12	4.81E-12	3.33E-04	2.03E-08	NS	NS	NS	1.92E-03	3.22E-01	1.79E-01
MldSil1|MvSl-1064-A1-R4_MC08g08548	-1.52E+00	-2.59E+00	-3.45E+00	NS	NS	4.71E-06	1.54E-10	1.18E-16	1.52E-02	4.41E-01	NS	NS	NS	1.14E-01	2.06E-02	9.70E-01
MldSil1|MvSl-1064-A1-R4_MC08g08550	-2.12E+00	-2.54E+00	-2.79E+00	NS	NS	1.29E-12	5.44E-14	3.16E-16	4.09E-03	7.35E-04	NS	NS	NS	2.25E-01	6.79E-01	7.68E-01
MldSil1|MvSl-1064-A1-R4_MC08g08552	NA	NA	NA	NA	NA	NS	NS	NS	8.89E-01	9.22E-01	5.09E-01
MldSil1|MvSl-1064-A1-R4_MC08g08553	NS	-1.56E+00	NS	NS	NS	1.02E-05	4.83E-07	2.22E-05	2.68E-02	1.69E-02	NS	NS	NS	5.77E-03	8.40E-04	3.46E-01
MldSil1|MvSl-1064-A1-R4_MC08g08556	NA	NA	NA	NA	NA	NS	NS	NS	6.83E-01	9.82E-01	7.43E-01
MldSil1|MvSl-1064-A1-R4_MC08g08557	-1.73E+00	NS	NS	NS	NS	5.36E-08	2.19E-02	2.22E-02	9.47E-01	2.24E-01	NS	NS	NS	3.27E-01	5.25E-01	7.31E-01
MldSil1|MvSl-1064-A1-R4_MC08g08559	NS	8.20E+00	9.00E+00	8.38E+00	6.85E+00	2.51E-04	1.61E-46	2.15E-70	5.93E-59	7.92E-14	7.0616889	5.08E+00	5.8414684	4.73E-39	3.53E-32	7.08E-28
MldSil1|MvSl-1064-A1-R4_MC08g08560	NS	NS	1.78E+00	2.01E+00	NS	5.13E-03	9.10E-04	7.53E-07	2.81E-08	1.84E-04	NS	NS	NS	1.68E-01	3.48E-01	1.18E-01
MldSil1|MvSl-1064-A1-R4_MC08g08562	NA	NA	NA	NA	NA	NS	NS	NS	1.92E-02	2.42E-01	8.99E-01
MldSil1|MvSl-1064-A1-R4_MC08g08566	-5.11E+00	-5.48E+00	-5.16E+00	NS	-2.14E+00	7.70E-43	1.97E-38	6.18E-40	2.48E-02	1.45E-06	-1.8341571	NS	NS	4.22E-08	1.84E-04	1.47E-02
MldSil1|MvSl-1064-A1-R4_MC08g08567	-5.22E+00	-3.31E+00	-2.28E+00	NS	-2.76E+00	1.68E-18	1.31E-10	9.86E-09	6.93E-04	4.38E-06	-1.531968	NS	NS	8.01E-06	2.07E-05	3.50E-02
MldSil1|MvSl-1064-A1-R4_MC08g08568	-4.80E+00	-2.48E+00	-3.59E+00	NS	NS	2.74E-14	1.50E-06	5.60E-14	3.99E-03	3.84E-02	NS	NS	NS	1.44E-04	5.20E-03	3.86E-02
MldSil1|MvSl-1064-A1-R4_MC08g08569	-1.29E+00	NS	NS	NS	NS	1.55E-06	1.24E-01	4.15E-02	4.53E-04	6.14E-01	NS	NS	NS	4.48E-01	7.70E-04	4.94E-02
MldSil1|MvSl-1064-A1-R4_MC08g08572	NA	NA	NA	NA	NA	NS	NS	NS	1.23E-01	1.60E-01	8.03E-01
MldSil1|MvSl-1064-A1-R4_MC08g08573	1.63E+00	NS	NS	NS	NS	2.73E-09	7.67E-05	3.14E-02	3.68E-01	8.32E-03	NS	NS	NS	5.18E-01	8.72E-01	9.06E-01
MldSil1|MvSl-1064-A1-R4_MC08g08576	-1.69E+00	NS	NS	NS	NS	1.99E-08	4.99E-04	3.50E-03	2.36E-01	5.70E-02	NS	NS	NS	5.46E-01	4.47E-01	4.96E-01
MldSil1|MvSl-1064-A1-R4_MC08g08577	NA	NA	NA	NA	NA	NS	NS	NS	8.80E-01	4.00E-01	5.32E-01
MldSil1|MvSl-1064-A1-R4_MC08g08579	NA	NA	NA	NA	NA	NS	NS	NS	7.87E-01	3.55E-01	9.90E-01
MldSil1|MvSl-1064-A1-R4_MC08g08581	NS	NS	NS	1.68E+00	NS	2.59E-02	2.61E-03	1.13E-04	3.02E-06	1.20E-02	NS	NS	NS	8.55E-01	5.65E-01	9.36E-01
MldSil1|MvSl-1064-A1-R4_MC08g08583	NA	NA	NA	NA	NA	NS	NS	NS	7.15E-01	3.60E-01	9.15E-01
MldSil1|MvSl-1064-A1-R4_MC08g08584	NA	NA	NA	NA	NA	NS	NS	NS	5.55E-01	2.28E-01	7.89E-01
MldSil1|MvSl-1064-A1-R4_MC08g08586	-3.05E+00	-3.53E+00	-2.81E+00	NS	NS	2.91E-10	1.30E-09	2.66E-10	1.61E-03	9.21E-02	NS	NS	NS	4.10E-02	3.99E-03	2.82E-01
MldSil1|MvSl-1064-A1-R4_MC08g08587	-3.85E+00	-6.09E+00	-4.88E+00	NS	-2.54E+00	6.13E-16	6.72E-19	6.23E-22	8.98E-01	3.14E-08	NS	NS	NS	7.28E-01	1.37E-01	6.98E-01
MldSil1|MvSl-1064-A1-R4_MC08g08588	NA	NA	NA	NA	NA	NS	NS	NS	7.60E-01	2.26E-01	6.42E-01
MldSil1|MvSl-1064-A1-R4_MC08g08589	NA	NA	NA	NA	NA	NS	NS	NS	9.30E-01	3.54E-02	4.95E-01
MldSil1|MvSl-1064-A1-R4_MC08g08592	2.19E+00	1.86E+00	2.28E+00	2.21E+00	NS	5.07E-13	5.79E-08	8.13E-13	4.86E-10	3.11E-05	NS	NS	NS	3.39E-01	5.54E-01	1.57E-01
MldSil1|MvSl-1064-A1-R4_MC08g08593	NA	NA	NA	NA	NA	NS	NS	NS	8.46E-01	4.33E-01	8.69E-01
MldSil1|MvSl-1064-A1-R4_MC08g08595	NS	NS	-1.97E+00	-2.40E+00	NS	2.81E-01	8.81E-04	2.59E-07	1.19E-12	3.94E-02	NS	NS	NS	1.07E-01	1.65E-01	1.58E-01
MldSil1|MvSl-1064-A1-R4_MC08g08598	3.74E+00	2.99E+00	2.07E+00	2.22E+00	2.75E+00	4.54E-31	6.42E-15	4.24E-08	1.44E-09	1.40E-07	NS	NS	NS	2.33E-04	4.37E-03	4.09E-01
MldSil1|MvSl-1064-A1-R4_MC08g08601	NA	NA	NA	NA	NA	NS	NS	NS	5.14E-01	1.74E-01	8.12E-02
MldSil1|MvSl-1064-A1-R4_MC08g08603	-4.04E+00	-4.88E+00	-6.95E+00	-2.61E+00	-3.91E+00	2.00E-22	1.22E-21	3.61E-33	2.70E-14	3.09E-10	NS	NS	NS	6.24E-01	6.21E-03	1.47E-01
MldSil1|MvSl-1064-A1-R4_MC08g08604	NA	NA	NA	NA	NA	NS	NS	NS	3.89E-02	1.40E-02	2.58E-01
MldSil1|MvSl-1064-A1-R4_MC08g08605	-1.04E+01	-1.04E+01	-3.22E+00	-7.45E+00	NS	1.33E-10	5.68E-09	5.39E-07	1.30E-32	1.32E-04	NS	NS	NS	9.41E-01	7.28E-01	8.03E-01
MldSil1|MvSl-1064-A1-R4_MC08g08606	2.16E+00	2.32E+00	2.02E+00	NS	1.94E+00	2.78E-15	3.86E-15	2.08E-11	1.37E-04	2.58E-06	NS	NS	NS	4.32E-03	5.09E-02	6.86E-01
MldSil1|MvSl-1064-A1-R4_MC08g08607	NA	NA	NA	NA	NA	NS	NS	NS	7.68E-01	4.38E-01	6.33E-01
MldSil1|MvSl-1064-A1-R4_MC08g08609	NS	NS	NS	NS	-1.84E+00	8.49E-05	1.73E-03	6.44E-04	2.30E-01	9.24E-06	NS	NS	NS	7.29E-01	2.10E-01	6.22E-01
MldSil1|MvSl-1064-A1-R4_MC08g08610	NA	NA	NA	NA	NA	NS	NS	NS	5.56E-01	3.97E-01	8.88E-01
MldSil1|MvSl-1064-A1-R4_MC08g08611	NA	NA	NA	NA	NA	NS	NS	NS	2.75E-02	3.94E-03	2.86E-01
MldSil1|MvSl-1064-A1-R4_MC08g08612	NA	NA	NA	NA	NA	NS	NS	NS	2.77E-01	1.56E-01	8.41E-01
MldSil1|MvSl-1064-A1-R4_MC08g08613	NA	NA	NA	NA	NA	NS	NS	NS	2.86E-01	2.19E-02	7.58E-01
MldSil1|MvSl-1064-A1-R4_MC08g08615	NS	NS	NS	2.63E+00	NS	2.47E-03	1.45E-01	9.81E-05	5.90E-13	6.72E-02	NS	NS	NS	4.99E-01	9.78E-01	8.64E-01
MldSil1|MvSl-1064-A1-R4_MC08g08616	-1.55E+00	-1.66E+00	-1.61E+00	NS	NS	1.07E-07	2.20E-07	2.01E-07	2.03E-01	4.64E-03	NS	NS	NS	2.46E-01	5.97E-01	6.81E-01
MldSil1|MvSl-1064-A1-R4_MC08g08618	NA	NA	NA	NA	NA	NS	NS	NS	7.91E-01	3.70E-01	5.64E-01
MldSil1|MvSl-1064-A1-R4_MC08g08619	NA	NA	NA	NA	NA	NS	NS	NS	4.90E-01	5.08E-02	8.21E-01
MldSil1|MvSl-1064-A1-R4_MC08g08620	NA	NA	NA	NA	NA	NS	NS	NS	9.46E-01	2.93E-01	6.48E-01
MldSil1|MvSl-1064-A1-R4_MC08g08621	-2.57E+00	NS	-3.23E+00	NS	NS	8.63E-09	2.81E-05	2.56E-13	7.89E-01	8.26E-02	NS	NS	NS	6.28E-02	5.72E-01	5.01E-01
MldSil1|MvSl-1064-A1-R4_MC08g08624	NA	NA	NA	NA	NA	NS	NS	NS	1.15E-02	5.81E-04	1.67E-01
MldSil1|MvSl-1064-A1-R4_MC08g08625	2.23E+00	1.55E+00	NS	NS	1.93E+00	1.63E-16	2.07E-07	4.80E-04	2.47E-01	2.76E-06	NS	NS	NS	7.32E-02	3.77E-03	8.35E-01
MldSil1|MvSl-1064-A1-R4_MC08g08626	NA	NA	NA	NA	NA	NS	NS	NS	5.32E-01	5.44E-01	1.00E+00
MldSil1|MvSl-1064-A1-R4_MC08g08627	1.95E+00	1.70E+00	1.52E+00	NS	NS	7.82E-14	1.41E-09	2.00E-07	2.35E-01	2.29E-04	NS	NS	NS	5.97E-01	9.56E-01	8.63E-01
MldSil1|MvSl-1064-A1-R4_MC08g08628	4.11E+00	3.32E+00	2.31E+00	NS	4.04E+00	9.29E-46	7.86E-27	2.01E-13	1.77E-05	9.12E-21	1.7611731	3.87E+00	3.9125393	6.69E-06	3.89E-32	5.58E-20
MldSil1|MvSl-1064-A1-R4_MC08g08629	-1.54E+00	-1.55E+00	NS	NS	NS	1.49E-06	9.61E-06	2.46E-02	5.02E-01	1.20E-02	NS	NS	NS	4.41E-02	9.81E-01	5.72E-02
MldSil1|MvSl-1064-A1-R4_MC08g08630	-2.54E+00	-2.89E+00	-2.46E+00	NS	NS	1.81E-20	9.87E-22	5.04E-16	3.36E-01	9.25E-04	NS	NS	NS	6.16E-05	9.71E-01	6.43E-01
MldSil1|MvSl-1064-A1-R4_MC08g08631	3.02E+00	2.75E+00	2.25E+00	NS	2.27E+00	1.89E-29	1.07E-21	2.93E-14	8.02E-03	9.72E-09	NS	NS	NS	5.99E-05	3.74E-05	9.99E-01
MldSil1|MvSl-1064-A1-R4_MC08g08632	-4.28E+00	-2.16E+00	NS	NS	NS	4.02E-33	2.79E-11	2.37E-05	3.58E-02	8.05E-03	-1.9152838	NS	NS	9.25E-09	4.46E-03	1.99E-01
MldSil1|MvSl-1064-A1-R4_MC08g08633	NA	NA	NA	NA	NA	NS	NS	NS	2.78E-05	1.19E-04	1.19E-01
MldSil1|MvSl-1064-A1-R4_MC08g08634	NA	NA	NA	NA	NA	NS	NS	NS	4.42E-01	4.55E-01	8.46E-01
MldSil1|MvSl-1064-A1-R4_MC08g08635	-2.23E+00	-1.83E+00	-1.61E+00	NS	NS	5.60E-09	6.26E-06	7.13E-06	3.50E-02	6.87E-04	-1.6405642	NS	NS	1.42E-06	2.71E-04	3.20E-02
MldSil1|MvSl-1064-A1-R4_MC08g08636	-4.96E+00	-5.09E+00	-5.43E+00	NS	NS	4.00E-47	7.24E-41	2.33E-44	9.91E-01	7.06E-03	-2.9971057	-1.82E+00	NS	6.60E-20	6.85E-11	2.77E-05
MldSil1|MvSl-1064-A1-R4_MC08g08637	NS	NS	NS	2.21E+00	NS	2.57E-01	4.77E-01	4.63E-01	4.03E-09	2.74E-03	5.3191283	3.22E+00	2.562159	2.98E-31	1.60E-22	2.91E-09
MldSil1|MvSl-1064-A1-R4_MC08g08641	NA	NA	NA	NA	NA	NS	NS	NS	1.00E+00	9.01E-01	9.03E-01
MldSil1|MvSl-1064-A1-R4_MC08g08642	NS	-1.95E+00	-2.49E+00	NS	NS	3.53E-05	1.68E-10	3.18E-15	2.68E-03	1.94E-03	NS	NS	NS	1.80E-01	1.07E-01	7.28E-01
MldSil1|MvSl-1064-A1-R4_MC03g04448	-8.20E+00	-6.88E+00	-7.97E+00	-3.43E+00	-5.31E+00	3.55E-63	2.39E-49	9.48E-60	4.34E-26	1.51E-25	NS	NS	NS	5.42E-01	7.03E-01	2.80E-01
MldSil1|MvSl-1064-A1-R4_MC03g04449	2.12E+00	2.29E+00	2.75E+00	1.95E+00	NS	1.09E-13	9.27E-14	4.78E-19	2.65E-08	7.89E-05	NS	NS	NS	7.17E-04	8.87E-05	4.44E-05
MldSil1|MvSl-1064-A1-R4_MC03g04450	1.61E+00	NS	NS	NS	NS	2.93E-06	2.30E-03	9.51E-01	5.38E-01	2.12E-03	2.2292014	2.37E+00	NS	1.59E-08	2.47E-14	1.38E-01
MldSil1|MvSl-1064-A1-R4_MC03g04451	NA	NA	NA	NA	NA	NS	NS	NS	6.39E-01	8.53E-01	9.26E-01
MldSil1|MvSl-1064-A1-R4_MC03g04455	-8.84E+00	-7.53E+00	-7.58E+00	-3.49E+00	-6.51E+00	1.29E-58	3.44E-47	2.94E-52	1.13E-26	1.09E-30	NS	-1.70E+00	-2.7405122	1.85E-04	1.44E-09	5.05E-11
MldSil1|MvSl-1064-A1-R4_MC03g04456	9.16E+00	8.56E+00	7.70E+00	5.54E+00	9.11E+00	1.39E-134	1.35E-105	1.41E-84	1.28E-38	3.94E-59	NS	NS	5.1510014	4.86E-02	2.70E-02	7.28E-29
MldSil1|MvSl-1064-A1-R4_MC03g04458	NA	NA	NA	NA	NA	NS	NS	NS	5.74E-01	1.77E-01	8.01E-01
MldSil1|MvSl-1064-A1-R4_MC03g04459	NA	NA	NA	NA	NA	NS	NS	NS	2.60E-01	1.30E-03	3.20E-01
MldSil1|MvSl-1064-A1-R4_MC03g04460	NS	-1.64E+00	NS	NS	NS	7.89E-02	6.86E-06	1.21E-05	1.86E-03	1.34E-01	NS	NS	NS	1.21E-01	1.27E-01	8.18E-01
MldSil1|MvSl-1064-A1-R4_MC03g04461	NS	NS	2.03E+00	2.08E+00	2.63E+00	1.34E-05	2.78E-05	1.64E-08	9.72E-09	4.97E-08	2.1197609	1.98E+00	NS	9.82E-08	2.76E-10	1.63E-04
MldSil1|MvSl-1064-A1-R4_MC03g04462	NS	-4.46E+00	-6.51E+00	-3.10E+00	NS	6.23E-01	2.69E-11	5.96E-19	3.06E-20	1.07E-01	4.627729	6.90E+00	7.4600618	3.02E-26	2.87E-74	6.11E-52
MldSil1|MvSl-1064-A1-R4_MC03g04463	NA	NA	NA	NA	NA	3.4978122	4.22E+00	2.9706037	1.63E-15	1.18E-31	9.69E-11
MldSil1|MvSl-1064-A1-R4_MC03g04465	NA	NA	NA	NA	NA	NS	NS	NS	9.26E-01	4.37E-01	6.11E-01
MldSil1|MvSl-1064-A1-R4_MC03g04466	2.23E+00	2.27E+00	1.85E+00	NS	NS	1.37E-16	7.54E-15	6.06E-10	3.25E-01	4.71E-04	NS	2.79E+00	NS	2.03E-05	4.90E-19	3.99E-05
MldSil1|MvSl-1064-A1-R4_MC03g04467	NA	NA	NA	NA	NA	NS	NS	NS	1.80E-02	1.45E-02	1.39E-01
MldSil1|MvSl-1064-A1-R4_MC03g04468	-1.64E+00	NS	NS	NS	NS	1.21E-06	5.53E-03	4.10E-03	7.16E-01	3.74E-03	NS	-1.81E+00	NS	2.03E-05	1.14E-10	3.06E-02
MldSil1|MvSl-1064-A1-R4_MC03g04470	-2.13E+00	-2.68E+00	-3.23E+00	NS	NS	1.68E-12	8.36E-15	2.42E-20	1.32E-02	2.05E-03	NS	NS	NS	3.42E-03	2.31E-02	3.91E-01
MldSil1|MvSl-1064-A1-R4_MC03g04472	-2.86E+00	-4.23E+00	-3.07E+00	-3.52E+00	-2.87E+00	1.72E-12	2.83E-15	7.10E-14	3.40E-22	7.96E-06	-1.6224251	-1.63E+00	NS	1.91E-06	8.60E-09	3.15E-02
MldSil1|MvSl-1064-A1-R4_MC03g04473	NA	NA	NA	NA	NA	NS	NS	NS	4.63E-01	1.00E+00	9.52E-01
MldSil1|MvSl-1064-A1-R4_MC03g04476	NA	NA	NA	NA	NA	NS	NS	NS	5.45E-02	1.24E-04	4.23E-01
MldSil1|MvSl-1064-A1-R4_MC03g04477	1.46E+01	1.47E+01	1.54E+01	1.46E+01	1.38E+01	1.25E-90	1.66E-81	3.03E-96	5.21E-72	5.96E-35	8.3028914	7.51E+00	NS	2.16E-10	3.24E-08	1.55E-03
MldSil1|MvSl-1064-A1-R4_MC03g04478	NA	NA	NA	NA	NA	NS	NS	NS	1.51E-01	3.71E-03	9.24E-01
MldSil1|MvSl-1064-A1-R4_MC03g04479	NA	NA	NA	NA	NA	NS	NS	NS	8.09E-04	1.22E-01	6.18E-01
MldSil1|MvSl-1064-A1-R4_MC03g04480	NA	NA	NA	NA	NA	NS	NS	NS	1.26E-03	8.12E-02	8.40E-01
MldSil1|MvSl-1064-A1-R4_MC03g04482	NA	NA	NA	NA	NA	NS	NS	NS	5.56E-01	5.85E-01	5.39E-01
MldSil1|MvSl-1064-A1-R4_MC03g04483	NA	NA	NA	NA	NA	NS	NS	NS	3.02E-02	1.14E-03	2.66E-01
MldSil1|MvSl-1064-A1-R4_MC03g04489	NS	3.26E+00	2.51E+00	NS	NS	2.12E-01	6.23E-10	5.41E-08	3.01E-04	1.85E-02	NS	NS	NS	5.76E-01	3.79E-01	7.56E-01
MldSil1|MvSl-1064-A1-R4_MC03g04490	NA	NA	NA	NA	NA	NS	-1.31E+00	NS	1.13E-04	4.94E-06	1.78E-01
MldSil1|MvSl-1064-A1-R4_MC03g04491	-1.69E+00	NS	NS	NS	NS	5.38E-06	6.53E-04	7.52E-04	2.76E-02	7.21E-03	NS	NS	NS	2.18E-02	2.61E-04	3.41E-02
MldSil1|MvSl-1064-A1-R4_MC03g04492	-1.80E+00	NS	-2.81E+00	NS	NS	7.30E-06	1.75E-04	9.03E-11	3.74E-01	4.16E-02	NS	NS	NS	2.65E-01	5.96E-02	1.50E-01
MldSil1|MvSl-1064-A1-R4_MC03g04493	NS	NS	NS	NS	NS	8.13E-01	3.28E-02	1.10E-02	1.47E-05	1.59E-01	NS	NS	NS	4.82E-01	1.39E-01	6.88E-01
MldSil1|MvSl-1064-A1-R4_MC03g04495	NA	NA	NA	NA	NA	NS	NS	NS	1.69E-01	2.21E-01	1.64E-01
MldSil1|MvSl-1064-A1-R4_MC03g04496	NS	NS	NS	NS	NS	2.11E-02	1.44E-01	1.16E-01	7.17E-04	5.04E-01	NS	NS	NS	5.53E-02	1.27E-02	9.32E-01
MldSil1|MvSl-1064-A1-R4_MC03g04497	NS	NS	1.39E+00	NS	NS	2.11E-04	7.25E-04	2.20E-06	4.73E-01	1.69E-01	NS	NS	NS	6.90E-01	3.84E-02	6.03E-01
MldSil1|MvSl-1064-A1-R4_MC03g04498	NA	NA	NA	NA	NA	NS	NS	NS	3.34E-02	7.00E-01	5.96E-01
MldSil1|MvSl-1064-A1-R4_MC03g04500	NA	NA	NA	NA	NA	NS	NS	NS	1.84E-01	8.35E-01	9.80E-01
MldSil1|MvSl-1064-A1-R4_MC03g04501	NA	NA	NA	NA	NA	NS	NS	NS	1.62E-01	1.23E-02	4.25E-01
MldSil1|MvSl-1064-A1-R4_MC03g04502	1.32E+01	1.28E+01	1.23E+01	9.19E+00	1.28E+01	1.19E-163	3.15E-134	1.97E-123	1.62E-66	2.58E-67	3.2843072	NS	NS	6.26E-10	2.19E-03	1.42E-01
MldSil1|MvSl-1064-A1-R4_MC03g04504	NA	NA	NA	NA	NA	NS	NS	NS	4.32E-02	6.54E-03	6.45E-01
MldSil1|MvSl-1064-A1-R4_MC03g04506	NA	NA	NA	NA	NA	NS	NS	NS	1.32E-01	6.86E-01	9.45E-01
MldSil1|MvSl-1064-A1-R4_MC03g04507	NA	NA	NA	NA	NA	NS	NS	NS	8.64E-01	7.61E-01	3.37E-01
MldSil1|MvSl-1064-A1-R4_MC03g04508	NS	NS	NS	NS	NS	6.68E-04	1.53E-03	2.18E-05	3.42E-04	3.90E-01	NS	NS	NS	1.40E-02	1.34E-02	1.79E-02
MldSil1|MvSl-1064-A1-R4_MC03g04509	NA	NA	NA	NA	NA	NS	NS	NS	1.44E-01	3.26E-02	1.00E+00
MldSil1|MvSl-1064-A1-R4_MC03g04511	-1.13E+01	-1.13E+01	-1.13E+01	-2.18E+00	-3.05E+00	1.06E-16	5.69E-14	1.70E-19	4.37E-10	1.71E-07	NS	NS	NS	1.68E-01	5.65E-02	2.18E-01
MldSil1|MvSl-1064-A1-R4_MC03g04512	-6.31E+00	-5.98E+00	-6.34E+00	-2.88E+00	-4.28E+00	9.54E-39	1.03E-31	5.59E-40	1.66E-18	1.02E-14	NS	NS	NS	6.84E-01	3.78E-02	3.75E-04
MldSil1|MvSl-1064-A1-R4_MC03g04513	NA	NA	NA	NA	NA	NS	NS	NS	1.49E-01	1.00E+00	3.68E-01
MldSil1|MvSl-1064-A1-R4_MC03g04514	NA	NA	NA	NA	NA	NS	NS	NS	4.04E-01	3.46E-01	9.03E-01
MldSil1|MvSl-1064-A1-R4_MC03g04515	-1.46E+00	NS	NS	NS	NS	2.04E-06	1.64E-05	9.53E-05	8.96E-03	2.73E-02	NS	NS	NS	5.80E-03	1.10E-04	9.76E-02
MldSil1|MvSl-1064-A1-R4_MC03g04516	NA	NA	NA	NA	NA	NS	NS	NS	8.81E-01	7.30E-02	9.47E-01
MldSil1|MvSl-1064-A1-R4_MC03g04517	1.27E+00	NS	NS	NS	NS	3.59E-06	2.47E-04	2.98E-03	8.37E-01	1.55E-03	NS	NS	NS	1.66E-02	8.37E-04	1.82E-01
MldSil1|MvSl-1064-A1-R4_MC03g04518	-5.59E+00	-5.59E+00	-5.07E+00	-1.52E+00	-2.77E+00	1.05E-62	1.43E-53	9.27E-47	1.91E-06	4.65E-11	NS	NS	NS	5.88E-04	5.27E-02	2.44E-01
MldSil1|MvSl-1064-A1-R4_MC03g04519	NA	NA	NA	NA	NA	NS	NS	NS	3.64E-04	7.56E-02	6.03E-01
MldSil1|MvSl-1064-A1-R4_MC03g04521	NA	NA	NA	NA	NA	2.9652503	2.50E+00	NS	4.57E-13	6.37E-15	8.88E-05
MldSil1|MvSl-1064-A1-R4_MC03g04522	1.58E+00	2.01E+00	2.13E+00	1.92E+00	NS	8.17E-07	1.94E-09	2.31E-11	5.76E-08	3.38E-05	NS	NS	NS	5.86E-02	6.30E-01	1.17E-01
MldSil1|MvSl-1064-A1-R4_MC03g04523	-2.09E+00	-1.89E+00	-1.63E+00	NS	NS	2.77E-13	8.40E-10	7.10E-08	1.91E-03	6.23E-05	NS	NS	NS	3.80E-01	2.59E-01	1.66E-01
MldSil1|MvSl-1064-A1-R4_MC03g04528	NA	NA	NA	NA	NA	NS	NS	NS	1.68E-02	8.84E-04	3.95E-01
MldSil1|MvSl-1064-A1-R4_MC03g04530	NA	NA	NA	NA	NA	NA	NA	NA	NA	NA	NA
MldSil1|MvSl-1064-A1-R4_MC03g04535	NA	NA	NA	NA	NA	NS	NS	NS	9.15E-01	4.04E-03	6.86E-02
MldSil1|MvSl-1064-A1-R4_MC03g04536	NA	NA	NA	NA	NA	NS	NS	NS	8.00E-01	2.95E-01	6.12E-01
MldSil1|MvSl-1064-A1-R4_MC03g04538	NA	NA	NA	NA	NA	NS	NS	NS	3.43E-01	8.08E-01	8.60E-01
MldSil1|MvSl-1064-A1-R4_MC03g04541	NA	NA	NA	NA	NA	NS	NS	NS	1.44E-04	1.99E-03	6.68E-01
MldSil1|MvSl-1064-A1-R4_MC03g04542	NA	NA	NA	NA	NA	NS	NS	NS	8.07E-01	8.90E-01	6.53E-01
MldSil1|MvSl-1064-A1-R4_MC03g04543	2.19E+00	2.41E+00	2.17E+00	1.55E+00	NS	8.70E-17	3.05E-17	2.13E-13	6.96E-06	1.88E-04	NS	NS	NS	3.34E-03	9.44E-02	7.13E-01
MldSil1|MvSl-1064-A1-R4_MC03g04544	NA	NA	NA	NA	NA	NS	NS	NS	1.74E-01	2.07E-01	9.48E-01
MldSil1|MvSl-1064-A1-R4_MC03g04545	NA	NA	NA	NA	NA	NS	NS	NS	5.46E-01	7.85E-03	3.37E-01
MldSil1|MvSl-1064-A1-R4_MC03g04546	NS	NS	-2.59E+00	NS	NS	1.22E-02	3.20E-05	1.56E-06	4.49E-04	9.73E-01	4.4067902	2.11E+00	2.9943944	2.04E-24	9.11E-12	1.13E-12
MldSil1|MvSl-1064-A1-R4_MC03g04550	NS	NS	2.12E+00	NS	NS	6.75E-02	1.67E-03	5.51E-08	3.44E-01	4.61E-01	3.5338312	1.50E+00	NS	3.67E-17	2.45E-06	6.34E-02
MldSil1|MvSl-1064-A1-R4_MC03g04551	NA	NA	NA	NA	NA	NS	NS	NS	9.59E-02	1.37E-01	9.11E-01
MldSil1|MvSl-1064-A1-R4_MC03g04552	NA	NA	NA	NA	NA	NS	NS	NS	8.71E-01	3.46E-01	6.88E-01
MldSil1|MvSl-1064-A1-R4_MC03g04553	NA	NA	NA	NA	NA	NS	NS	NS	4.45E-01	3.22E-02	5.78E-01
MldSil1|MvSl-1064-A1-R4_MC03g04554	NA	NA	NA	NA	NA	NS	NS	NS	2.81E-02	2.23E-01	1.49E-01
MldSil1|MvSl-1064-A1-R4_MC03g04555	NA	NA	NA	NA	NA	NS	NS	NS	9.66E-01	8.89E-01	8.61E-01
MldSil1|MvSl-1064-A1-R4_MC03g04559	NA	NA	NA	NA	NA	NS	NS	NS	2.26E-01	6.29E-01	9.40E-01
MldSil1|MvSl-1064-A1-R4_MC03g04560	NA	NA	NA	NA	NA	NS	NS	NS	3.29E-01	3.19E-01	8.99E-01
MldSil1|MvSl-1064-A1-R4_MC03g04589	NA	NA	NA	NA	NA	NS	NS	2.0616749	5.12E-01	5.83E-05	9.84E-07
MldSil1|MvSl-1064-A1-R4_MC03g04564	NS	NS	1.46E+00	NS	NS	1.36E-01	4.55E-05	6.79E-07	3.88E-02	1.57E-01	NS	NS	NS	2.90E-01	4.47E-02	3.79E-01
MldSil1|MvSl-1064-A1-R4_MC07g07704	NA	NA	NA	NA	NA	NS	NS	NS	5.20E-01	5.47E-01	2.05E-02
MldSil1|MvSl-1064-A1-R4_MC07g07705	NS	-1.83E+00	-1.64E+00	NS	NS	1.68E-05	8.42E-08	9.21E-07	1.07E-01	2.63E-01	NS	NS	NS	6.49E-01	6.51E-01	2.71E-01
MldSil1|MvSl-1064-A1-R4_MC07g07706	-6.83E+00	-6.92E+00	-8.59E+00	-5.79E+00	-4.50E+00	2.26E-53	5.67E-45	2.24E-57	8.83E-55	7.04E-16	NS	NS	NS	6.48E-02	7.88E-01	1.03E-01
MldSil1|MvSl-1064-A1-R4_MC07g07707	NA	NA	NA	NA	NA	NS	NS	NS	7.08E-01	4.84E-01	6.37E-01
MldSil1|MvSl-1064-A1-R4_MC07g07708	NA	NA	NA	NA	NA	NS	NS	NS	8.68E-01	7.17E-01	9.99E-01
MldSil1|MvSl-1064-A1-R4_MC07g07709	NA	NA	NA	NA	NA	NS	NS	NS	6.40E-01	9.89E-02	7.51E-01
MldSil1|MvSl-1064-A1-R4_MC07g07710	NA	NA	NA	NA	NA	NS	NS	NS	6.67E-01	6.73E-01	8.72E-01
MldSil1|MvSl-1064-A1-R4_MC07g07711	-2.40E+00	-2.59E+00	-2.27E+00	NS	NS	1.72E-16	5.78E-16	1.95E-13	9.14E-05	1.54E-05	NS	NS	NS	3.58E-03	4.27E-03	4.72E-02
MldSil1|MvSl-1064-A1-R4_MC07g07712	6.77E+00	NS	NS	NS	7.91E+00	6.22E-59	9.03E-05	5.10E-02	9.81E-02	1.04E-37	NS	3.14E+00	6.28754	1.36E-05	2.28E-17	4.64E-37
MldSil1|MvSl-1064-A1-R4_MC07g07714	NA	NA	NA	NA	NA	NS	NS	NS	6.63E-03	5.25E-04	8.38E-01
MldSil1|MvSl-1064-A1-R4_MC07g07715	1.48E+00	1.69E+00	1.73E+00	NS	NS	1.50E-06	3.42E-07	4.59E-08	1.79E-05	6.01E-04	NS	NS	NS	4.92E-02	1.74E-01	8.60E-01
MldSil1|MvSl-1064-A1-R4_MC07g07716	1.45E+00	1.63E+00	1.47E+00	NS	NS	1.52E-07	4.13E-08	1.13E-06	4.28E-01	9.15E-02	NS	NS	NS	6.25E-01	6.13E-02	9.53E-01
MldSil1|MvSl-1064-A1-R4_MC07g07717	NA	NA	NA	NA	NA	NS	NS	NS	9.20E-01	9.55E-02	8.62E-01
MldSil1|MvSl-1064-A1-R4_MC07g07718	NA	NA	NA	NA	NA	NS	NS	NS	3.47E-01	1.12E-02	6.40E-01
MldSil1|MvSl-1064-A1-R4_MC07g07719	3.50E+00	3.92E+00	3.53E+00	2.06E+00	2.85E+00	3.09E-29	3.97E-32	1.52E-26	1.29E-08	8.75E-10	NS	NS	NS	8.08E-01	2.39E-02	7.70E-01
MldSil1|MvSl-1064-A1-R4_MC07g07721	NS	1.57E+00	2.03E+00	1.71E+00	NS	1.58E-04	4.72E-07	3.22E-11	9.42E-07	8.39E-02	NS	NS	NS	2.72E-02	4.38E-01	9.66E-01
MldSil1|MvSl-1064-A1-R4_MC07g07722	2.60E+00	2.98E+00	2.69E+00	NS	NS	2.14E-20	9.11E-23	3.11E-18	8.48E-01	3.24E-04	NS	NS	NS	4.64E-02	9.62E-03	4.07E-02
MldSil1|MvSl-1064-A1-R4_MC07g07723	NA	NA	NA	NA	NA	NS	NS	NS	2.12E-01	8.58E-01	9.00E-01
MldSil1|MvSl-1064-A1-R4_MC07g07724	-3.68E+00	-2.87E+00	-2.21E+00	2.77E+00	NS	5.56E-13	2.54E-08	3.25E-09	8.45E-15	6.80E-01	NS	1.99E+00	NS	2.77E-05	7.72E-11	6.92E-04
MldSil1|MvSl-1064-A1-R4_MC07g07726	NA	NA	NA	NA	NA	NS	NS	NS	9.01E-01	3.67E-01	1.13E-01
MldSil1|MvSl-1064-A1-R4_MC07g07729	NS	NS	NS	2.28E+00	NS	5.04E-01	1.00E+00	6.73E-03	3.26E-09	1.00E+00	NS	NS	NS	9.23E-01	9.21E-01	9.81E-01
MldSil1|MvSl-1064-A1-R4_MC07g07730	NA	NA	NA	NA	NA	NS	NS	NS	3.29E-01	1.97E-01	8.96E-01
MldSil1|MvSl-1064-A1-R4_MC07g07731	NS	NS	NS	1.96E+00	NS	3.31E-04	3.04E-02	7.31E-01	1.80E-08	7.79E-03	NS	NS	NS	5.49E-01	2.61E-01	4.68E-03
MldSil1|MvSl-1064-A1-R4_MC07g07732	NA	NA	NA	NA	NA	NS	NS	NS	2.00E-02	3.21E-01	4.82E-01
MldSil1|MvSl-1064-A1-R4_MC07g07734	-4.18E+00	-3.28E+00	-2.82E+00	NS	-2.70E+00	9.17E-38	1.47E-23	1.16E-19	1.03E-02	3.25E-11	NS	NS	NS	1.02E-01	8.96E-01	4.00E-01
MldSil1|MvSl-1064-A1-R4_MC07g07736	NA	NA	NA	NA	NA	NS	NS	NS	6.26E-02	5.11E-02	1.17E-01
MldSil1|MvSl-1064-A1-R4_MC07g07738	NA	NA	NA	NA	NA	NS	NS	NS	4.76E-02	1.37E-01	9.34E-01
MldSil1|MvSl-1064-A1-R4_MC07g07739	1.12E+01	9.38E+00	8.60E+00	7.12E+00	1.14E+01	3.10E-68	1.64E-20	5.65E-21	5.71E-22	6.24E-33	NS	NA	NA	2.51E-02	NA	NA
MldSil1|MvSl-1064-A1-R4_MC07g07741	NA	NA	NA	NA	NA	NS	NS	NS	1.72E-04	5.54E-03	6.58E-01
MldSil1|MvSl-1064-A1-R4_MC07g07742	-1.99E+00	-1.89E+00	-1.45E+00	NS	NS	3.77E-12	1.23E-09	2.06E-06	1.10E-01	7.93E-04	NS	-1.42E+00	NS	2.49E-03	5.20E-07	8.02E-01
MldSil1|MvSl-1064-A1-R4_MC07g07743	-2.07E+00	-1.78E+00	-1.41E+00	NS	NS	8.70E-12	4.83E-08	8.20E-06	2.32E-05	1.37E-05	NS	NS	NS	6.28E-03	6.21E-01	1.00E+00
MldSil1|MvSl-1064-A1-R4_MC07g07744	NA	NA	NA	NA	NA	NS	2.05E+00	NS	2.11E-02	2.03E-11	2.33E-04
MldSil1|MvSl-1064-A1-R4_MC07g07745	1.78E+00	3.37E+00	3.81E+00	2.50E+00	2.73E+00	2.58E-10	2.76E-29	8.48E-34	1.44E-12	3.84E-11	4.5722909	4.23E+00	4.2840242	8.30E-26	5.30E-37	3.87E-23
MldSil1|MvSl-1064-A1-R4_MC07g07755	NA	NA	NA	NA	NA	NS	NS	NS	7.92E-02	4.75E-04	2.18E-01
MldSil1|MvSl-1064-A1-R4_MC07g07756	-2.19E+00	-2.45E+00	-2.47E+00	-1.66E+00	-2.38E+00	1.37E-16	2.43E-17	1.87E-16	1.91E-07	9.87E-11	NS	NS	NS	8.39E-01	3.54E-01	9.77E-01
MldSil1|MvSl-1064-A1-R4_MC07g07757	-2.23E+00	-2.19E+00	-1.77E+00	NS	NS	4.93E-08	1.05E-06	2.82E-06	2.69E-04	5.36E-02	NS	NS	NS	9.67E-01	4.10E-01	8.06E-01
MldSil1|MvSl-1064-A1-R4_MC07g07758	NA	NA	NA	NA	NA	NS	NS	NS	4.39E-05	1.22E-04	7.30E-01
MldSil1|MvSl-1064-A1-R4_MC07g07760	NA	NA	NA	NA	NA	NS	NS	NS	6.86E-01	5.15E-01	5.02E-01
MldSil1|MvSl-1064-A1-R4_MC07g07761	NA	NA	NA	NA	NA	NS	NS	NS	7.04E-01	8.58E-01	6.63E-01
MldSil1|MvSl-1064-A1-R4_MC07g07762	NA	NA	NA	NA	NA	NS	NS	NS	2.71E-01	1.98E-01	2.38E-01
MldSil1|MvSl-1064-A1-R4_MC07g07763	NA	NA	NA	NA	NA	NS	NS	NS	6.81E-03	1.31E-01	7.80E-01
MldSil1|MvSl-1064-A1-R4_MC07g07764	1.71E+00	NS	NS	NS	NS	1.96E-10	2.00E-04	1.02E-02	2.53E-01	3.90E-02	NS	NS	NS	6.81E-01	4.33E-01	8.67E-01
MldSil1|MvSl-1064-A1-R4_MC07g07766	NS	NS	-1.86E+00	NS	NS	9.96E-01	2.11E-02	9.85E-07	1.20E-01	8.69E-01	NS	1.80E+00	NS	1.35E-03	4.22E-09	3.31E-03
MldSil1|MvSl-1064-A1-R4_MC07g07768	-2.73E+00	-2.69E+00	-2.51E+00	NS	NS	2.37E-16	1.36E-13	1.99E-13	6.90E-05	4.04E-05	NS	NS	NS	2.95E-03	3.73E-01	5.83E-01
MldSil1|MvSl-1064-A1-R4_MC07g07769	NA	NA	NA	NA	NA	NS	NS	NS	4.68E-03	6.42E-04	9.26E-01
MldSil1|MvSl-1064-A1-R4_MC07g07770	NA	NA	NA	NA	NA	NS	NS	NS	1.17E-01	2.71E-01	5.90E-01
MldSil1|MvSl-1064-A1-R4_MC07g07771	-9.47E+00	NS	-9.50E+00	NS	NS	1.92E-06	2.57E-05	2.73E-08	4.23E-02	2.66E-04	NS	NS	NS	3.04E-03	2.52E-03	9.99E-01
MldSil1|MvSl-1064-A1-R4_MC07g07772	-1.74E+00	-2.95E+00	-2.78E+00	NS	NS	2.71E-08	1.21E-14	1.62E-14	9.30E-01	3.81E-02	NS	NS	NS	3.23E-01	1.89E-02	1.00E+00
MldSil1|MvSl-1064-A1-R4_MC07g07773	NA	NA	NA	NA	NA	NS	NS	NS	1.18E-01	1.27E-02	7.58E-01
MldSil1|MvSl-1064-A1-R4_MC07g07775	-4.29E+00	NS	NS	NS	NS	2.29E-11	1.34E-01	6.74E-01	2.41E-02	5.86E-05	NS	NS	NS	6.05E-01	6.59E-02	5.42E-01
MldSil1|MvSl-1064-A1-R4_MC07g07782	1.40E+00	1.48E+00	1.80E+00	NS	NS	1.50E-07	3.57E-07	1.15E-09	1.64E-01	1.41E-03	NS	NS	NS	6.87E-01	8.62E-01	5.10E-01
MldSil1|MvSl-1064-A1-R4_MC07g07784	NA	NA	NA	NA	NA	NS	NS	NS	5.02E-01	9.22E-01	8.49E-01
MldSil1|MvSl-1064-A1-R4_MC07g07785	NA	NA	NA	NA	NA	NS	NS	NS	1.29E-01	9.39E-02	6.96E-01
MldSil1|MvSl-1064-A1-R4_MC07g07786	-5.58E+00	-4.67E+00	-7.30E+00	-3.42E+00	-4.15E+00	2.40E-22	1.46E-16	9.52E-27	1.15E-22	7.01E-08	-2.0328855	NS	NS	1.14E-09	3.11E-05	1.19E-01
MldSil1|MvSl-1064-A1-R4_MC07g07788	NA	NA	NA	NA	NA	NS	NS	NS	8.99E-02	3.25E-03	1.31E-01
MldSil1|MvSl-1064-A1-R4_MC07g07789	NA	NA	NA	NA	NA	NS	NS	NS	7.69E-01	8.24E-01	9.31E-01
MldSil1|MvSl-1064-A1-R4_MC07g07794	NA	NA	NA	NA	NA	NS	NS	NS	1.22E-01	5.52E-02	7.34E-01
MldSil1|MvSl-1064-A1-R4_MC07g07795	-5.67E+00	-1.16E+01	-1.17E+01	-1.74E+00	-4.56E+00	5.21E-16	3.57E-16	3.22E-22	9.30E-07	4.75E-06	NS	NS	NS	4.87E-01	8.53E-01	5.55E-01
MldSil1|MvSl-1064-A1-R4_MC07g07796	NA	NA	NA	NA	NA	NS	NS	NS	4.97E-01	6.17E-01	6.46E-01
MldSil1|MvSl-1064-A1-R4_MC07g07797	NA	NA	NA	NA	NA	NS	NS	NS	8.12E-01	2.78E-01	7.77E-01
MldSil1|MvSl-1064-A1-R4_MC07g07798	1.97E+00	1.95E+00	2.07E+00	2.11E+00	NS	8.72E-14	1.23E-11	2.64E-12	1.56E-09	1.74E-04	NS	NS	NS	3.21E-02	8.14E-01	3.68E-01
MldSil1|MvSl-1064-A1-R4_MC07g07799	2.22E+00	2.39E+00	3.05E+00	2.25E+00	2.26E+00	1.21E-14	1.23E-14	1.09E-22	2.13E-10	1.49E-07	NS	NS	NS	3.68E-01	7.27E-01	7.45E-01
MldSil1|MvSl-1064-A1-R4_MC07g07800	NS	1.57E+00	NS	NS	NS	1.59E-05	2.53E-06	1.36E-05	2.14E-05	5.91E-03	NS	NS	NS	2.06E-02	1.83E-01	7.37E-01
MldSil1|MvSl-1064-A1-R4_MC07g07803	NS	NS	NS	-1.52E+00	NS	9.58E-01	5.42E-02	3.07E-04	2.59E-06	1.47E-01	NS	NS	NS	5.81E-02	3.75E-01	8.52E-01
MldSil1|MvSl-1064-A1-R4_MC07g07806	NS	5.08E+00	5.65E+00	4.09E+00	2.96E+00	4.48E-01	2.95E-53	1.14E-59	1.58E-26	1.57E-10	1.7925749	1.52E+00	NS	5.65E-06	1.23E-06	3.42E-01
MldSil1|MvSl-1064-A1-R4_MC07g07807	-4.90E+00	-3.95E+00	-2.54E+00	NS	NS	3.87E-39	2.27E-26	2.71E-15	2.74E-01	2.78E-03	-2.8282687	-1.94E+00	NS	7.41E-18	3.60E-12	3.94E-04
MldSil1|MvSl-1064-A1-R4_MC07g07808	1.96E+00	2.39E+00	2.34E+00	2.44E+00	2.22E+00	4.03E-12	3.02E-15	2.30E-14	5.84E-12	8.71E-08	NS	NS	NS	6.80E-01	5.23E-01	9.77E-01
MldSil1|MvSl-1064-A1-R4_MC07g07809	NS	NS	NS	-2.38E+00	NS	2.98E-02	3.00E-03	5.94E-05	1.19E-07	5.68E-02	NS	1.71E+00	2.543537	6.75E-04	1.46E-07	4.41E-09
MldSil1|MvSl-1064-A1-R4_MC07g07810	-1.01E+01	-1.01E+01	-1.01E+01	NS	NS	4.95E-09	1.00E-07	1.19E-11	3.39E-02	3.42E-05	NS	NS	NS	2.32E-04	9.35E-01	3.94E-01
MldSil1|MvSl-1064-A1-R4_MC07g07811	-9.93E+00	NS	-9.96E+00	NS	NS	2.13E-08	1.51E-04	1.23E-10	2.62E-01	4.12E-04	NS	NS	NS	2.92E-05	9.95E-01	3.14E-01
MldSil1|MvSl-1064-A1-R4_MC07g07812	-5.19E+00	-1.21E+01	-1.22E+01	NS	-3.52E+00	4.24E-19	3.93E-20	5.48E-27	1.17E-02	3.47E-06	-1.8217961	NS	NS	6.92E-08	1.99E-02	6.96E-01
MldSil1|MvSl-1064-A1-R4_MC07g07813	-4.09E+00	-5.14E+00	-5.78E+00	NS	NS	1.12E-26	2.02E-27	7.10E-39	9.76E-02	3.44E-03	NS	NS	NS	2.29E-01	7.29E-01	7.93E-01
MldSil1|MvSl-1064-A1-R4_MC07g07814	1.71E+00	1.84E+00	1.70E+00	NS	NS	1.86E-09	2.05E-09	3.13E-08	8.73E-03	9.63E-03	NS	NS	NS	1.65E-02	4.15E-01	9.99E-01
MldSil1|MvSl-1064-A1-R4_MC07g07815	NA	NA	NA	NA	NA	NS	NS	NS	6.04E-01	7.69E-01	9.39E-01
MldSil1|MvSl-1064-A1-R4_MC07g07817	1.79E+00	1.72E+00	1.60E+00	NS	NS	7.43E-11	8.87E-09	1.23E-07	5.83E-02	1.14E-04	NS	NS	NS	3.86E-01	1.63E-01	3.91E-01
MldSil1|MvSl-1064-A1-R4_MC07g07818	1.57E+00	1.34E+00	1.46E+00	NS	NS	5.09E-09	4.78E-06	9.63E-07	3.95E-03	5.12E-03	NS	NS	NS	9.29E-01	3.95E-01	7.25E-01
MldSil1|MvSl-1064-A1-R4_MC07g07819	NA	NA	NA	NA	NA	NS	NS	NS	6.29E-01	2.72E-01	7.43E-02
MldSil1|MvSl-1064-A1-R4_MC03g04596	1.12E+01	1.05E+01	9.96E+00	6.97E+00	1.12E+01	1.12E-87	5.15E-62	3.27E-59	1.36E-28	1.22E-38	NA	NA	NA	NA	NA	NA
MldSil1|MvSl-1064-A1-R4_MC03g04597	-1.65E+00	-2.15E+00	-2.79E+00	-2.19E+00	NS	3.21E-06	1.65E-07	3.07E-12	6.19E-11	8.10E-02	NS	NS	NS	9.21E-03	4.42E-02	3.68E-01
MldSil1|MvSl-1064-A1-R4_MC03g04598	NA	NA	NA	NA	NA	NS	NS	NS	9.27E-01	4.96E-01	5.75E-01
MldSil1|MvSl-1064-A1-R4_MC03g04599	-1.48E+00	NS	NS	-1.57E+00	NS	3.26E-07	1.53E-04	6.31E-02	1.12E-06	8.03E-04	NS	NS	NS	9.44E-01	2.87E-01	7.60E-01
MldSil1|MvSl-1064-A1-R4_MC03g04601	NA	NA	NA	NA	NA	NS	NS	NS	8.64E-01	4.74E-01	9.24E-01
MldSil1|MvSl-1064-A1-R4_MC03g04602	-6.66E+00	-4.77E+00	-7.40E+00	-3.68E+00	-4.24E+00	2.70E-26	1.11E-18	8.01E-28	3.44E-25	7.31E-09	NS	NS	NS	4.49E-01	6.42E-01	1.75E-04
MldSil1|MvSl-1064-A1-R4_MC03g04603	NA	NA	NA	NA	NA	NS	NS	NS	1.20E-01	4.45E-03	7.99E-01
MldSil1|MvSl-1064-A1-R4_MC03g04606	1.51E+00	1.90E+00	1.83E+00	2.00E+00	1.97E+00	6.86E-07	3.12E-09	5.09E-09	1.22E-08	3.88E-06	NS	NS	NS	2.22E-01	1.56E-01	6.91E-02
MldSil1|MvSl-1064-A1-R4_MC03g04607	NS	NS	NS	4.92E+00	4.35E+00	1.52E-03	5.98E-02	1.09E-02	1.24E-34	1.08E-20	-1.697223	NS	NS	2.69E-06	1.52E-01	6.49E-01
MldSil1|MvSl-1064-A1-R4_MC03g04610	NA	NA	NA	NA	NA	NS	NS	NS	2.65E-02	5.02E-02	3.28E-01
MldSil1|MvSl-1064-A1-R4_MC03g04614	NA	NA	NA	NA	NA	NS	NS	NS	1.24E-01	3.98E-02	3.14E-01
MldSil1|MvSl-1064-A1-R4_MC03g04615	NA	NA	NA	NA	NA	NS	NS	NS	9.65E-01	4.40E-01	9.48E-01
MldSil1|MvSl-1064-A1-R4_MC03g04619	NA	NA	NA	NA	NA	NS	NS	NS	9.87E-01	8.47E-01	6.96E-01
MldSil1|MvSl-1064-A1-R4_MC03g04620	1.65E+00	2.98E+00	2.43E+00	NS	NS	7.58E-09	2.35E-23	1.60E-15	2.30E-02	5.88E-02	NS	NS	NS	4.11E-02	8.96E-01	9.08E-01
MldSil1|MvSl-1064-A1-R4_MC03g04621	NA	NA	NA	NA	NA	NS	NS	NS	9.64E-01	6.45E-03	7.37E-01
MldSil1|MvSl-1064-A1-R4_MC03g04622	-5.77E+00	-4.92E+00	-6.09E+00	-1.88E+00	-2.78E+00	9.97E-62	1.34E-44	1.15E-55	4.16E-09	1.06E-09	NS	NS	NS	2.52E-01	5.24E-01	5.98E-01
MldSil1|MvSl-1064-A1-R4_MC03g04623	NS	NS	NS	8.03E+00	NS	2.52E-01	3.79E-01	9.70E-05	1.22E-61	9.56E-01	2.2098017	2.46E+00	5.609534	1.31E-06	1.13E-10	1.37E-30
MldSil1|MvSl-1064-A1-R4_MC03g04624	NA	NA	4.99E+00	9.65E+00	NA	NA	NA	5.12E-13	1.41E-73	NA	2.612945	NS	NS	4.59E-07	3.06E-04	8.71E-03
MldSil1|MvSl-1064-A1-R4_MC03g04629	NA	NA	NA	NA	NA	NS	NS	NS	8.12E-02	5.11E-01	8.62E-01
MldSil1|MvSl-1064-A1-R4_MC03g04630	NA	NA	NA	NA	NA	NS	NS	NS	7.64E-01	5.73E-01	2.00E-01
MldSil1|MvSl-1064-A1-R4_MC03g04632	NA	NA	NA	NA	NA	NS	NS	NS	5.17E-01	7.88E-01	5.39E-01
MldSil1|MvSl-1064-A1-R4_MC03g04633	NS	1.66E+00	1.83E+00	2.20E+00	NS	4.59E-05	2.46E-07	4.53E-09	4.32E-10	4.00E-04	NS	NS	NS	1.72E-01	4.75E-04	8.09E-04
MldSil1|MvSl-1064-A1-R4_MC03g04634	2.20E+00	1.88E+00	1.78E+00	1.84E+00	2.03E+00	1.03E-14	2.40E-09	1.17E-08	1.43E-07	1.98E-06	NS	NS	NS	9.89E-01	3.54E-01	6.68E-01
MldSil1|MvSl-1064-A1-R4_MC03g04635	NS	NS	1.59E+00	NS	NS	6.03E-01	2.37E-02	5.68E-07	3.05E-03	2.37E-01	NS	NS	NS	3.84E-02	2.84E-01	4.00E-01
MldSil1|MvSl-1064-A1-R4_MC03g04636	NS	-1.39E+00	-1.40E+00	NS	NS	1.46E-05	4.41E-06	4.67E-06	2.40E-03	4.97E-03	NS	NS	NS	5.43E-02	4.82E-02	9.66E-01
MldSil1|MvSl-1064-A1-R4_MC03g04639	NA	NA	NA	NA	NA	NS	NS	NS	4.57E-01	1.64E-03	3.93E-01
MldSil1|MvSl-1064-A1-R4_MC03g04640	1.39E+01	1.35E+01	1.29E+01	1.16E+01	1.30E+01	3.26E-75	7.58E-57	1.76E-53	4.84E-40	3.37E-28	8.2669517	NS	NA	3.98E-10	2.35E-04	NA
MldSil1|MvSl-1064-A1-R4_MC03g04644	NA	NA	NA	NA	NA	NS	NS	NS	5.49E-01	9.00E-01	8.30E-01
MldSil1|MvSl-1064-A1-R4_MC03g04645	NA	NA	NA	NA	NA	NS	NS	NS	6.63E-01	6.50E-01	6.27E-01
MldSil1|MvSl-1064-A1-R4_MC03g04646	NS	NS	NS	NS	NS	4.44E-02	1.90E-02	2.64E-01	1.44E-04	7.26E-02	-1.6920548	-1.53E+00	NS	5.45E-07	5.92E-08	1.67E-01
MldSil1|MvSl-1064-A1-R4_MC03g04647	1.48E+00	NS	NS	NS	NS	4.83E-07	2.00E-02	2.18E-03	1.65E-02	2.11E-03	NS	NS	NS	8.00E-01	4.70E-01	4.76E-01
MldSil1|MvSl-1064-A1-R4_MC03g04648	-1.96E+00	-1.76E+00	-1.80E+00	NS	-2.11E+00	3.38E-11	3.52E-08	1.04E-08	8.81E-05	1.72E-06	NS	NS	NS	1.55E-01	6.07E-01	9.88E-01
MldSil1|MvSl-1064-A1-R4_MC03g04652	-1.24E+01	-6.11E+00	-6.19E+00	-2.98E+00	-3.29E+00	1.03E-26	2.45E-19	2.74E-24	1.63E-19	1.37E-10	NS	NS	NS	6.66E-01	1.25E-01	8.77E-01
MldSil1|MvSl-1064-A1-R4_MC03g04653	-2.39E+00	NS	NS	NS	NS	2.91E-09	1.08E-03	2.18E-03	2.64E-01	2.72E-02	NS	NS	NS	1.22E-02	7.46E-01	9.07E-01
MldSil1|MvSl-1064-A1-R4_MC03g04654	NA	NA	NA	NA	NA	NS	NS	NS	7.30E-01	1.67E-01	9.74E-01
MldSil1|MvSl-1064-A1-R4_MC03g04656	NS	4.41E+00	4.63E+00	2.28E+00	NS	1.44E-04	4.24E-15	7.95E-28	1.96E-07	6.53E-03	NS	NS	NS	1.25E-01	5.36E-01	3.78E-01
MldSil1|MvSl-1064-A1-R4_MC03g04659	-1.98E+00	-2.10E+00	-1.62E+00	-1.46E+00	-2.09E+00	6.05E-11	2.90E-10	2.75E-07	7.20E-06	1.81E-06	NS	NS	NS	1.11E-01	6.91E-01	5.05E-01
MldSil1|MvSl-1064-A1-R4_MC03g04660	NA	NA	NA	NA	NA	NS	NS	NS	9.19E-02	1.87E-03	7.41E-01
MldSil1|MvSl-1064-A1-R4_MC03g04661	NA	NA	NA	NA	NA	NS	NS	NS	2.62E-03	1.31E-01	6.94E-01
MldSil1|MvSl-1064-A1-R4_MC03g04662	NA	NA	NA	NA	NA	NS	NS	NS	8.83E-01	6.65E-01	5.71E-01
MldSil1|MvSl-1064-A1-R4_MC03g04663	NA	NA	NA	NA	NA	2.843665	2.02E+00	NS	3.50E-12	2.46E-10	6.19E-01
MldSil1|MvSl-1064-A1-R4_MC03g04664	NA	NA	NA	NA	NA	NS	NS	NS	4.35E-01	1.18E-01	9.94E-01
MldSil1|MvSl-1064-A1-R4_MC03g04667	NA	NA	NA	NA	NA	NS	NS	NS	3.05E-01	9.31E-03	4.13E-01
MldSil1|MvSl-1064-A1-R4_MC03g04668	NA	NA	NA	NA	NA	NS	NS	NS	1.80E-01	3.92E-01	5.13E-01
MldSil1|MvSl-1064-A1-R4_MC03g04669	NA	NA	NA	NA	NA	NS	NS	NS	3.87E-01	1.44E-01	2.12E-01
MldSil1|MvSl-1064-A1-R4_MC03g04670	NA	NA	NA	NA	NA	NS	NS	NS	5.50E-02	4.36E-04	4.93E-01
MldSil1|MvSl-1064-A1-R4_MC03g04671	NS	NS	NS	NS	NS	4.30E-04	1.59E-01	8.69E-01	8.45E-04	7.43E-01	NS	NS	NS	8.02E-01	1.67E-02	6.60E-02
MldSil1|MvSl-1064-A1-R4_MC03g04672	NA	NA	NA	NA	NA	NS	NS	NS	2.35E-02	1.20E-02	1.72E-01
MldSil1|MvSl-1064-A1-R4_MC03g04673	-1.53E+00	-1.30E+00	NS	NS	NS	1.14E-08	7.21E-06	2.10E-04	1.60E-01	1.55E-03	NS	NS	NS	3.66E-01	2.98E-01	2.25E-01
MldSil1|MvSl-1064-A1-R4_MC03g04674	NA	9.51E+00	1.03E+01	1.02E+01	7.67E+00	NA	1.30E-31	1.15E-58	5.00E-59	1.33E-06	NS	NS	NS	2.02E-02	2.37E-01	2.05E-01
MldSil1|MvSl-1064-A1-R4_MC03g04676	NA	NA	NA	NA	NA	NS	-1.47E+00	NS	7.23E-04	1.99E-07	9.00E-02
MldSil1|MvSl-1064-A1-R4_MC03g04677	1.50E+00	NS	NS	NS	NS	8.40E-07	7.01E-05	2.54E-04	1.30E-01	7.07E-03	NS	NS	NS	7.22E-02	2.43E-01	7.39E-01
MldSil1|MvSl-1064-A1-R4_MC03g04678	NA	NA	NA	NA	NA	NS	NS	NS	3.95E-01	3.47E-03	9.53E-01
MldSil1|MvSl-1064-A1-R4_MC03g04680	NA	NA	NA	NA	NA	NS	NS	NS	6.41E-02	8.94E-02	2.33E-01
MldSil1|MvSl-1064-A1-R4_MC03g04685	NA	NA	NA	NA	NA	NS	NS	NS	4.36E-01	2.00E-01	9.78E-01
MldSil1|MvSl-1064-A1-R4_MC03g04686	NA	NA	NA	NA	NA	NS	NS	NS	6.80E-01	1.55E-01	8.96E-01
MldSil1|MvSl-1064-A1-R4_MC03g04690	NS	NS	NS	1.57E+00	NS	4.98E-02	6.07E-01	8.51E-01	6.10E-06	6.06E-05	NS	NS	NS	2.15E-01	6.19E-01	2.71E-01
MldSil1|MvSl-1064-A1-R4_MC03g04691	NA	NA	NA	NA	NA	NS	NS	NS	5.63E-01	1.75E-02	8.29E-01
MldSil1|MvSl-1064-A1-R4_MC03g04692	NA	NA	NA	NA	NA	NS	NS	NS	2.46E-01	9.83E-03	8.46E-01
MldSil1|MvSl-1064-A1-R4_MC03g04693	NA	NA	NA	NA	NA	NS	NS	NS	7.67E-01	3.17E-01	6.56E-01
MldSil1|MvSl-1064-A1-R4_MC03g04694	NA	NA	NA	NA	NA	NS	NS	NS	3.37E-01	4.58E-01	7.05E-01
MldSil1|MvSl-1064-A1-R4_MC03g04695	NA	NA	NA	NA	NA	NS	NS	NS	3.73E-01	1.19E-02	7.80E-01
MldSil1|MvSl-1064-A1-R4_MC03g04696	NA	NA	NA	NA	NA	NS	NS	NS	1.05E-02	6.96E-01	9.31E-01
MldSil1|MvSl-1064-A1-R4_MC03g04697	NA	NA	NA	NA	NA	NS	NS	2.4273773	8.46E-01	7.02E-01	6.47E-08
MldSil1|MvSl-1064-A1-R4_MC03g04698	-4.96E+00	-1.19E+01	-1.19E+01	-4.40E+00	-1.16E+01	6.87E-17	2.43E-18	1.82E-24	7.97E-31	2.41E-13	NS	NS	NS	1.30E-04	9.17E-01	4.90E-02
MldSil1|MvSl-1064-A1-R4_MC03g04699	-4.21E+00	-4.18E+00	-4.46E+00	NS	-4.25E+00	1.17E-26	2.70E-22	7.25E-29	2.96E-04	4.65E-12	NS	NS	NS	9.99E-01	5.74E-01	6.45E-01
MldSil1|MvSl-1064-A1-R4_MC03g04700	NA	NA	NA	NA	NA	NS	NS	NS	5.21E-01	8.23E-01	5.59E-02
MldSil1|MvSl-1064-A1-R4_MC03g04701	-9.92E+00	NS	-9.95E+00	-5.50E+00	NS	2.77E-08	1.51E-04	1.55E-10	4.10E-22	2.11E-05	NS	NS	NS	5.44E-01	5.43E-03	9.99E-01
MldSil1|MvSl-1064-A1-R4_MC03g04702	-1.12E+01	-1.12E+01	-1.12E+01	-4.69E+00	-1.08E+01	1.07E-15	3.42E-13	2.79E-18	3.98E-23	1.34E-09	NS	NS	NS	9.51E-01	5.67E-02	8.85E-01
MldSil1|MvSl-1064-A1-R4_MC03g04703	-9.60E+00	NS	NS	NS	NS	7.65E-07	7.04E-04	1.60E-03	1.98E-05	3.04E-03	NS	NS	NS	5.77E-01	4.47E-01	5.06E-01
MldSil1|MvSl-1064-A1-R4_MC03g04704	NA	NA	NA	NA	NA	NS	NS	NS	2.58E-01	5.00E-03	9.49E-01
MldSil1|MvSl-1064-A1-R4_MC13g11490	NA	NA	NA	NA	NA	NS	NS	NS	8.29E-01	1.52E-01	8.57E-01
MldSil1|MvSl-1064-A1-R4_MC13g11492	2.61E+00	NS	NS	2.20E+00	NS	2.76E-07	4.82E-01	4.18E-01	1.19E-08	1.33E-03	2.4125825	NS	NS	4.42E-09	3.78E-05	9.63E-01
MldSil1|MvSl-1064-A1-R4_MC13g11493	NA	NA	NA	1.07E+01	NA	NA	NA	NA	7.05E-31	NA	NA	NA	NA	NA	NA	NA
MldSil1|MvSl-1064-A1-R4_MC13g11494	NA	NA	NA	NA	NA	NS	NS	NS	8.26E-01	6.21E-03	8.40E-01
MldSil1|MvSl-1064-A1-R4_MC13g11495	NA	NA	NA	NA	NA	NS	NS	NS	2.09E-01	5.90E-01	9.87E-01
MldSil1|MvSl-1064-A1-R4_MC13g11499	NA	NA	NA	NA	NA	NS	NS	NS	8.40E-02	1.66E-02	2.30E-01
MldSil1|MvSl-1064-A1-R4_MC13g11502	NA	NA	NA	NA	NA	NS	NS	NS	8.82E-01	8.46E-01	8.31E-01
MldSil1|MvSl-1064-A1-R4_MC13g11503	-1.75E+00	NS	NS	NS	NS	1.13E-07	4.33E-05	4.07E-05	3.37E-03	4.65E-04	NS	NS	NS	1.48E-01	1.79E-03	9.19E-01
MldSil1|MvSl-1064-A1-R4_MC13g11508	NA	NA	NA	NA	NA	NS	NS	NS	3.68E-02	5.69E-01	7.46E-01
MldSil1|MvSl-1064-A1-R4_MC13g11509	NS	NS	-2.08E+00	NS	NS	7.95E-01	1.10E-03	2.21E-09	6.23E-01	8.95E-01	NS	NS	NS	7.54E-01	9.75E-01	6.60E-01
MldSil1|MvSl-1064-A1-R4_MC13g11510	NS	-1.85E+00	-2.47E+00	-1.91E+00	-2.03E+00	1.20E-05	2.43E-08	1.01E-13	3.77E-09	5.72E-07	NS	NS	NS	2.19E-02	3.50E-03	4.78E-01
MldSil1|MvSl-1064-A1-R4_MC13g11511	NA	NA	NA	NA	NA	NS	NS	NS	6.68E-01	5.93E-01	8.42E-01
[truncated: 3,892 more rows]
